# Supplementary material for: Metabolic Modeling of Pectobacterium parmentieri SCC3193 Provides Insights into Metabolic Pathways of Plant Pathogenic Bacteria
Source: Microorganisms. 2019 Apr 5;7(4):101. doi: 10.3390/microorganisms7040101 (PMC6518042; doi:10.3390/microorganisms7040101)
Supplement: Supplementary file 1 [file microorganisms-07-00101-s001.zip]

Archive with 10 entries (10 files):
- Supplementary figure 1.pdf
- Supplementary Information 1.py
- SD6.xlsx
- SD5.xlsx
- SD4.xlsx
- SD3.xlsx
- SD1.xlsx
- SD2.xml
- kbase-carbon-glycerol.xlsx
- Supplementary Information 2_AM FOR RESUBMISION.docx
