# Supplementary material for: Metabolic Modeling of Pectobacterium parmentieri SCC3193 Provides Insights into Metabolic Pathways of Plant Pathogenic Bacteria
Source: Microorganisms. 2019 Apr 5;7(4):101. doi: 10.3390/microorganisms7040101 (PMC6518042; doi:10.3390/microorganisms7040101)
Supplement: Supplementary file 1 [file microorganisms-07-00101-s001.zip › Supplementary Information 1.py]

''' 
SI1 - Metabolic modeling of Pectobacterium parmentieri SCC3193 provides insights into metabolic pathways of plant pathogenic bacteria.
 Sabina Zoledowska1, *, Luana Presta2, *, Marco Fondi1, Francesca Decorosi3 4 , Luciana Giovannetti3, Alessio Mengoni2, ǂ, Ewa Lojkowska1. 
1 Department of Biotechnology, Intercollegiate Faculty of Biotechnology, University of Gdansk and Medical University of Gdansk, 58 Abrahama Street, 80-307 Gdansk, Poland
2 Department of Biology, University of Florence, via Madonna del Piano 6, 50019 Sesto Fiorentino, Florence, Italy
3 Department of Agri-food Production and Environmental Sciences, University of Florence, Piazzale delle Cascine 18, 50144 Florence, Italy 

Supplementary Information 1. Script enabling to perform all the analysis in the manuscript
'''


import cobra


ter = {'EX_cpd00971_e0': 'Na', 'EX_cpd00254_e0': 'Mg', 'EX_cpd00099_e0': 'Cl', 'EX_cpd00048_e0': 'SO4',
       'EX_cpd00063_e0': 'Ca', 'EX_cpd00205_e0': 'K', 'EX_cpd00007_e0': 'O2', 'EX_cpd00013_e0': 'NH3',
       'EX_cpd00001_e0': 'H2O', 'EX_cpd00058_e0': 'Cu', 'EX_cpd00034_e0': 'Zn', 'EX_cpd00149_e0': 'Co',
       'EX_cpd00030_e0': 'Mn', 'EX_cpd10516_e0': 'Fe3', 'EX_cpd10515_e0': 'Fe3', 'EX_cpd00009_e0': 'H2PO4',
       'EX_cpd00100_e0': 'glicerolo', 'EX_cpd00067_e0': 'H'}

dict_soil = {'EX_cpd00224_e0': '-0.28889705', 'EX_cpd00108_e0': '-0.25290619', 'EX_cpd00027_e0': '-0.61972444',
             'EX_cpd00138_e0': '-0.2540567', 'EX_cpd00396_e0': '-0.13913636', 'EX_cpd00154_e0': '-0.21280795',
             'EX_cpd00105_e0': '-0.01862144', 'EX_cpd00036_e0': '-0.0056245', 'EX_cpd00130_e0': '-0.03649016',
             'EX_cpd00161_e0': '-0.0068175', 'EX_cpd00129_e0': '-0.01102953', 'EX_cpd00033_e0': '-0.0068175',
             'EX_cpd00035_e0': '-0.02780553', 'EX_cpd00156_e0': '-0.02928849', 'EX_cpd00084_e0': '-0.0068175',
             'EX_cpd00322_e0': '-0.0199273', 'EX_cpd00107_e0': '-0.03596182', 'EX_cpd00069_e0': '-0.0068175',
             'EX_cpd00064_e0': '-0.0068175', 'EX_cpd00119_e0': '-0.0068175', 'EX_cpd00051_e0': '-0.0068175',
             'EX_cpd00013_e0': '-7.5', 'EX_cpd00209_e0': '-7.5', 'EX_cpd00048_e0': '-15', 'EX_cpd00009_e0': '-15',
             'EX_cpd00001_e0': '-15', 'EX_cpd00007_e0': '-15', 'EX_cpd00011_e0': '-15', 'EX_cpd00030_e0': '-15',
             'EX_cpd00034_e0': '-15', 'EX_cpd00058_e0': '-15', 'EX_cpd00063_e0': '-15', 'EX_cpd00067_e0': '-15',
             'EX_cpd00099_e0': '-15', 'EX_cpd00104_e0': '-15', 'EX_cpd00149_e0': '-15', 'EX_cpd00205_e0': '-15',
             'EX_cpd00254_e0': '-15', 'EX_cpd00971_e0': '-15', 'EX_cpd10515_e0': '-15', 'EX_cpd10516_e0': '-15'}

dict_rizo = {'EX_cpd00224_e0': '-0.26974143', 'EX_cpd00108_e0': '-0.18317325', 'EX_cpd00027_e0': '-0.04098397',
             'EX_cpd00138_e0': '-0.05436649', 'EX_cpd00396_e0': '-0.02927426', 'EX_cpd00154_e0': '-0.04600242',
             'EX_cpd00076_e0': '-0.02049199', 'EX_cpd00382_e0': '-0.01024599', 'EX_cpd01133_e0': '-0.03073798',
             'EX_cpd00036_e0': '-0.12240603', 'EX_cpd00130_e0': '-0.79413596', 'EX_cpd00041_e0': '-0.03205557',
             'EX_cpd00161_e0': '-0.00961667', 'EX_cpd00054_e0': '-0.01004986', 'EX_cpd00023_e0': '-0.0283302',
             'EX_cpd00033_e0': '-0.00693094', 'EX_cpd00035_e0': '-0.00823049', 'EX_cpd00156_e0': '-0.00337883',
             'EX_cpd00322_e0': '-0.00186269', 'EX_cpd00107_e0': '-0.00303228', 'EX_cpd00069_e0': '-0.00233919',
             'EX_cpd00064_e0': '-0.00831712', 'EX_cpd00119_e0': '-0.00506825', 'EX_cpd00051_e0': '-0.00948672',
             'EX_cpd00851_e0': '-0.26974144', 'EX_cpd00013_e0': '-7.5', 'EX_cpd00209_e0': '-7.5',
             'EX_cpd00048_e0': '-15',
             'EX_cpd00009_e0': '-15', 'EX_cpd00001_e0': '-15', 'EX_cpd00007_e0': '-15', 'EX_cpd00011_e0': '-15',
             'EX_cpd00030_e0': '-15', 'EX_cpd00034_e0': '-15', 'EX_cpd00058_e0': '-15', 'EX_cpd00063_e0': '-100',
             'EX_cpd00067_e0': '-15', 'EX_cpd00099_e0': '-15', 'EX_cpd00104_e0': '-15', 'EX_cpd00149_e0': '-15',
             'EX_cpd00205_e0': '-15', 'EX_cpd00254_e0': '-15', 'EX_cpd00971_e0': '-15', 'EX_cpd10515_e0': '-15',
             'EX_cpd10516_e0': '-15', 'EX_cpd00264_e0': '-10', 'EX_cpd00305_e0': '-10', 'EX_cpd00039_e0': '-10',
             'EX_cpd03847_e0': '-10', 'EX_cpd01080_e0': '-10'}

wasabi = cobra.io.read_sbml_model('S1.xml')

wasabi.reactions.bio1.objective_coefficient = 1
exc = wasabi.exchanges


def empty_plate():
    for i in exc:
        i.lower_bound = 0
        i.upper_bound = 1000
    print 'no ex solution is:', wasabi.optimize()

empty_plate()

def m9():
    for r in wasabi.reactions:
        if r.id in ter.iterkeys():
            r.lower_bound = -10
    print 'm9 solution is:', wasabi.optimize()

m9()

def without_c():
    wasabi.reactions.EX_cpd00100_e0.lower_bound = 0
    print 'solution without c-source is ', wasabi.optimize()

without_c()


def all_open():
    for i in exc:
        i.lower_bound = -10
        i.upper_bound = 1000
    print 'all open solution is:', wasabi.optimize()

all_open()

def biolog():
    for r in wasabi.reactions:
        if r.id in ai.iterkeys():
            r.lower_bound = -10
            out.write(str(r.id) + '\t' + str(wasabi.optimize()) + '\n')
            r.lower_bound = 0


def soil():
    for r in wasabi.reactions:
        for k, v in dict_soil.iteritems():
            if r.id == k:
                r.lower_bound = float(v)
    print 'soil optimization solution is:', wasabi.optimize()

empty_plate()
soil()

def rizo():
    for r in wasabi.reactions:
        for k, v in dict_rizo.iteritems():
            if r.id == k:
                r.lower_bound = float(v)
    print 'rizo optimization solution is:', wasabi.optimize()

empty_plate()
rizo()

#biolog
ai = {'EX_cpd00020_e0': '3','EX_cpd00023_e0': '2','EX_cpd00024_e0': '0','EX_cpd00027_e0': '3','EX_cpd00029_e0': '2','EX_cpd00033_e0': '0','EX_cpd00035_e0': '0','EX_cpd00036_e0': '3','EX_cpd00039_e0': '0','EX_cpd00040_e0': '0','EX_cpd00041_e0': '3','EX_cpd00047_e0': '2','EX_cpd00051_e0': '0','EX_cpd00053_e0': '0','EX_cpd00054_e0': '3','EX_cpd00060_e0': '0','EX_cpd00064_e0': '0','EX_cpd00066_e0': '0','EX_cpd00072_e0': '3','EX_cpd00076_e0': '3','EX_cpd00079_e0': '3','EX_cpd00082_e0': '3','EX_cpd00089_e0': '0','EX_cpd00094_e0': '0','EX_cpd00100_e0': '3','EX_cpd00105_e0': '3','EX_cpd00106_e0': '3','EX_cpd00107_e0': '1','EX_cpd00108_e0': '3','EX_cpd00117_e0': '0','EX_cpd00118_e0': '0','EX_cpd00119_e0': '0','EX_cpd00122_e0': '3','EX_cpd00129_e0': '0','EX_cpd00130_e0': '3','EX_cpd00132_e0': '3','EX_cpd00136_e0': '0','EX_cpd00137_e0': '2','EX_cpd00138_e0': '3','EX_cpd00139_e0': '0','EX_cpd00141_e0': '0','EX_cpd00154_e0': '3','EX_cpd00155_e0': '0','EX_cpd00156_e0': '0','EX_cpd00157_e0': '1','EX_cpd00159_e0': '2','EX_cpd00161_e0': '0','EX_cpd00164_e0': '0','EX_cpd00179_e0': '1','EX_cpd00180_e0': '0','EX_cpd00182_e0': '1','EX_cpd00184_e0': '1','EX_cpd00185_e0': '1','EX_cpd00208_e0': '3','EX_cpd00211_e0': '0','EX_cpd00212_e0': '0','EX_cpd00222_e0': '3','EX_cpd00224_e0': '3','EX_cpd00227_e0': '0','EX_cpd00246_e0': '1','EX_cpd00248_e0': '0','EX_cpd00249_e0': '1','EX_cpd00276_e0': '3','EX_cpd00280_e0': '3','EX_cpd00306_e0': '0','EX_cpd00308_e0': '0','EX_cpd00314_e0': '3','EX_cpd00320_e0': '3','EX_cpd00322_e0': '0','EX_cpd00366_e0': '1','EX_cpd00374_e0': '0','EX_cpd00380_e0': '0','EX_cpd00386_e0': '0','EX_cpd00396_e0': '3','EX_cpd00417_e0': '0','EX_cpd00453_e0': '0','EX_cpd00477_e0': '0','EX_cpd00492_e0': '0','EX_cpd00550_e0': '0','EX_cpd00551_e0': '0','EX_cpd00588_e0': '0','EX_cpd00589_e0': '0','EX_cpd00607_e0': '0','EX_cpd00609_e0': '3','EX_cpd00611_e0': '0','EX_cpd00666_e0': '0','EX_cpd00750_e0': '0','EX_cpd00751_e0': '0','EX_cpd00832_e0': '3','EX_cpd01030_e0': '3','EX_cpd01067_e0': '0','EX_cpd01133_e0': '3','EX_cpd01171_e0': '0','EX_cpd01200_e0': '0','EX_cpd01242_e0': '0','EX_cpd01246_e0': '3','EX_cpd01262_e0': '3','EX_cpd01293_e0': '0','EX_cpd01307_e0': '0','EX_cpd01502_e0': '0','EX_cpd02351_e0': '0','EX_cpd03161_e0': '0','EX_cpd03696_e0': '3','EX_cpd03734_e0': '0','EX_cpd03884_e0': '3','EX_cpd04349_e0': '3','EX_cpd05158_e0': '3','EX_cpd05192_e0': '0','EX_cpd05240_e0': '0','EX_cpd05565_e0': '0','EX_cpd11588_e0': '0','EX_cpd11589_e0': '0','EX_cpd11592_e0': '0','EX_cpd11594_e0': '0','EX_cpd11601_e0': '3','EX_cpd11603_e0': '3','EX_cpd11685_e0': '0','EX_cpd11717_e0': '0','EX_cpd11748_e0': '0','EX_cpd11879_e0': '0','EX_cpd13391_e0': '1','EX_cpd13392_e0': '0','EX_cpd15584_e0': '0'}


'''for i in open('biolog_ai.txt'):
    k = i.split('\t')
    ai[k[0]] = k[1] '''

empty_plate()
m9()

out = open('biolog_insilico_results_new.txt', 'w')
biolog()
out.close()

# fba and fva

import cobra.test
from cobra import Reaction, Metabolite, Model
from cobra.flux_analysis.loopless import add_loopless, loopless_solution
from cobra.flux_analysis import pfba


loopless = loopless_solution(wasabi)
import pandas


# m9
nominal = wasabi.optimize()
fba_loopless_m9 = pandas.DataFrame(dict(loopless=loopless.fluxes, nominal=nominal.fluxes))
fba_loopless_m9.to_csv('fba_loopless.csv')
from cobra.flux_analysis import flux_variability_analysis
#fva_regular= flux_variability_analysis(wasabi, wasabi.reactions)
reacts= wasabi.reactions
fva_loopless_m9 = flux_variability_analysis(wasabi, reaction_list= reacts, loopless=True)
fva_loopless_m9.to_csv('fva_loopless.csv')

# rizo

empty_plate()
rizo()
nominal_rizo = wasabi.optimize()
loopless_rizo = loopless_solution(wasabi)
rizo_df = pandas.DataFrame(dict(loopless=loopless_rizo.fluxes, nominal=nominal_rizo.fluxes))
rizo_df.to_csv('fba_rizo_loopless.csv')
from cobra.flux_analysis import flux_variability_analysis
reacts= wasabi.reactions
fva_rizo_loopless = flux_variability_analysis(wasabi, reaction_list= reacts, loopless=True)
fva_rizo_loopless.to_csv('fva_rizo_loopless.csv')

# soil

loopless_soil = loopless_solution(wasabi)
nominal_soil = wasabi.optimize()
soil_df = pandas.DataFrame(dict(loopless=loopless_soil.fluxes, nominal=nominal_soil.fluxes))
soil_df.to_csv('fba_soil_loopless.csv')
reacts= wasabi.reactions
fva_soil_loopless = flux_variability_analysis(wasabi, reaction_list= reacts, loopless=True)
fva_soil_loopless.to_csv('fva_soil_loopless.csv')


# single gene deletion analysis

import pandas
from time import time

import cobra.test
from cobra.flux_analysis import \
    single_gene_deletion, single_reaction_deletion, \
    double_gene_deletion, double_reaction_deletion


# M9

empty_plate()
m9()

deletion_fba_m9 = single_gene_deletion(wasabi)
deletion_fba_m9.to_csv('sgd_m9_fba.csv')
    
deletion_moma_m9 = single_gene_deletion(wasabi, solver='gurobi', method='moma')
deletion_moma_m9.to_csv('sgd_m9_moma.csv')
    
    # soil
    
empty_plate()
soil()
    
deletion_fba_soil = single_gene_deletion(wasabi)
deletion_fba_soil.to_csv('sgd_fba_soil.csv')
    
deletion_moma_soil = single_gene_deletion(wasabi, solver='gurobi', method='moma')
deletion_moma_soil.to_csv('sgd_moma_soil.csv')
    
    
    # rizo
    
empty_plate()
rizo()
    
deletion_fba_rizo = single_gene_deletion(wasabi)
deletion_fba_rizo.to_csv('sgd_fba_rizo.csv')
    
deletion_moma_rizo = single_gene_deletion(wasabi, solver='gurobi', method='moma')
deletion_moma_rizo.to_csv('sgd_moma_rizo.csv')
