# Supplementary material for: Metabolic Modeling of Pectobacterium parmentieri SCC3193 Provides Insights into Metabolic Pathways of Plant Pathogenic Bacteria
Source: Microorganisms. 2019 Apr 5;7(4):101. doi: 10.3390/microorganisms7040101 (PMC6518042; doi:10.3390/microorganisms7040101)
Supplement: Supplementary file 1 [file microorganisms-07-00101-s001.zip › SD5.xlsx]

## Sheet: phenome_3193
#plate_id	well_id	chemical	category	moa	co_id	replica	activity	min	max	height	plateau	slope	lag	area	source
PM01	A01	Negative Control	carbon	C-Source, negative control		1	0	0.0	0.0	0.0	0.0	0.0	0.0	0.0	DuctApe
PM01	A02	L-Arabinose	carbon	C-Source, carbohydrate	C00259	1	3	679878929241	275942326399	16174960938	285980019205	126470351806	766503702086	741319666577	DuctApe
PM01	A03	N-Acetyl-D-Glucosamine	carbon	C-Source, carbohydrate	C00140	1	3	0.1	27683045296	183808535155	282855918158	168724415027	470632577609	844324796485	DuctApe
PM01	A04	D-Saccharic acid	carbon	C-Source, carboxylic acid	C00818	1	3	0.1	231690109456	149429574797	235446979176	157923683802	778814302144	686183240168	DuctApe
PM01	A05	Succinic acid	carbon	C-Source, carboxylic acid	C00042	1	3	0.1	251357709494	124918694033	290486637542	85919255855	599241252074	571442263147	DuctApe
PM01	A06	D-Galactose	carbon	C-Source, carbohydrate	C00124	1	3	0.1	251819454817	157925662651	264600829171	129794361631	545382646848	72490792646	DuctApe
PM01	A07	L-Aspartic acid	carbon	C-Source, amino acid	C00049	1	3	0.1	20882320874	127520515087	218794061359	998211203125	464138905851	585135774826	DuctApe
PM01	A08	L-Proline	carbon	C-Source, amino acid	C00148	1	0	0.1	105239928913	0.166217634368	0.0	0.0	0.0	729697026467	DuctApe
PM01	A09	D-Alanine	carbon	C-Source, amino acid	C00133	1	0	0.1	0.1	0.1	0.0	0.0	0.0	4575	DuctApe
PM01	A10	D-Trehalose	carbon	C-Source, carbohydrate	C01083	1	3	0.1	302673263991	196104148328	298948037438	202566071412	693940307808	900530292328	DuctApe
PM01	A11	D-Mannose	carbon	C-Source, carbohydrate	C00159	1	3	162819555379	283753533584	180157262064	28364474201	15275826049	596889295053	826959428023	DuctApe
PM01	A12	Dulcitol	carbon	C-Source, carbohydrate	C01697	1	0	206861658494	101038422432	510315057531	2620	744792349808	0.86470619497	231983833203	DuctApe
PM01	B01	D-Serine	carbon	C-Source, amino acid	C00740	1	0	0.0913829580652	0.314285714286	0.114377144485	0.0	0.0	0.0	524676860927	DuctApe
PM01	B02	D-Sorbitol	carbon	C-Source, carbohydrate	C00794	1	0	0.1	19146050745	145739811174	170841822205	379043390868	405346645704	670676341077	DuctApe
PM01	B03	Glycerol	carbon	C-Source, carbohydrate	C00116	1	3	0.1	234745355992	150853840484	235335878419	14567702842	680893175715	692663657402	DuctApe
PM01	B04	L-Fucose	carbon	C-Source, carbohydrate	C01019	1	0	0.1	0.1	0.1	0.0	0.0	0.0	4575	DuctApe
PM01	B05	D-Glucuronic acid	carbon	C-Source, carboxylic acid	C00191	1	0	0.1	142960387808	379704096177	0.0	0.0	0.0	171163890179	DuctApe
PM01	B06	D-Gluconic acid	carbon	C-Source, carboxylic acid	C00257	1	3	0.1	282668900144	196370587226	280695727056	222220882025	607401784677	902519396844	DuctApe
PM01	B07	DL-a-Glycerol Phosphate	carbon	C-Source, carbohydrate	C00093	1	3	0.1	19762834195	144770206471	198246146786	170451347826	50549319845	665766647266	DuctApe
PM01	B08	D-Xylose	carbon	C-Source, carbohydrate	C00181	1	3	739712906488	27254231161	156229141273	266087929152	140614416041	88862034641	715654148946	DuctApe
PM01	B09	L-Lactic acid	carbon	C-Source, carboxylic acid	C01432	1	2	0.1	149084056584	532528658629	149084056584	865300237878	28.5	242031424141	DuctApe
PM01	B10	Formic acid	carbon	C-Source, carboxylic acid	C00058	1	2	0.1	123840960823	648877751216	148298851909	391740910221	0.0	297080368284	DuctApe
PM01	B11	D-Mannitol	carbon	C-Source, carbohydrate	C00392	1	3	0.896357658515	26556230739	186215717693	267476974692	178524325281	350562607191	855863966767	DuctApe
PM01	B12	L-Glutamic acid	carbon	C-Source, amino acid	C00025	1	2	418550241976	131684618651	537028429745	121057905204	638328931855	167615579536	244567371242	DuctApe
PM01	C01	D-Glucose-6-Phosphate	carbon	C-Source, carbohydrate	C00092	1	3	0.200727728864	260486444931	164533903395	272200031108	138205722693	604620075576	755323811719	DuctApe
PM01	C02	D-Galactonic acid-g-Lactone	carbon	C-Source, carboxylic acid	C03383	1	3	0.1	259026889799	159722336379	254731615633	161899811734	67203107233	732991605797	DuctApe
PM01	C03	DL-Malic acid	carbon	C-Source, carboxylic acid	C00497	1	3	0.1	230338630552	143154486758	238241460251	108220812564	316364172973	657026914781	DuctApe
PM01	C04	D-Ribose	carbon	C-Source, carbohydrate	C00121	1	3	316080650885	282834903381	139887718469	287295366388	137028295982	118967110078	639476696999	DuctApe
PM01	C05	Tween 20	carbon	C-Source, fatty acid	C11624	1	1	0.1	256887251872	0.604685066883	0.932957993483	0.51408508195	242058000477	276250911054	DuctApe
PM01	C06	L-Rhamnose	carbon	C-Source, carbohydrate	C00507	1	3	0.1	252749719839	163526111264	261964169175	136439710013	387702620685	750914552886	DuctApe
PM01	C07	D-Fructose	carbon	C-Source, carbohydrate	C00095	1	3	0.1	271826175688	170833558072	278820943153	144179905603	507800567525	784178813444	DuctApe
PM01	C08	Acetic acid	carbon	C-Source, carboxylic acid	C00033	1	2	0.1	10097394678	492975191506	0.0	0.0	0.0	225443191046	DuctApe
PM01	C09	a-D-Glucose	carbon	C-Source, carbohydrate	C00031	1	3	0.1	257335836753	168931192458	256208268151	16499216227	548012819721	77587620105	DuctApe
PM01	C10	Maltose	carbon	C-Source, carbohydrate	C00208	1	1	0.1	175834199077	594594203263	136590642148	107701470753	202501518454	269855022052	DuctApe
PM01	C11	D-Melibiose	carbon	C-Source, carbohydrate	C05402	1	3	0.0655948683786	291541761508	18821944774	293249520079	165280328663	519885040668	864285156126	DuctApe
PM01	C12	Thymidine	carbon	C-Source, carbohydrate	C00214	1	1	451835569089	775054971201	251248478669	775054971201	472668059158	35.25	113617856448	DuctApe
PM01	D01	L-Asparagine	carbon	C-Source, amino acid	C00152	1	3	126724911377	23794458663	15136738007	247714176615	117176973932	454502826871	69487931226	DuctApe
PM01	D02	D-Aspartic acid	carbon	C-Source, amino acid	C00402	1	3	0.1	261623978103	167356000207	262515915363	158609414439	68759523252	768390751783	DuctApe
PM01	D03	D-Glucosaminic acid	carbon	C-Source, carboxylic acid	C03752	1	0	0.1	0.1	0.1	0.0	0.0	0.0	4575	DuctApe
PM01	D04	1,2-Propanediol	carbon	C-Source, alcohol	C00583	1	0	0.1	0.1	0.1	0.0	0.0	0.0	4575	DuctApe
PM01	D05	Tween 40	carbon	C-Source, fatty acid		1	1	0.1	128261756875	274162258766	103535572652	337930550056	336187653917	122638134443	DuctApe
PM01	D06	a-Ketoglutaric acid	carbon	C-Source, carboxylic acid	C00026	1	0	0.1	591187674585	169140955473	0.0	0.0	0.0	764298405151	DuctApe
PM01	D07	a-Ketobutyric acid	carbon	C-Source, carboxylic acid	C00109	1	0	0.1	0.1	0.1	0.0	0.0	0.0	4575	DuctApe
PM01	D08	a-Methyl-D-Galactoside	carbon	C-Source, carbohydrate	C03619	1	3	0.1	230894540518	150647526371	233371518354	138739547916	543760900471	691848702355	DuctApe
PM01	D09	a-D-Lactose	carbon	C-Source, carbohydrate	C00243	1	3	0.1	248789431237	141722646483	248553003093	139053219076	870858980123	649676952474	DuctApe
PM01	D10	Lactulose	carbon	C-Source, carbohydrate	C07064	1	3	0.1	247210008442	125525078026	25445225586	10900766558	934872466207	574417487503	DuctApe
PM01	D11	Sucrose	carbon	C-Source, carbohydrate	C00089	1	3	0.1	245511624601	173631809928	24090273075	199691125497	511391898803	798177480243	DuctApe
PM01	D12	Uridine	carbon	C-Source, carbohydrate	C00299	1	1	480658361491	982783898067	29236140954	982783898067	594716279602	35.25	131959416566	DuctApe
PM01	E01	L-Glutamine	carbon	C-Source, amino acid	C00064	1	0	0.1	123424533442	236550973234	0.0	0.0	0.0	10436687284	DuctApe
PM01	E02	m-Tartaric acid	carbon	C-Source, carboxylic acid	C00552	1	3	0.1	205013588137	144143064136	199256055815	185929313869	549103524513	662573488676	DuctApe
PM01	E03	D-Glucose-1-Phosphate	carbon	C-Source, carbohydrate	C00103	1	0	0.1	0.1	0.1	0.0	0.0	0.0	4575	DuctApe
PM01	E04	D-Fructose-6-Phosphate	carbon	C-Source, carbohydrate	C00085	1	3	0.1	246829056061	128721888005	243568509926	180195091705	134396449974	589296939619	DuctApe
PM01	E05	Tween 80	carbon	C-Source, fatty acid	C11625	1	0	0.1	0.658606972307	0.15908422876	0.0	0.0	0.0	7234525219	DuctApe
PM01	E06	a-Hydroxyglutaric acid-g-Lactone	carbon	C-Source, carboxylic acid		1	1	0.1	0.97245401692	0.211624706051	0.45103429148	0.654732009906	342799014139	970796479865	DuctApe
PM01	E07	a-Hydroxybutyric acid	carbon	C-Source, carboxylic acid	C05984	1	0	0.1	0.1	0.1	0.0	0.0	0.0	4575	DuctApe
PM01	E08	b-Methyl-D-Glucoside	carbon	C-Source, carbohydrate		1	3	0.1	277387916441	163283280041	2868975576	13543460968	629989669692	748861455326	DuctApe
PM01	E09	Adonitol	carbon	C-Source, carbohydrate	C00474	1	1	0.1	117465160186	0.211624706051	0.44864269898	1152009795	343644348174	970796479865	DuctApe
PM01	E10	Maltotriose	carbon	C-Source, carbohydrate	C01835	1	3	0.1	212718736136	984554441464	212718736136	204297030155	6.0	449837112676	DuctApe
PM01	E11	2`-Deoxyadenosine	carbon	C-Source, carbohydrate	C00559	1	1	0.1	413684936135	0.663623268742	250411298002	122424162859	345202996716	29269663486	DuctApe
PM01	E12	Adenosine	carbon	C-Source, carbohydrate	C00212	1	1	352338296751	755327371194	256503231859	755327371194	437697536003	35.25	116220580702	DuctApe
PM01	F01	Gly-Asp	carbon	C-Source, amino acid	C02871	1	0	0.1	683524706058	174119451222	17900	400000119764	0.155852600722	784112616152	DuctApe
PM01	F02	Citric acid	carbon	C-Source, carboxylic acid	C00158	1	2	0.1	173604829121	840769679487	184735793628	694477822775	911293908437	38444396987	DuctApe
PM01	F03	m-Inositol	carbon	C-Source, carbohydrate	C00137	1	3	0.1	197440082703	126531048419	201440888177	11384554627	610205795615	580961622045	DuctApe
PM01	F04	D-Threonine	carbon	C-Source, amino acid	C00820	1	0	0.1	0.1	0.1	0.0	0.0	0.0	4575	DuctApe
PM01	F05	Fumaric acid	carbon	C-Source, carboxylic acid	C00122	1	3	0.1	244599688517	176367289519	240825366109	224768400694	581501683392	810931657944	DuctApe
PM01	F06	Bromosuccinic acid	carbon	C-Source, carboxylic acid		1	3	0.1	255047522255	163823087637	261371635379	130800493334	228161498533	75220932543	DuctApe
PM01	F07	Propionic acid	carbon	C-Source, carboxylic acid	C00163	1	0	0.1	0.1	0.1	0.0	0.0	0.0	4575	DuctApe
PM01	F08	Mucic acid	carbon	C-Source, carboxylic acid	C01807	1	3	0.1	223749719839	151059982232	221990668294	174189917517	660933457292	694034552886	DuctApe
PM01	F09	Glycolic acid	carbon	C-Source, carboxylic acid	C00160	1	0	0.1	0.1	0.1	0.0	0.0	0.0	4575	DuctApe
PM01	F10	Glyoxylic acid	carbon	C-Source, carboxylic acid	C00048	1	0	0.1	0.1	0.1	0.0	0.0	0.0	4575	DuctApe
PM01	F11	D-Cellobiose	carbon	C-Source, carbohydrate	C00185	1	3	118516992429	278659315435	188213572743	285108379979	162748033619	427864168735	864727205514	DuctApe
PM01	F12	Inosine	carbon	C-Source, carbohydrate	C00294	1	1	320256816608	47267401882	193384415617	47267401882	289426097551	29.25	879458050827	DuctApe
PM01	G01	Gly-Glu	carbon	C-Source, amino acid		1	0	117027389594	103770557022	458309285517	0.0	0.0	0.0	208507268951	DuctApe
PM01	G02	Tricarballylic acid	carbon	C-Source, carboxylic acid		1	0	0.1	118197782644	0.182649177002	0.0	0.0	0.0	801244504568	DuctApe
PM01	G03	L-Serine	carbon	C-Source, amino acid	C00065	1	3	0.988716402428	20390784218	13141855019	202527387019	117103573258	595562657454	603089564921	DuctApe
PM01	G04	L-Threonine	carbon	C-Source, amino acid	C00188	1	0	0.1	0.1	0.1	0.0	0.0	0.0	4575	DuctApe
PM01	G05	L-Alanine	carbon	C-Source, amino acid	C00041	1	0	0.1	0.1	0.1	0.0	0.0	0.0	4575	DuctApe
PM01	G06	Ala-Gly	carbon	C-Source, amino acid		1	0	0.1	0.1	0.1	0.0	0.0	0.0	4575	DuctApe
PM01	G07	Acetoacetic acid	carbon	C-Source, carboxylic acid	C00164	1	0	0.1	0.273360784509	0.109326473664	0.0	0.0	0.0	498140437831	DuctApe
PM01	G08	N-Acetyl-D-Mannosamine	carbon	C-Source, carbohydrate	C00645	1	0	0.1	0.314285714286	0.114516129032	0.0	0.0	0.0	5.25	DuctApe
PM01	G09	Mono-Methylsuccinate	carbon	C-Source, carboxylic acid		1	2	0.1	826379164406	585298838902	786345935839	110145721774	779719648675	269061288223	DuctApe
PM01	G10	Methylpyruvate	carbon	C-Source, ester		1	3	0.1	24655711328	169193925339	238532462933	179339794416	384276382489	777502111077	DuctApe
PM01	G11	D-Malic acid	carbon	C-Source, carboxylic acid	C00497	1	0	181576563999	137697412006	531809055921	0.894553585329	963649184265	372956398249	239413537797	DuctApe
PM01	G12	L-Malic acid	carbon	C-Source, carboxylic acid	C00149	1	3	103777091761	252377791847	161604102246	278676777127	993634378038	0.0	741393025411	DuctApe
PM01	H01	Gly-Pro	carbon	C-Source, amino acid		1	0	554008835141	148799119977	969871457215	0.0	0.0	0.0	442011568193	DuctApe
PM01	H02	p-Hydroxyphenyl Acetic acid	carbon	C-Source, carboxylic acid	C00642	1	0	0.425056422425	622872064873	230657873673	0.0	0.0	0.0	104440044787	DuctApe
PM01	H03	m-Hydroxyphenyl Acetic acid	carbon	C-Source, carboxylic acid	C05593	1	0	0.1	587990718652	0.784238225454	0.0	0.0	0.0	33806847784	DuctApe
PM01	H04	Tyramine	carbon	C-Source, amine	C00483	1	0	0.1	506391323849	0.663919108632	0.0	0.0	0.0	289357710869	DuctApe
PM01	H05	D-Psicose	carbon	C-Source, carbohydrate	C06468	1	3	0.497011018529	26113060218	139800691154	263346040277	153938035224	11358004236	640135319765	DuctApe
PM01	H06	L-Lyxose	carbon	C-Source, carbohydrate	C01508	1	0	189688431474	531500376384	282949274476	19800	428811025217	981670408672	128680284716	DuctApe
PM01	H07	Glucuronamide	carbon	C-Source, amide	D01791	1	0	0.237006124935	422376710941	182229372344	0.0	0.0	0.0	825255321	DuctApe
PM01	H08	Pyruvic acid	carbon	C-Source, carboxylic acid	C00022	1	3	0.805477037791	230132635756	152843547317	237843233807	129232367553	202902626228	702051243894	DuctApe
PM01	H09	L-Galactonic acid-g-Lactone	carbon	C-Source, carboxylic acid	C01115	1	3	428383100858	288219599467	180492635959	321102584861	119078120339	148159960131	828190023508	DuctApe
PM01	H10	D-Galacturonic acid	carbon	C-Source, carboxylic acid	C00333	1	3	455953402824	271888779772	159257477365	29556776788	105067782908	442578065994	730062331567	DuctApe
PM01	H11	Phenylethylamine	carbon	C-Source, amine	C05332	1	0	0.937356027411	121397398963	365611670385	0.0	0.0	0.0	165105515758	DuctApe
PM01	H12	2-Aminoethanol	carbon	C-Source, alcohol	C00189	1	0	565514523083	196944796181	117176502536	0.0	0.0	0.0	533640461002	DuctApe
PM02	A01	Negative Control	carbon	C-Source, negative control		1	0	0.0	0.0	0.0	0.0	0.0	0.0	0.0	DuctApe
PM02	A02	Chondroitin Sulfate C	carbon	C-Source, polymer	C00635	1	0	0.1	0.1	0.1	0.0	0.0	0.0	4575	DuctApe
PM02	A03	a-Cyclodextrin	carbon	C-Source, polymer		1	0	0.1	0.1	0.1	0.0	0.0	0.0	4575	DuctApe
PM02	A04	b-Cyclodextrin	carbon	C-Source, polymer		1	0	0.1	0.1	0.1	0.0	0.0	0.0	4575	DuctApe
PM02	A05	g-Cyclodextrin	carbon	C-Source, polymer		1	0	0.1	0.1	0.1	0.0	0.0	0.0	4575	DuctApe
PM02	A06	Dextrin	carbon	C-Source, polymer	C00721	1	0	0.1	635167486711	489036065613	611275021082	861445636287	43175552855	225109717664	DuctApe
PM02	A07	Gelatin	carbon	C-Source, polymer	C01498	1	0	0.1	0.1	0.1	0.0	0.0	0.0	4575	DuctApe
PM02	A08	Glycogen	carbon	C-Source, polymer	C00182	1	0	0.1	0.1	0.1	0.0	0.0	0.0	4575	DuctApe
PM02	A09	Inulin	carbon	C-Source, polymer	C00368	1	0	0.1	0.1	0.1	0.0	0.0	0.0	4575	DuctApe
PM02	A10	Laminarin	carbon	C-Source, polymer	C00771	1	0	0.239793402217	479688557785	28906543203	0.0	0.0	0.0	134188299759	DuctApe
PM02	A11	Mannan	carbon	C-Source, polymer	C00464	1	0	0.1	321846084323	115322580645	122026469472	0.852599663792	618862859885	53.55	DuctApe
PM02	A12	Pectin	carbon	C-Source, polymer	C00714	1	3	0.959991907441	286499013123	214675489735	288299260759	25489734485	376952440005	987458737145	DuctApe
PM02	B01	N-Acetyl-D-Galactosamine	carbon	C-Source, carbohydrate	C01074	1	3	0.1	270907275543	159145399255	287266408103	127935847985	65833694475	729863333703	DuctApe
PM02	B02	N-Acetyl-Neuraminic acid	carbon	C-Source, carboxylic acid	C00270	1	0	0.1	0.1	0.1	0.0	0.0	0.0	4575	DuctApe
PM02	B03	b-D-Allose	carbon	C-Source, carbohydrate	C01487	1	0	0.1	0.1	0.1	0.0	0.0	0.0	4575	DuctApe
PM02	B04	Amygdalin	carbon	C-Source, carbohydrate	C08325	1	0	0.1	0.1	0.1	0.0	0.0	0.0	4575	DuctApe
PM02	B05	D-Arabinose	carbon	C-Source, carbohydrate	C00216	1	1	0.1	109570414941	593657209722	837538606781	388913330071	146154512424	272645997992	DuctApe
PM02	B06	D-Arabitol	carbon	C-Source, carbohydrate	C01904	1	0	0.1	0.1	0.1	0.0	0.0	0.0	4575	DuctApe
PM02	B07	L-Arabitol	carbon	C-Source, carbohydrate	C00532	1	0	0.1	0.1	0.1	0.0	0.0	0.0	4575	DuctApe
PM02	B08	Arbutin	carbon	C-Source, carbohydrate	C06186	1	3	0.1	176936058838	110123584309	179932032932	106434935328	710757138812	505705653085	DuctApe
PM02	B09	2-Deoxy-D-Ribose	carbon	C-Source, carbohydrate	C01801	1	0	0.1	0.1	0.1	0.0	0.0	0.0	4575	DuctApe
PM02	B10	i-Erythritol	carbon	C-Source, carbohydrate	C00503	1	0	0.1	0.1	0.1	0.0	0.0	0.0	4575	DuctApe
PM02	B11	D-Fucose	carbon	C-Source, carbohydrate	C01018	1	0	0.1	0.1	0.1	0.0	0.0	0.0	4575	DuctApe
PM02	B12	3-O-b-D-Galactopyranosyl-D-Arabinose	carbon	C-Source, carbohydrate		1	1	0.1	171610192476	674784027751	181242508505	0.85997929569	169800838911	307330917932	DuctApe
PM02	C01	Gentiobiose	carbon	C-Source, carbohydrate	C08240	1	3	0.1	265096948224	147785931235	275922965513	128227429954	799868799707	677259694686	DuctApe
PM02	C02	L-Glucose	carbon	C-Source, carbohydrate		1	0	0.1	0.1	0.1	0.0	0.0	0.0	4575	DuctApe
PM02	C03	D-Lactitol	carbon	C-Source, carbohydrate		1	0	0.1	0.1	0.1	0.0	0.0	0.0	4575	DuctApe
PM02	C04	D-Melezitose	carbon	C-Source, carbohydrate	C08243	1	0	0.1	0.1	0.1	0.0	0.0	0.0	4575	DuctApe
PM02	C05	Maltitol	carbon	C-Source, carbohydrate	G00275	1	0	0.1	0.1	0.1	0.0	0.0	0.0	4575	DuctApe
PM02	C06	a-Methyl-D-Glucoside	carbon	C-Source, carbohydrate		1	0	0.1	0.1	0.1	0.0	0.0	0.0	4575	DuctApe
PM02	C07	b-Methyl-D-Galactoside	carbon	C-Source, carbohydrate	C03619	1	2	0.1	146226190476	349797769765	164606245265	105365933181	277420881289	157168730798	DuctApe
PM02	C08	3-Methylglucose	carbon	C-Source, carbohydrate		1	0	0.1	0.1	0.1	0.0	0.0	0.0	4575	DuctApe
PM02	C09	b-Methyl-D-Glucuronic acid	carbon	C-Source, carboxylic acid	C08350	1	0	0.1	0.1	0.1	0.0	0.0	0.0	4575	DuctApe
PM02	C10	a-Methyl-D-Mannoside	carbon	C-Source, carbohydrate		1	0	0.1	0.1	0.1	0.0	0.0	0.0	4575	DuctApe
PM02	C11	b-Methyl-D-Xyloside	carbon	C-Source, carbohydrate		1	0	0.1	0.1	0.1	0.0	0.0	0.0	4575	DuctApe
PM02	C12	Palatinose	carbon	C-Source, carbohydrate	C01742	1	0	0.1	0.1	0.1	0.0	0.0	0.0	4575	DuctApe
PM02	D01	D-Raffinose	carbon	C-Source, carbohydrate	C00492	1	3	0.1	269786324209	173255495474	27586803294	156179450849	576259576268	795533542366	DuctApe
PM02	D02	Salicin	carbon	C-Source, carbohydrate	C01451	1	3	0.1	213787311087	138606281268	217948643982	146494967987	786563156909	636519300984	DuctApe
PM02	D03	Sedoheptulosan	carbon	C-Source, carbohydrate		1	0	0.1	0.1	0.1	0.0	0.0	0.0	4575	DuctApe
PM02	D04	L-Sorbose	carbon	C-Source, carbohydrate	C00247	1	0	0.1	0.1	0.1	0.0	0.0	0.0	4575	DuctApe
PM02	D05	Stachyose	carbon	C-Source, carbohydrate	C01613	1	3	0.1	258861803399	165296397719	266560558293	14872304184	555653620956	758917181766	DuctApe
PM02	D06	D-Tagatose	carbon	C-Source, carbohydrate	C00795	1	0	0.1	0.1	0.1	0.0	0.0	0.0	4575	DuctApe
PM02	D07	Turanose	carbon	C-Source, carbohydrate	G03588	1	0	0.1	0.1	0.1	0.0	0.0	0.0	4575	DuctApe
PM02	D08	Xylitol	carbon	C-Source, carbohydrate	C00379	1	0	0.1	0.1	0.1	0.0	0.0	0.0	4575	DuctApe
PM02	D09	N-Acetyl-D-Glucosaminitol	carbon	C-Source, carbohydrate		1	0	0.1	0.1	0.1	0.0	0.0	0.0	4575	DuctApe
PM02	D10	g-Amino-N-Butyric acid	carbon	C-Source, carboxylic acid	C00334	1	0	0.1	0.1	0.1	0.0	0.0	0.0	4575	DuctApe
PM02	D11	d-Amino Valeric acid	carbon	C-Source, carboxylic acid	C00431	1	0	0.1	0.1	0.1	0.0	0.0	0.0	4575	DuctApe
PM02	D12	Butyric acid	carbon	C-Source, carboxylic acid	C00246	1	0	0.1	0.1	0.1	0.0	0.0	0.0	4575	DuctApe
PM02	E01	Capric acid	carbon	C-Source, carboxylic acid	C01571	1	0	0.1	163482317957	14368354962	0.0	0.0	0.0	6064476365	DuctApe
PM02	E02	Caproic acid	carbon	C-Source, carboxylic acid	C01585	1	0	0.1	0.1	0.1	0.0	0.0	0.0	4575	DuctApe
PM02	E03	Citraconic acid	carbon	C-Source, carboxylic acid	C02226	1	0	0.1	0.1	0.1	0.0	0.0	0.0	4575	DuctApe
PM02	E04	Citramalic acid	carbon	C-Source, carboxylic acid	C00815	1	0	0.1	0.1	0.1	0.0	0.0	0.0	4575	DuctApe
PM02	E05	D-Glucosamine	carbon	C-Source, carbohydrate	C00329	1	3	0.1	259408688977	135034593991	249889341897	130564616923	996666330153	617564193824	DuctApe
PM02	E06	2-Hydroxybenzoic acid	carbon	C-Source, carboxylic acid	C00805	1	0	0.1	0.1	0.1	0.0	0.0	0.0	4575	DuctApe
PM02	E07	4-Hydroxybenzoic acid	carbon	C-Source, carboxylic acid	C00156	1	0	0.1	0.1	0.1	0.0	0.0	0.0	4575	DuctApe
PM02	E08	b-Hydroxybutyric acid	carbon	C-Source, carboxylic acid	C01089	1	0	0.1	0.1	0.1	0.0	0.0	0.0	4575	DuctApe
PM02	E09	g-Hydroxybutyric acid	carbon	C-Source, carboxylic acid	C00989	1	0	0.1	0.1	0.1	0.0	0.0	0.0	4575	DuctApe
PM02	E10	a-Keto-Valeric acid	carbon	C-Source, carboxylic acid	C00567	1	0	0.1	0.1	0.1	0.0	0.0	0.0	4575	DuctApe
PM02	E11	Itaconic acid	carbon	C-Source, carboxylic acid	C00490	1	0	0.1	0.1	0.1	0.0	0.0	0.0	4575	DuctApe
PM02	E12	5-Keto-D-Gluconic acid	carbon	C-Source, carboxylic acid	C01062	1	0	0.1	500719071427	216628314489	261355853697	0.338427783674	100222922893	996533018113	DuctApe
PM02	F01	D-Lactic acid Methyl Ester	carbon	C-Source, ester		1	1	0.1	641366596214	250131116151	64148482121	387796242343	183140310495	113902094275	DuctApe
PM02	F02	Malonic acid	carbon	C-Source, carboxylic acid	C00383	1	0	0.1	0.1	0.1	0.0	0.0	0.0	4575	DuctApe
PM02	F03	Melibionic acid	carbon	C-Source, carbohydrate		1	0	0.1	301442005364	200678847256	299082986	198372418882	390521343311	92184070135	DuctApe
PM02	F04	Oxalic acid	carbon	C-Source, carboxylic acid	C00209	1	0	0.1	0.1	0.1	0.0	0.0	0.0	4575	DuctApe
PM02	F05	Oxalomalic acid	carbon	C-Source, carboxylic acid	C01990	1	0	0.1	0.1	0.1	0.0	0.0	0.0	4575	DuctApe
PM02	F06	Quinic acid	carbon	C-Source, carboxylic acid	C00296	1	0	0.1	0.1	0.1	0.0	0.0	0.0	4575	DuctApe
PM02	F07	D-Ribono-1,4-Lactone	carbon	C-Source, carboxylic acid		1	0	0.1	0.1	0.1	0.0	0.0	0.0	4575	DuctApe
PM02	F08	Sebacic acid	carbon	C-Source, carboxylic acid	C08277	1	0	0.1	0.1	0.1	0.0	0.0	0.0	4575	DuctApe
PM02	F09	Sorbic acid	carbon	C-Source, carboxylic acid		1	0	0.1	0.1	0.1	0.0	0.0	0.0	4575	DuctApe
PM02	F10	Succinamic acid	carbon	C-Source, carboxylic acid		1	3	0.1	216821175164	966173572301	216821175164	207447633976	9.75	441136167051	DuctApe
PM02	F11	D-Tartaric acid	carbon	C-Source, carboxylic acid	C02107	1	0	0.1	0.1	0.1	0.0	0.0	0.0	4575	DuctApe
PM02	F12	L-Tartaric acid	carbon	C-Source, carboxylic acid	C00898	1	0	0.1	0.1	0.1	0.0	0.0	0.0	4575	DuctApe
PM02	G01	Acetamide	carbon	C-Source, amide	C06244	1	0	0.1	0.1	0.1	0.0	0.0	0.0	4575	DuctApe
PM02	G02	L-Alaninamide	carbon	C-Source, amide		1	0	0.1	0.1	0.1	0.0	0.0	0.0	4575	DuctApe
PM02	G03	N-Acetyl-L-Glutamic acid	carbon	C-Source, amino acid	C00624	1	0	0.1	0.1	0.1	0.0	0.0	0.0	4575	DuctApe
PM02	G04	L-Arginine	carbon	C-Source, amino acid	C00062	1	0	0.1	0.1	0.1	0.0	0.0	0.0	4575	DuctApe
PM02	G05	Glycine	carbon	C-Source, amino acid	C00037	1	0	0.1	0.1	0.1	0.0	0.0	0.0	4575	DuctApe
PM02	G06	L-Histidine	carbon	C-Source, amino acid	C00135	1	0	0.1	0.1	0.1	0.0	0.0	0.0	4575	DuctApe
PM02	G07	L-Homoserine	carbon	C-Source, amino acid	C00263	1	0	0.1	0.1	0.1	0.0	0.0	0.0	4575	DuctApe
PM02	G08	Hydroxy-L-Proline	carbon	C-Source, amino acid	C01015	1	0	0.1	0.1	0.1	0.0	0.0	0.0	4575	DuctApe
PM02	G09	L-Isoleucine	carbon	C-Source, amino acid	C00407	1	0	0.1	0.1	0.1	0.0	0.0	0.0	4575	DuctApe
PM02	G10	L-Leucine	carbon	C-Source, amino acid	C00123	1	1	683688735489	132786699672	105921113684	164097378255	132023278968	126788318429	485300578331	DuctApe
PM02	G11	L-Lysine	carbon	C-Source, amino acid	C00047	1	0	0.1	0.1	0.1	0.0	0.0	0.0	4575	DuctApe
PM02	G12	L-Methionine	carbon	C-Source, amino acid	C00073	1	0	0.3294515923	757500544273	393241831336	494871083408	0.596245648318	101897198739	180783727312	DuctApe
PM02	H01	L-Ornithine	carbon	C-Source, amino acid	C00077	1	0	0.1	0.1	0.1	0.0	0.0	0.0	4575	DuctApe
PM02	H02	L-Phenylalanine	carbon	C-Source, amino acid	C00079	1	0	0.1	0.1	0.1	0.0	0.0	0.0	4575	DuctApe
PM02	H03	L-Pyroglutamic acid	carbon	C-Source, amino acid	C02238	1	0	0.1	0.1	0.1	0.0	0.0	0.0	4575	DuctApe
PM02	H04	L-Valine	carbon	C-Source, amino acid	C00183	1	0	0.1	0.1	0.1	0.0	0.0	0.0	4575	DuctApe
PM02	H05	D,L-Carnitine	carbon	C-Source, carboxylic acid	C00487	1	0	0.1	0.1	0.1	0.0	0.0	0.0	4575	DuctApe
PM02	H06	sec-Butylamine	carbon	C-Source, amine		1	0	0.1	0.1	0.1	0.0	0.0	0.0	4575	DuctApe
PM02	H07	D,L-Octopamine	carbon	C-Source, amine	C04227	1	0	0.1	0.1	0.1	0.0	0.0	0.0	4575	DuctApe
PM02	H08	Putrescine	carbon	C-Source, amine	C00134	1	0	0.1	0.1	0.1	0.0	0.0	0.0	4575	DuctApe
PM02	H09	Dihydroxyacetone	carbon	C-Source, alcohol	C00184	1	1	164750202314	363343800321	217976122695	56100	138121055416	203065295397	993795571607	DuctApe
PM02	H10	2,3-Butanediol	carbon	C-Source, alcohol	C03044	1	0	0.1	0.1	0.1	0.0	0.0	0.0	4575	DuctApe
PM02	H11	2,3-Butanedione	carbon	C-Source, alcohol	C00741	1	0	0.1	0.790476190476	0.146774193548	0.0	0.0	0.0	6.75	DuctApe
PM02	H12	3-Hydroxy-2-buta	carbon	C-Source, alcohol	C00466	1	0	0.1	167714116251	0.375753573694	0.0	0.0	0.0	17372709454	DuctApe
PM03	A01	Negative Control	nitrogen	N-Source, Negative control		1	0	0.0	0.0	0.0	0.0	0.0	0.0	0.0	DuctApe
PM03	A02	Ammonia	nitrogen	N-Source, inorganic	C00014	1	0	0.1	335122282096	0.469330259087	0.0	0.0	0.0	205296484897	DuctApe
PM03	A03	Nitrite	nitrogen	N-Source, inorganic	C00088	1	0	0.1	0.1	0.1	0.0	0.0	0.0	4575	DuctApe
PM03	A04	Nitrate	nitrogen	N-Source, inorganic	C00244	1	0	0.1	0.1	0.1	0.0	0.0	0.0	4575	DuctApe
PM03	A05	Urea	nitrogen	N-Source, other	C00086	1	0	0.1	0.1	0.1	0.0	0.0	0.0	4575	DuctApe
PM03	A06	Biuret	nitrogen	N-Source, other	C06555	1	0	0.1	0.1	0.1	0.0	0.0	0.0	4575	DuctApe
PM03	A07	L-Alanine	nitrogen	N-Source, amino acid	C00041	1	0	0.1	0.1	0.1	0.0	0.0	0.0	4575	DuctApe
PM03	A08	L-Arginine	nitrogen	N-Source, amino acid	C00062	1	0	0.1	0.1	0.1	0.0	0.0	0.0	4575	DuctApe
PM03	A09	L-Asparagine	nitrogen	N-Source, amino acid	C00152	1	2	0.1	898020529347	522026776256	850054615778	604860627547	965738554888	239371123974	DuctApe
PM03	A10	L-Aspartic acid	nitrogen	N-Source, amino acid	C00049	1	0	0.1	445181888577	259049414409	392018446087	250591979724	657170468517	118676045618	DuctApe
PM03	A11	L-Cysteine	nitrogen	N-Source, amino acid	C00097	1	0	0.1	384644257945	0.234990273337	0.0	0.0	0.0	944713174289	DuctApe
PM03	A12	L-Glutamic acid	nitrogen	N-Source, amino acid	C00025	1	1	0.232127976334	324776306628	120821899037	211673188059	166703309576	215754739129	545476061159	DuctApe
PM03	B01	L-Glutamine	nitrogen	N-Source, amino acid	C00064	1	2	0.1	180441776297	742177675322	206313657325	676361020485	127505791577	338271052413	DuctApe
PM03	B02	Glycine	nitrogen	N-Source, amino acid	C00037	1	0	0.1	852093819837	0.818119689029	0.0	0.0	0.0	348097137155	DuctApe
PM03	B03	L-Histidine	nitrogen	N-Source, amino acid	C00135	1	0	0.1	0.1	0.1	0.0	0.0	0.0	4575	DuctApe
PM03	B04	L-Isoleucine	nitrogen	N-Source, amino acid	C00407	1	0	0.1	0.1	0.1	0.0	0.0	0.0	4575	DuctApe
PM03	B05	L-Leucine	nitrogen	N-Source, amino acid	C00123	1	0	0.1	0.1	0.1	0.0	0.0	0.0	4575	DuctApe
PM03	B06	L-Lysine	nitrogen	N-Source, amino acid	C00047	1	0	0.1	0.1	0.1	0.0	0.0	0.0	4575	DuctApe
PM03	B07	L-Methionine	nitrogen	N-Source, amino acid	C00073	1	0	0.1	0.1	0.1	0.0	0.0	0.0	4575	DuctApe
PM03	B08	L-Phenylalanine	nitrogen	N-Source, amino acid	C00079	1	0	0.1	243079093032	382618150355	0.0	0.0	0.0	168764473926	DuctApe
PM03	B09	L-Proline	nitrogen	N-Source, amino acid	C00148	1	0	0.1	0.1	0.1	0.0	0.0	0.0	4575	DuctApe
PM03	B10	L-Serine	nitrogen	N-Source, amino acid	C00065	1	1	0.1	215248920233	690243633002	148693509647	315631822193	224007175848	312853954837	DuctApe
PM03	B11	L-Threonine	nitrogen	N-Source, amino acid	C00188	1	0	0.1	192726227448	0.16553220483	0.0	0.0	0.0	693702417166	DuctApe
PM03	B12	L-Tryptophan	nitrogen	N-Source, amino acid	C00078	1	1	0.1	997256009899	21352809578	305144441453	21675456142	328798559873	92557678715	DuctApe
PM03	C01	L-Tyrosine	nitrogen	N-Source, amino acid	C00082	1	0	0.136383065947	665648643151	92136651761	0.0	0.0	0.0	396336431379	DuctApe
PM03	C02	L-Valine	nitrogen	N-Source, amino acid	C00183	1	0	0.1	0.1	0.1	0.0	0.0	0.0	4575	DuctApe
PM03	C03	D-Alanine	nitrogen	N-Source, amino acid	C00133	1	0	0.1	0.1	0.1	0.0	0.0	0.0	4575	DuctApe
PM03	C04	D-Asparagine	nitrogen	N-Source, amino acid	C01905	1	1	0.1	623974476445	175388209624	708802805373	35024254181	237225783178	792118631885	DuctApe
PM03	C05	D-Aspartic acid	nitrogen	N-Source, amino acid	C00402	1	2	0.1	142372451342	625611484303	142222676095	634057323107	128705351835	285566623276	DuctApe
PM03	C06	D-Glutamic acid	nitrogen	N-Source, amino acid	C00217	1	0	0.1	0.1	0.1	0.0	0.0	0.0	4575	DuctApe
PM03	C07	D-Lysine	nitrogen	N-Source, amino acid	C00739	1	0	0.1	0.1	0.1	0.0	0.0	0.0	4575	DuctApe
PM03	C08	D-Serine	nitrogen	N-Source, amino acid	C00740	1	0	0.1	0.1	0.1	0.0	0.0	0.0	4575	DuctApe
PM03	C09	D-Valine	nitrogen	N-Source, amino acid	C06417	1	0	0.1	0.1	0.1	0.0	0.0	0.0	4575	DuctApe
PM03	C10	L-Citrulline	nitrogen	N-Source, amino acid	C00327	1	0	0.1	0.1	0.1	0.0	0.0	0.0	4575	DuctApe
PM03	C11	L-Homoserine	nitrogen	N-Source, amino acid	C00263	1	0	0.1	292726227448	0.19573163656	0.0	0.0	0.0	79662977471	DuctApe
PM03	C12	L-Ornithine	nitrogen	N-Source, amino acid	C00077	1	0	0.1	119442376002	112737590362	0.0	0.0	0.0	479063904184	DuctApe
PM03	D01	N-Acetyl-L-Glutamic acid	nitrogen	N-Source, amino acid	C00624	1	0	0.1	492726227448	0.25613050002	0.0	0.0	0.0	10024844898	DuctApe
PM03	D02	N-Phthaloyl-L-Glutamic acid	nitrogen	N-Source, amino acid		1	0	0.1	0.1	0.1	0.0	0.0	0.0	4575	DuctApe
PM03	D03	L-Pyroglutamic acid	nitrogen	N-Source, amino acid	C02238	1	0	0.1	0.1	0.1	0.0	0.0	0.0	4575	DuctApe
PM03	D04	Hydroxylamine	nitrogen	N-Source, other	C00192	1	0	0.1	0.1	0.1	0.0	0.0	0.0	4575	DuctApe
PM03	D05	Methylamine	nitrogen	N-Source, other	C00218	1	0	0.1	0.1	0.1	0.0	0.0	0.0	4575	DuctApe
PM03	D06	N-Amylamine	nitrogen	N-Source, other		1	0	0.1	0.1	0.1	0.0	0.0	0.0	4575	DuctApe
PM03	D07	N-Butylamine	nitrogen	N-Source, other		1	0	0.1	0.1	0.1	0.0	0.0	0.0	4575	DuctApe
PM03	D08	Ethylamine	nitrogen	N-Source, other	C00797	1	0	0.1	0.1	0.1	0.0	0.0	0.0	4575	DuctApe
PM03	D09	Ethanolamine	nitrogen	N-Source, other	C00189	1	0	0.1	0.1	0.1	0.0	0.0	0.0	4575	DuctApe
PM03	D10	Ethylenediamine	nitrogen	N-Source, other	C12511	1	0	0.1	1.0	0.127179488557	0.0	0.0	0.0	55013462179	DuctApe
PM03	D11	Putrescine	nitrogen	N-Source, other	C00134	1	0	0.1	0.1	0.1	0.0	0.0	0.0	4575	DuctApe
PM03	D12	Agmatine	nitrogen	N-Source, other	C00179	1	0	0.1	775161450629	114873019618	0.0	0.0	0.0	49603988556	DuctApe
PM03	E01	Histamine	nitrogen	N-Source, other	C00388	1	0	0.1	476562288443	0.274248910115	0.0	0.0	0.0	109279657387	DuctApe
PM03	E02	b-Phenylethylamine	nitrogen	N-Source, other	C05332	1	0	0.1	0.1	0.1	0.0	0.0	0.0	4575	DuctApe
PM03	E03	Tyramine	nitrogen	N-Source, other	C00483	1	0	0.1	0.1	0.1	0.0	0.0	0.0	4575	DuctApe
PM03	E04	Acetamide	nitrogen	N-Source, other	C06244	1	0	0.1	0.1	0.1	0.0	0.0	0.0	4575	DuctApe
PM03	E05	Formamide	nitrogen	N-Source, other	C00488	1	0	0.1	0.1	0.1	0.0	0.0	0.0	4575	DuctApe
PM03	E06	Glucuronamide	nitrogen	N-Source, other	D01791	1	2	0.1	119837103791	423033537136	120629210913	534335019959	170591984917	192212953376	DuctApe
PM03	E07	DL-Lactamide	nitrogen	N-Source, other		1	0	0.1	0.1	0.1	0.0	0.0	0.0	4575	DuctApe
PM03	E08	D-Glucosamine	nitrogen	N-Source, other	C00329	1	3	0.1	247846678282	10756141823	274904207897	903589209668	107867556152	490862594333	DuctApe
PM03	E09	D-Galactosamine	nitrogen	N-Source, other	C02262	1	0	0.1	0.1	0.1	0.0	0.0	0.0	4575	DuctApe
PM03	E10	D-Mannosamine	nitrogen	N-Source, other	C03570	1	2	0.1	103311637644	373518948062	110525734303	423552277954	158847303449	169808374437	DuctApe
PM03	E11	N-Acetyl-D-Glucosamine	nitrogen	N-Source, other	C00140	1	3	0.16121370653	258332809984	152325526793	248357597173	174633948632	923495478229	698551219214	DuctApe
PM03	E12	N-Acetyl-D-Galactosamine	nitrogen	N-Source, other	C01074	1	3	245935255545	262635823043	117655959748	248851383916	184333376291	173652905829	537028572817	DuctApe
PM03	F01	N-Acetyl-D-Mannosamine	nitrogen	N-Source, other	C00645	1	0	0.1	896039288175	0.592723109446	0.0	0.0	0.0	241639772586	DuctApe
PM03	F02	Adenine	nitrogen	N-Source, other	C00147	1	0	0.1	3.0	0.187578352017	0.0	0.0	0.0	755989336879	DuctApe
PM03	F03	Adenosine	nitrogen	N-Source, other	C00212	1	2	0.1	100200940766	344322822367	998201491264	456752632571	177416508141	156348827122	DuctApe
PM03	F04	Cytidine	nitrogen	N-Source, other	C00475	1	3	0.1	245131955793	123809397017	241553668271	125105235681	109189677559	566517497788	DuctApe
PM03	F05	Cytosine	nitrogen	N-Source, other	C00380	1	0	0.1	0.1	0.1	0.0	0.0	0.0	4575	DuctApe
PM03	F06	Guanine	nitrogen	N-Source, other	C00242	1	0	0.26085144945	230149417496	61078817798	0.0	0.0	0.0	27507914129	DuctApe
PM03	F07	Guanosine	nitrogen	N-Source, other	C00387	1	0	0.1	250077675696	209063815696	0.0	0.0	0.0	877992614602	DuctApe
PM03	F08	Thymine	nitrogen	N-Source, other	C00178	1	0	0.1	317203762239	0.50621892472	0.0	0.0	0.0	225170627065	DuctApe
PM03	F09	Thymidine	nitrogen	N-Source, other	C00214	1	0	0.1	0.1	0.1	0.0	0.0	0.0	4575	DuctApe
PM03	F10	Uracil	nitrogen	N-Source, other	C00106	1	0	0.1	573785686042	0.428194051135	0.0	0.0	0.0	177218270551	DuctApe
PM03	F11	Uridine	nitrogen	N-Source, other	C00299	1	0	0.1	392726227448	0.240447197322	0.0	0.0	0.0	967057132255	DuctApe
PM03	F12	Inosine	nitrogen	N-Source, other	C00294	1	0	0.1	649204001525	0.830619437911	0.0	0.0	0.0	361517888572	DuctApe
PM03	G01	Xanthine	nitrogen	N-Source, other	C00385	1	3	105574232589	148884102696	122137173035	0.0	0.0	0.0	558184188923	DuctApe
PM03	G02	Xanthosine	nitrogen	N-Source, other	C01762	1	0	0.1	1.0	0.127179488557	0.0	0.0	0.0	55013462179	DuctApe
PM03	G03	Uric acid	nitrogen	N-Source, other	C00366	1	0	0.1	11.0	0.429173805857	0.0	0.0	0.0	157940819724	DuctApe
PM03	G04	Alloxan	nitrogen	N-Source, other	C07599	1	0	0.1	152869620571	107802758757	0.0	0.0	0.0	443581720507	DuctApe
PM03	G05	Allantoin	nitrogen	N-Source, other	C01551	1	0	0.1	0.1	0.1	0.0	0.0	0.0	4575	DuctApe
PM03	G06	Parabanic acid	nitrogen	N-Source, other		1	0	0.1	0.1	0.1	0.0	0.0	0.0	4575	DuctApe
PM03	G07	DL-a-Amino-N-Butyric acid	nitrogen	N-Source, other	C02261	1	1	0.1	814665435327	150720887712	444773578595	292083643874	316554453605	669927174035	DuctApe
PM03	G08	g-Amino-N-Butyric acid	nitrogen	N-Source, other	C00334	1	1	0.1	178298686184	36622489895	135451098139	0.974475647264	259674075961	16357087728	DuctApe
PM03	G09	e-Amino-N-Caproic acid	nitrogen	N-Source, other	C02378	1	0	0.1	0.1	0.1	0.0	0.0	0.0	4575	DuctApe
PM03	G10	DL-a-Amino-Caprylic acid	nitrogen	N-Source, other		1	0	0.1	183726512433	565306613412	0.0	0.0	0.0	256123552958	DuctApe
PM03	G11	d-Amino-N-Valeric acid	nitrogen	N-Source, other	C00431	1	0	0.1	588686069408	144287563515	0.0	0.0	0.0	630835064309	DuctApe
PM03	G12	a-Amino-N-Valeric acid	nitrogen	N-Source, other	C01826	1	0	0.1	124509407658	231554219305	0.0	0.0	0.0	10296610919	DuctApe
PM03	H01	Ala-Asp	nitrogen	N-Source, peptide	C02871	1	1	779097843568	246595955952	160728825635	110774097373	11724001567	183879489454	733143709775	DuctApe
PM03	H02	Ala-Gln	nitrogen	N-Source, peptide		1	1	0.1	222678221228	866911616839	157119306415	138900595199	218153950663	391061970237	DuctApe
PM03	H03	Ala-Glu	nitrogen	N-Source, peptide		1	1	0.1	173289517812	419737515799	14766596065	0.673800719951	236718477581	186910072474	DuctApe
PM03	H04	Ala-Gly	nitrogen	N-Source, peptide		1	0	0.1	784858948288	0.452345124841	0.0	0.0	0.0	17784068934	DuctApe
PM03	H05	Ala-His	nitrogen	N-Source, peptide		1	0	0.1	67110563114	0.709342336218	0.0	0.0	0.0	304302725174	DuctApe
PM03	H06	Ala-Leu	nitrogen	N-Source, peptide	C05035	1	1	0.1	37570058425	0.309108415574	0.556057868192	0.75088065708	44737720424	126579058182	DuctApe
PM03	H07	Ala-Thr	nitrogen	N-Source, peptide		1	0	0.1	582461201184	0.799809016446	0.0	0.0	0.0	335445786664	DuctApe
PM03	H08	Gly-Asn	nitrogen	N-Source, peptide		1	1	0.1	210312194062	693900027169	152023218365	181147530847	217759962819	31371262078	DuctApe
PM03	H09	Gly-Gln	nitrogen	N-Source, peptide		1	1	0.1	174265901874	444442078589	143275936132	0.80586549676	250564940234	197236079769	DuctApe
PM03	H10	Gly-Glu	nitrogen	N-Source, peptide		1	1	0.1	887957318673	0.818177609761	321142941874	268729738482	44.25	335111328768	DuctApe
PM03	H11	Gly-Met	nitrogen	N-Source, peptide		1	0	0.1	985533593566	15436059204	0.0	0.0	0.0	671768141962	DuctApe
PM03	H12	Met-Ala	nitrogen	N-Source, peptide		1	0	431917588412	224486104949	134661881849	0.0	0.0	0.0	61085311451	DuctApe
PM04	A01	Negative Control	phosphate & sulphur	P-Source, Negative control		1	0	0.0	0.0	0.0	0.0	0.0	0.0	0.0	DuctApe
PM04	A02	Phosphate	phosphate & sulphur	P-Source, inorganic	C00009	1	1	0.1	593182947907	188979111673	665424615725	353830742559	22631552661	85653877811	DuctApe
PM04	A03	Pyrophosphate	phosphate & sulphur	P-Source, inorganic	C00013	1	1	334554500871	796448206788	32697304755	788351135019	653018331478	19.5	148711062969	DuctApe
PM04	A04	Trimetaphosphate	phosphate & sulphur	P-Source, inorganic	C02466	1	2	0.1	182920523698	780793526131	186931514918	125591314048	179717525248	3563968762	DuctApe
PM04	A05	Tripolyphosphate	phosphate & sulphur	P-Source, inorganic	C00536	1	2	0.1	172920593739	750039144054	173675375025	956935161646	152506689016	34227992972	DuctApe
PM04	A06	Triethyl Phosphate	phosphate & sulphur	P-Source, organic		1	0	0.1	0.1	0.1	0.0	0.0	0.0	4575	DuctApe
PM04	A07	Hypophosphite	phosphate & sulphur	P-Source, inorganic		1	0	0.1	0.1	0.1	0.0	0.0	0.0	4575	DuctApe
PM04	A08	Adenosine 2`-Monophosphate	phosphate & sulphur	P-Source, organic	C00946	1	2	0.1	179324125577	628895262961	179976895594	13032098226	218560684801	285707892568	DuctApe
PM04	A09	Adenosine 3`-Monophosphate	phosphate & sulphur	P-Source, organic	C01367	1	2	0.1	139490425509	490116310119	144183700567	808865797539	201291483513	222669443249	DuctApe
PM04	A10	Adenosine 5`-Monophosphate	phosphate & sulphur	P-Source, organic	C00020	1	1	0.1	919683961537	290310249057	970673526719	62616906546	234482099458	131541700956	DuctApe
PM04	A11	Adenosine 2`,3`-Cyclic Monophosphate	phosphate & sulphur	P-Source, organic		1	1	0.1	373189149331	609889385054	373189149331	352963604901	33.0	26956647095	DuctApe
PM04	A12	Adenosine 3`,5`-Cyclic Monophosphate	phosphate & sulphur	P-Source, organic	C00575	1	0	0.1	270697782644	0.216577346004	0.0	0.0	0.0	901822990428	DuctApe
PM04	B01	Thiophosphate	phosphate & sulphur	P-Source, inorganic		1	2	0.1	123549215849	416046315693	123819803709	816858124353	217551809106	188824691203	DuctApe
PM04	B02	Dithiophosphate	phosphate & sulphur	P-Source, inorganic		1	2	0.1	122753743705	420990080756	130778653219	65712928281	198826244896	191153372163	DuctApe
PM04	B03	DL-a-Glycerol Phosphate	phosphate & sulphur	P-Source, organic	C00093	1	1	0.1	655702583266	166454415799	723279852265	519697516137	277274447975	749505379576	DuctApe
PM04	B04	b-Glycerol Phosphate	phosphate & sulphur	P-Source, organic	C02979	1	2	0.1	136718396154	430570017019	142597690321	925893547056	233355096138	195084368058	DuctApe
PM04	B05	Carbamyl Phosphate	phosphate & sulphur	P-Source, organic	C00169	1	1	0.1	501137669349	467047535102	501137669349	477185070007	38.25	198346941222	DuctApe
PM04	B06	D-2-Phospho-Glyceric acid	phosphate & sulphur	P-Source, organic	C00631	1	2	0.1	199622791324	597027807014	220946289589	125939816603	238334571626	270128325587	DuctApe
PM04	B07	D-3-Phospho-Glyceric acid	phosphate & sulphur	P-Source, organic	C00197	1	2	0.1	163944036528	537323279439	178512115896	933211620453	214977823269	24370367357	DuctApe
PM04	B08	Guanosine 2`-Monophosphate	phosphate & sulphur	P-Source, organic		1	2	0.1	118105972612	30828936073	127854255904	925774621596	271711449586	138921828767	DuctApe
PM04	B09	Guanosine 3`-Monophosphate	phosphate & sulphur	P-Source, organic	C06193	1	2	0.1	139516198569	465939599662	144490723314	909344441976	220700154419	211426306397	DuctApe
PM04	B10	Guanosine 5`-Monophosphate	phosphate & sulphur	P-Source, organic	C00144	1	1	0.1	901036423415	240153432379	100309365738	608064569763	259140249564	108288709468	DuctApe
PM04	B11	Guanosine 2`,3`-Cyclic Monophosphate	phosphate & sulphur	P-Source, organic		1	0	0.1	0.1	0.1	0.0	0.0	0.0	4575	DuctApe
PM04	B12	Guanosine 3`,5`-Cyclic Monophosphate	phosphate & sulphur	P-Source, organic	C00942	1	0	0.1	0.1	0.1	0.0	0.0	0.0	4575	DuctApe
PM04	C01	Phosphoenol Pyruvate	phosphate & sulphur	P-Source, organic	C00074	1	2	0.1	138067744688	51553438476	144666381557	776933957965	188581794822	234542198487	DuctApe
PM04	C02	Phospho-Glycolic acid	phosphate & sulphur	P-Source, organic	C00988	1	1	0.1	459609685661	125957185997	480883181506	388347070855	269603093259	568920203242	DuctApe
PM04	C03	D-Glucose-1-Phosphate	phosphate & sulphur	P-Source, organic	C00103	1	1	0.1	792107851986	211386134924	79236174888	877178840725	285271128154	953236106798	DuctApe
PM04	C04	D-Glucose-6-Phosphate	phosphate & sulphur	P-Source, organic	C00092	1	2	0.1	129564000984	479613930472	134106217934	728026104418	188866196168	218158077632	DuctApe
PM04	C05	2-Deoxy-D-Glucose 6-Phosphate	phosphate & sulphur	P-Source, organic	C06369	1	1	0.1	910597261235	0.795065105283	100248866219	272102477523	408675078135	33518287666	DuctApe
PM04	C06	D-Glucosamine-6-Phosphate	phosphate & sulphur	P-Source, organic	C00352	1	2	0.1	163065414417	575204908021	1657646538	105526941164	20891795683	261351579189	DuctApe
PM04	C07	6-Phospho-Gluconic acid	phosphate & sulphur	P-Source, organic		1	2	0.1	191994169213	660262570858	202310163707	124483153827	217217740878	299818564104	DuctApe
PM04	C08	Cytidine 2`-Monophosphate	phosphate & sulphur	P-Source, organic	C03104	1	3	0.1	239806956665	118099606461	239001811519	149967034315	134776874647	540271715525	DuctApe
PM04	C09	Cytidine 3`-Monophosphate	phosphate & sulphur	P-Source, organic	C05822	1	2	0.1	128191636217	491337747827	133540732751	693405504337	178614428594	22366361068	DuctApe
PM04	C10	Cytidine 5`-Monophosphate	phosphate & sulphur	P-Source, organic	C00055	1	1	0.1	766633495185	204047743594	899608058911	444771179113	248548406762	920035751642	DuctApe
PM04	C11	Cytidine 2`,3`-Cyclic Monophosphate	phosphate & sulphur	P-Source, organic		1	2	0.1	113469372812	386922866633	129258637949	561809898346	196011622482	175668119192	DuctApe
PM04	C12	Cytidine 3`,5`-Cyclic Monophosphate	phosphate & sulphur	P-Source, organic	C00941	1	2	0.1	144686792307	414944782205	160312478269	881957011311	240614577212	187519819014	DuctApe
PM04	D01	D-Mannose-1-Phosphate	phosphate & sulphur	P-Source, organic	C00636	1	2	0.1	179038174418	667910226801	199952484774	977710534931	191170095542	303945186199	DuctApe
PM04	D02	D-Mannose-6-Phosphate	phosphate & sulphur	P-Source, organic	C00275	1	1	0.1	821395399946	2802725228	873957204417	490609220003	211250356598	127244606575	DuctApe
PM04	D03	Cysteamine-S-Phosphate	phosphate & sulphur	P-Source, organic		1	0	0.1	0.314285714286	0.114516129032	0.0	0.0	0.0	5.25	DuctApe
PM04	D04	Phospho-L-Arginine	phosphate & sulphur	P-Source, organic	C05945	1	2	0.1	141334126625	524360730151	151253678425	762239255501	186710303641	238529125765	DuctApe
PM04	D05	O-Phospho-D-Serine	phosphate & sulphur	P-Source, organic	C02532	1	2	0.1	153489621999	453702929029	163950930428	12326978335	257133532522	205279410858	DuctApe
PM04	D06	O-Phospho-L-Serine	phosphate & sulphur	P-Source, organic	C01005	1	2	0.1	166817744688	488471572077	181867103021	109420630772	243477619812	22087986559	DuctApe
PM04	D07	O-Phospho-L-Threonine	phosphate & sulphur	P-Source, organic		1	2	0.1	130944036528	362274892343	139514050292	93673037946	25658382215	16354367357	DuctApe
PM04	D08	Uridine 2`-Monophosphate	phosphate & sulphur	P-Source, organic	C03031	1	2	0.1	211459798321	848987382762	217160729127	117690817458	171362974779	386853119192	DuctApe
PM04	D09	Uridine 3`-Monophosphate	phosphate & sulphur	P-Source, organic	C01368	1	2	0.1	110622791324	316253613465	120215596968	676674328087	24042001305	142905825587	DuctApe
PM04	D10	Uridine 5`-Monophosphate	phosphate & sulphur	P-Source, organic	C00105	1	2	0.1	137708821663	403682920245	146255988192	946802628925	245623926283	182544727102	DuctApe
PM04	D11	Uridine 2`,3`-Cyclic Monophosphate	phosphate & sulphur	P-Source, organic	C02355	1	1	0.1	509875451358	131858636154	569265550893	350003294818	264638497162	593984828688	DuctApe
PM04	D12	Uridine 3`,5`-Cyclic Monophosphate	phosphate & sulphur	P-Source, organic		1	0	0.1	0.1	0.1	0.0	0.0	0.0	4575	DuctApe
PM04	E01	O-Phospho-D-Tyrosine	phosphate & sulphur	P-Source, organic	C06501	1	2	0.1	16959905184	600395768518	183524548692	11518294514	218899680335	272892906754	DuctApe
PM04	E02	O-Phospho-L-Tyrosine	phosphate & sulphur	P-Source, organic	C06501	1	2	0.1	126975020231	367778699891	135697704198	860056259149	246247674495	16625178219	DuctApe
PM04	E03	Phosphocreatine	phosphate & sulphur	P-Source, organic	C02305	1	2	0.1	122791971629	425986992211	130979703137	68765531526	202240830194	193475502442	DuctApe
PM04	E04	Phosphoryl Choline	phosphate & sulphur	P-Source, organic	C00588	1	1	0.1	964822644516	221355855851	113460968886	645935171786	277634028368	99308638054	DuctApe
PM04	E05	O-Phosphoryl-Ethanolamine	phosphate & sulphur	P-Source, organic	C00346	1	1	0.1	100338420431	268361439049	106080868643	76292587605	265052398135	121025988913	DuctApe
PM04	E06	Phosphono Acetic acid	phosphate & sulphur	P-Source, organic	C05682	1	0	0.1	0.1	0.1	0.0	0.0	0.0	4575	DuctApe
PM04	E07	2-Aminoethyl Phosphonic acid	phosphate & sulphur	P-Source, organic	C03557	1	0	0.1	0.1	0.1	0.0	0.0	0.0	4575	DuctApe
PM04	E08	Methylene Diphosphonic acid	phosphate & sulphur	P-Source, organic		1	0	0.1	0.1	0.1	0.0	0.0	0.0	4575	DuctApe
PM04	E09	Thymidine 3`-Monophosphate	phosphate & sulphur	P-Source, organic		1	2	0.1	151865547103	481532999661	155105045055	112180895737	237065939204	218214136826	DuctApe
PM04	E10	Thymidine 5`-Monophosphate	phosphate & sulphur	P-Source, organic	C00364	1	2	0.1	119815414417	34036790179	130270979176	766315725928	245314401392	153774246292	DuctApe
PM04	E11	Inositol Hexaphosphate	phosphate & sulphur	P-Source, organic	C01204	1	0	0.1	0.1	0.1	0.0	0.0	0.0	4575	DuctApe
PM04	E12	Thymidine 3`,5`-Cyclic Monophosphate	phosphate & sulphur	P-Source, organic		1	0	0.1	0.1	0.1	0.0	0.0	0.0	4575	DuctApe
PM04	F01	Negative Control	phosphate & sulphur	S-Source, Negative control		1	0	0.0	0.0	0.0	0.0	0.0	0.0	0.0	DuctApe
PM04	F02	Sulfate	phosphate & sulphur	S-Source, inorganic	C00059	1	1	0.1	30382549182	991526806784	323887551937	180859931769	220021138818	449699468903	DuctApe
PM04	F03	Thiosulfate	phosphate & sulphur	S-Source, inorganic	C00320	1	0	0.1	129182634678	241451511862	0.0	0.0	0.0	107393104215	DuctApe
PM04	F04	Tetrathionate	phosphate & sulphur	S-Source, inorganic	C02084	1	1	0.1	467256403739	129837314474	467256403739	409510128595	27.0	586183897165	DuctApe
PM04	F05	Thiophosphate	phosphate & sulphur	S-Source, inorganic		1	1	0.1	370851135019	110823246742	40474343475	213288234858	230952863725	501383679785	DuctApe
PM04	F06	Dithiophosphate	phosphate & sulphur	S-Source, inorganic		1	1	0.1	309255076879	808801905765	305177953698	29800872394	27.75	364458320798	DuctApe
PM04	F07	L-Cysteine	phosphate & sulphur	S-Source, organic	C00097	1	0	0.1	271422204662	0.2126619302	0.0	0.0	0.0	883344648684	DuctApe
PM04	F08	D-Cysteine	phosphate & sulphur	S-Source, organic	C00793	1	1	0.1	594660658828	152839017921	594660658828	413509307776	31.5	688364158626	DuctApe
PM04	F09	Cys-Gly	phosphate & sulphur	S-Source, organic		1	1	0.1	428160345599	160053845185	426981057405	221036920297	176213753476	728156867151	DuctApe
PM04	F10	L-Cysteic acid	phosphate & sulphur	S-Source, organic	C00506	1	1	0.1	36580819695	899618730879	36580819695	352874821436	27.75	404567402473	DuctApe
PM04	F11	Cysteamine	phosphate & sulphur	S-Source, organic	C01678	1	1	0.0655948683786	54740425509	22805789067	565303406966	288872545734	166628834067	103991693397	DuctApe
PM04	F12	L-Cysteine Sulfinic acid	phosphate & sulphur	S-Source, organic	C00606	1	0	0.1	61425604481	193610372016	92.7	40000913475	798916939858	876878628195	DuctApe
PM04	G01	N-Acetyl-L-Cysteine	phosphate & sulphur	S-Source, organic	C06809	1	1	0.11723408387	517853475508	252232712509	523454701437	309492799683	14712588433	115297401084	DuctApe
PM04	G02	S-Methyl-L-Cysteine	phosphate & sulphur	S-Source, organic	C03540	1	1	0.1	294086889767	16061737687	286564896669	43380669636	164307059484	736275404258	DuctApe
PM04	G03	Cystathionine	phosphate & sulphur	S-Source, organic	C00542	1	1	0.1	55642490408	201452597347	554810709016	291622984809	183158760233	915851143762	DuctApe
PM04	G04	Lanthionine	phosphate & sulphur	S-Source, organic		1	1	0.1	5594465667	199057609931	577660277547	317739993079	197739971731	90460113993	DuctApe
PM04	G05	Glutathione	phosphate & sulphur	S-Source, organic	C00051	1	1	0.1	464594418051	168773792893	466039873127	235551481049	17990879248	767338346277	DuctApe
PM04	G06	DL-Ethionine	phosphate & sulphur	S-Source, organic	C11227	1	0	0.1	0.1	0.1	0.0	0.0	0.0	4575	DuctApe
PM04	G07	L-Methionine	phosphate & sulphur	S-Source, organic	C00073	1	1	0.1	478615067041	152301925062	527607249792	234806128924	205333538519	690218386526	DuctApe
PM04	G08	D-Methionine	phosphate & sulphur	S-Source, organic	C00855	1	2	0.1	924093091192	382076436958	890362029946	517832076021	159992633829	174196444094	DuctApe
PM04	G09	Gly-Met	phosphate & sulphur	S-Source, organic		1	1	0.1	53571245204	177461873088	602012835229	250527677204	194263783401	805070992907	DuctApe
PM04	G10	N-Acetyl-D,L-Methionine	phosphate & sulphur	S-Source, organic	C02712	1	2	0.1	90613836975	366826653635	929297800524	418866017558	150202879926	167172625054	DuctApe
PM04	G11	L-Methionine Sulfoxide	phosphate & sulphur	S-Source, organic	C02989	1	1	0.253731740232	545903941861	248870499306	542591762584	246560874551	142361579745	113668127455	DuctApe
PM04	G12	L-Methionine Sulfone	phosphate & sulphur	S-Source, organic		1	0	0.1	8832783231	370473547988	0.0	0.0	0.0	169952392429	DuctApe
PM04	H01	L-Djenkolic acid	phosphate & sulphur	S-Source, organic	C08275	1	1	0.11723408387	397012107076	212754470043	324315024186	469750528156	137562030171	979638906856	DuctApe
PM04	H02	Thiourea	phosphate & sulphur	S-Source, organic	C14415	1	0	0.1	226368429889	72489719607	0.0	0.0	0.0	328675853787	DuctApe
PM04	H03	1-Thio-b-D-Glucose	phosphate & sulphur	S-Source, organic		1	0	0.1	0.1	0.1	0.0	0.0	0.0	4575	DuctApe
PM04	H04	DL-Lipoamide	phosphate & sulphur	S-Source, organic	C00248	1	1	0.1	554594418051	198160889668	526825882837	362062121479	201493602213	900613346277	DuctApe
PM04	H05	Taurocholic acid	phosphate & sulphur	S-Source, organic	C05122	1	2	0.1	185482884594	852428896021	20004992763	740044206496	105094530521	389420078477	DuctApe
PM04	H06	Taurine	phosphate & sulphur	S-Source, organic	C00245	1	1	0.1	795478126338	321928293846	629761509376	126794697539	205627694625	147813701433	DuctApe
PM04	H07	Hypotaurine	phosphate & sulphur	S-Source, organic	C00519	1	1	0.1	676926230939	251965941307	497939061668	0.964745427584	209890572581	115607974211	DuctApe
PM04	H08	p-Aminobenzene Sulfonic acid	phosphate & sulphur	S-Source, organic	C00568	1	0	0.1	164646524492	383091496076	0.0	0.0	0.0	171925801007	DuctApe
PM04	H09	Butane Sulfonic acid	phosphate & sulphur	S-Source, organic		1	1	0.1	111640829882	46650586681	879910254938	160417364583	188844060031	214275220807	DuctApe
PM04	H10	2-Hydroxyethane Sulfonic acid	phosphate & sulphur	S-Source, organic	C05123	1	1	0.0273669443548	367094418051	178431925556	360965616408	190655401087	131773398799	815932150556	DuctApe
PM04	H11	Methane Sulfonic acid	phosphate & sulphur	S-Source, organic	C11145	1	0	0.1	102823971375	358725301193	0.0	0.0	0.0	165423367235	DuctApe
PM04	H12	Tetramethylene Sulfone	phosphate & sulphur	S-Source, organic		1	0	399344596242	115277365958	787324527155	0.0	0.0	0.0	360092761056	DuctApe

## Sheet: DuctApe biolog
#plate_id	well_id	chemical	category	moa	co_id	replica	activity	min	max	height	plateau	slope	lag	area	source
PM01	A01	Negative Control	carbon	C-Source, negative control		1	0	0	0	0	0	0	0	0	DuctApe
PM01	A02	L-Arabinose	carbon	C-Source, carbohydrate	C00259	1	3	6.79879	275.942	161.75	285.98	12.647	7.66504	7413.2	DuctApe
PM01	A03	N-Acetyl-D-Glucosamine	carbon	C-Source, carbohydrate	C00140	1	3	0.1	276.83	183.809	282.856	16.8724	4.70633	8443.25	DuctApe
PM01	A04	D-Saccharic acid	carbon	C-Source, carboxylic acid	C00818	1	3	0.1	231.69	149.43	235.447	15.7924	7.78814	6861.83	DuctApe
PM01	A05	Succinic acid	carbon	C-Source, carboxylic acid	C00042	1	3	0.1	251.358	124.919	290.487	8.59193	5.99241	5714.42	DuctApe
PM01	A06	D-Galactose	carbon	C-Source, carbohydrate	C00124	1	3	0.1	251.819	157.926	264.601	12.9794	5.45383	7249.08	DuctApe
PM01	A07	L-Aspartic acid	carbon	C-Source, amino acid	C00049	1	3	0.1	208.823	127.521	218.794	9.98211	4.64139	5851.36	DuctApe
PM01	A08	L-Proline	carbon	C-Source, amino acid	C00148	1	0	0.1	1.0524	0.166218	0	0	0	7.29697	DuctApe
PM01	A09	D-Alanine	carbon	C-Source, amino acid	C00133	1	0	0.1	0.1	0.1	0	0	0	4.575	DuctApe
PM01	A10	D-Trehalose	carbon	C-Source, carbohydrate	C01083	1	3	0.1	302.673	196.104	298.948	20.2566	6.9394	9005.3	DuctApe
PM01	A11	D-Mannose	carbon	C-Source, carbohydrate	C00159	1	3	1.6282	283.754	180.157	283.645	15.2758	5.96889	8269.59	DuctApe
PM01	A12	Dulcitol	carbon	C-Source, carbohydrate	C01697	1	0	2.06862	10.1038	5.10315	2.61605e-08	7.44792	0.864706	231.984	DuctApe
PM01	B01	D-Serine	carbon	C-Source, amino acid	C00740	1	0	0.091383	0.314286	0.114377	0	0	0	5.24677	DuctApe
PM01	B02	D-Sorbitol	carbon	C-Source, carbohydrate	C00794	1	0	0.1	19.1461	14.574	17.0842	3.79043	4.05347	670.676	DuctApe
PM01	B03	Glycerol	carbon	C-Source, carbohydrate	C00116	1	3	0.1	234.745	150.854	235.336	14.5677	6.80893	6926.64	DuctApe
PM01	B04	L-Fucose	carbon	C-Source, carbohydrate	C01019	1	0	0.1	0.1	0.1	0	0	0	4.575	DuctApe
PM01	B05	D-Glucuronic acid	carbon	C-Source, carboxylic acid	C00191	1	0	0.1	14.296	3.79704	0	0	0	171.164	DuctApe
PM01	B06	D-Gluconic acid	carbon	C-Source, carboxylic acid	C00257	1	3	0.1	282.669	196.371	280.696	22.2221	6.07402	9025.19	DuctApe
PM01	B07	DL-a-Glycerol Phosphate	carbon	C-Source, carbohydrate	C00093	1	3	0.1	197.628	144.77	198.246	17.0451	5.05493	6657.67	DuctApe
PM01	B08	D-Xylose	carbon	C-Source, carbohydrate	C00181	1	3	7.39713	272.542	156.229	266.088	14.0614	8.8862	7156.54	DuctApe
PM01	B09	L-Lactic acid	carbon	C-Source, carboxylic acid	C01432	1	2	0.1	149.084	53.2529	149.084	86.53	28.5	2420.31	DuctApe
PM01	B10	Formic acid	carbon	C-Source, carboxylic acid	C00058	1	2	0.1	123.841	64.8878	148.299	3.91741	0	2970.8	DuctApe
PM01	B11	D-Mannitol	carbon	C-Source, carbohydrate	C00392	1	3	0.896358	265.562	186.216	267.477	17.8524	3.50563	8558.64	DuctApe
PM01	B12	L-Glutamic acid	carbon	C-Source, amino acid	C00025	1	2	4.1855	131.685	53.7028	121.058	6.38329	16.7616	2445.67	DuctApe
PM01	C01	D-Glucose-6-Phosphate	carbon	C-Source, carbohydrate	C00092	1	3	0.200728	260.486	164.534	272.2	13.8206	6.0462	7553.24	DuctApe
PM01	C02	D-Galactonic acid-g-Lactone	carbon	C-Source, carboxylic acid	C03383	1	3	0.1	259.027	159.722	254.732	16.19	6.72031	7329.92	DuctApe
PM01	C03	DL-Malic acid	carbon	C-Source, carboxylic acid	C00497	1	3	0.1	230.339	143.154	238.241	10.8221	3.16364	6570.27	DuctApe
PM01	C04	D-Ribose	carbon	C-Source, carbohydrate	C00121	1	3	3.16081	282.835	139.888	287.295	13.7028	11.8967	6394.77	DuctApe
PM01	C05	Tween 20	carbon	C-Source, fatty acid	C11624	1	1	0.1	2.56887	0.604685	0.932958	0.514085	24.2058	27.6251	DuctApe
PM01	C06	L-Rhamnose	carbon	C-Source, carbohydrate	C00507	1	3	0.1	252.75	163.526	261.964	13.644	3.87703	7509.15	DuctApe
PM01	C07	D-Fructose	carbon	C-Source, carbohydrate	C00095	1	3	0.1	271.826	170.834	278.821	14.418	5.07801	7841.79	DuctApe
PM01	C08	Acetic acid	carbon	C-Source, carboxylic acid	C00033	1	2	0.1	100.974	49.2975	0	0	0	2254.43	DuctApe
PM01	C09	a-D-Glucose	carbon	C-Source, carbohydrate	C00031	1	3	0.1	257.336	168.931	256.208	16.4992	5.48013	7758.76	DuctApe
PM01	C10	Maltose	carbon	C-Source, carbohydrate	C00208	1	1	0.1	17.5834	5.94594	13.6591	1.07701	20.2502	269.855	DuctApe
PM01	C11	D-Melibiose	carbon	C-Source, carbohydrate	C05402	1	3	0.0655949	291.542	188.219	293.25	16.528	5.19885	8642.85	DuctApe
PM01	C12	Thymidine	carbon	C-Source, carbohydrate	C00214	1	1	4.51836	77.5055	25.1248	77.5055	47.2668	35.25	1136.18	DuctApe
PM01	D01	L-Asparagine	carbon	C-Source, amino acid	C00152	1	3	1.26725	237.945	151.367	247.714	11.7177	4.54503	6948.79	DuctApe
PM01	D02	D-Aspartic acid	carbon	C-Source, amino acid	C00402	1	3	0.1	261.624	167.356	262.516	15.8609	6.87595	7683.91	DuctApe
PM01	D03	D-Glucosaminic acid	carbon	C-Source, carboxylic acid	C03752	1	0	0.1	0.1	0.1	0	0	0	4.575	DuctApe
PM01	D04	1,2-Propanediol	carbon	C-Source, alcohol	C00583	1	0	0.1	0.1	0.1	0	0	0	4.575	DuctApe
PM01	D05	Tween 40	carbon	C-Source, fatty acid		1	1	0.1	12.8262	2.74162	10.3536	3.37931	33.6188	122.638	DuctApe
PM01	D06	a-Ketoglutaric acid	carbon	C-Source, carboxylic acid	C00026	1	0	0.1	59.1188	16.9141	0	0	0	764.298	DuctApe
PM01	D07	a-Ketobutyric acid	carbon	C-Source, carboxylic acid	C00109	1	0	0.1	0.1	0.1	0	0	0	4.575	DuctApe
PM01	D08	a-Methyl-D-Galactoside	carbon	C-Source, carbohydrate	C03619	1	3	0.1	230.895	150.648	233.372	13.874	5.43761	6918.49	DuctApe
PM01	D09	a-D-Lactose	carbon	C-Source, carbohydrate	C00243	1	3	0.1	248.789	141.723	248.553	13.9053	8.70859	6496.77	DuctApe
PM01	D10	Lactulose	carbon	C-Source, carbohydrate	C07064	1	3	0.1	247.21	125.525	254.452	10.9008	9.34872	5744.17	DuctApe
PM01	D11	Sucrose	carbon	C-Source, carbohydrate	C00089	1	3	0.1	245.512	173.632	240.903	19.9691	5.11392	7981.77	DuctApe
PM01	D12	Uridine	carbon	C-Source, carbohydrate	C00299	1	1	4.80658	98.2784	29.2361	98.2784	59.4716	35.25	1319.59	DuctApe
PM01	E01	L-Glutamine	carbon	C-Source, amino acid	C00064	1	0	0.1	12.3425	2.36551	0	0	0	104.367	DuctApe
PM01	E02	m-Tartaric acid	carbon	C-Source, carboxylic acid	C00552	1	3	0.1	205.014	144.143	199.256	18.5929	5.49104	6625.73	DuctApe
PM01	E03	D-Glucose-1-Phosphate	carbon	C-Source, carbohydrate	C00103	1	0	0.1	0.1	0.1	0	0	0	4.575	DuctApe
PM01	E04	D-Fructose-6-Phosphate	carbon	C-Source, carbohydrate	C00085	1	3	0.1	246.829	128.722	243.569	18.0195	13.4396	5892.97	DuctApe
PM01	E05	Tween 80	carbon	C-Source, fatty acid	C11625	1	0	0.1	0.658607	0.159084	0	0	0	7.23453	DuctApe
PM01	E06	a-Hydroxyglutaric acid-g-Lactone	carbon	C-Source, carboxylic acid		1	1	0.1	0.972454	0.211625	0.451034	0.654732	34.2799	9.70796	DuctApe
PM01	E07	a-Hydroxybutyric acid	carbon	C-Source, carboxylic acid	C05984	1	0	0.1	0.1	0.1	0	0	0	4.575	DuctApe
PM01	E08	b-Methyl-D-Glucoside	carbon	C-Source, carbohydrate		1	3	0.1	277.388	163.283	286.898	13.5435	6.2999	7488.61	DuctApe
PM01	E09	Adonitol	carbon	C-Source, carbohydrate	C00474	1	1	0.1	1.17465	0.211625	0.448643	1.15201	34.3644	9.70796	DuctApe
PM01	E10	Maltotriose	carbon	C-Source, carbohydrate	C01835	1	3	0.1	212.719	98.4554	212.719	204.297	6	4498.37	DuctApe
PM01	E11	2`-Deoxyadenosine	carbon	C-Source, carbohydrate	C00559	1	1	0.1	4.13685	0.663623	2.50411	1.22424	34.5203	29.2697	DuctApe
PM01	E12	Adenosine	carbon	C-Source, carbohydrate	C00212	1	1	3.52338	75.5327	25.6503	75.5327	43.7698	35.25	1162.21	DuctApe
PM01	F01	Gly-Asp	carbon	C-Source, amino acid	C02871	1	0	0.1	6.83525	1.74119	1.78906e-07	4	0.155853	78.4113	DuctApe
PM01	F02	Citric acid	carbon	C-Source, carboxylic acid	C00158	1	2	0.1	173.605	84.077	184.736	6.94478	9.11294	3844.44	DuctApe
PM01	F03	m-Inositol	carbon	C-Source, carbohydrate	C00137	1	3	0.1	197.44	126.531	201.441	11.3846	6.10206	5809.62	DuctApe
PM01	F04	D-Threonine	carbon	C-Source, amino acid	C00820	1	0	0.1	0.1	0.1	0	0	0	4.575	DuctApe
PM01	F05	Fumaric acid	carbon	C-Source, carboxylic acid	C00122	1	3	0.1	244.6	176.367	240.825	22.4768	5.81502	8109.32	DuctApe
PM01	F06	Bromosuccinic acid	carbon	C-Source, carboxylic acid		1	3	0.1	255.048	163.823	261.372	13.08	2.28161	7522.09	DuctApe
PM01	F07	Propionic acid	carbon	C-Source, carboxylic acid	C00163	1	0	0.1	0.1	0.1	0	0	0	4.575	DuctApe
PM01	F08	Mucic acid	carbon	C-Source, carboxylic acid	C01807	1	3	0.1	223.75	151.06	221.991	17.419	6.60933	6940.35	DuctApe
PM01	F09	Glycolic acid	carbon	C-Source, carboxylic acid	C00160	1	0	0.1	0.1	0.1	0	0	0	4.575	DuctApe
PM01	F10	Glyoxylic acid	carbon	C-Source, carboxylic acid	C00048	1	0	0.1	0.1	0.1	0	0	0	4.575	DuctApe
PM01	F11	D-Cellobiose	carbon	C-Source, carbohydrate	C00185	1	3	1.18517	278.659	188.214	285.108	16.2748	4.27864	8647.27	DuctApe
PM01	F12	Inosine	carbon	C-Source, carbohydrate	C00294	1	1	3.20257	47.2674	19.3384	47.2674	28.9426	29.25	879.458	DuctApe
PM01	G01	Gly-Glu	carbon	C-Source, amino acid		1	0	1.17027	10.3771	4.58309	0	0	0	208.507	DuctApe
PM01	G02	Tricarballylic acid	carbon	C-Source, carboxylic acid		1	0	0.1	1.18198	0.182649	0	0	0	8.01245	DuctApe
PM01	G03	L-Serine	carbon	C-Source, amino acid	C00065	1	3	0.988716	203.908	131.419	202.527	11.7104	5.95563	6030.9	DuctApe
PM01	G04	L-Threonine	carbon	C-Source, amino acid	C00188	1	0	0.1	0.1	0.1	0	0	0	4.575	DuctApe
PM01	G05	L-Alanine	carbon	C-Source, amino acid	C00041	1	0	0.1	0.1	0.1	0	0	0	4.575	DuctApe
PM01	G06	Ala-Gly	carbon	C-Source, amino acid		1	0	0.1	0.1	0.1	0	0	0	4.575	DuctApe
PM01	G07	Acetoacetic acid	carbon	C-Source, carboxylic acid	C00164	1	0	0.1	0.273361	0.109326	0	0	0	4.9814	DuctApe
PM01	G08	N-Acetyl-D-Mannosamine	carbon	C-Source, carbohydrate	C00645	1	0	0.1	0.314286	0.114516	0	0	0	5.25	DuctApe
PM01	G09	Mono-Methylsuccinate	carbon	C-Source, carboxylic acid		1	2	0.1	82.6379	58.5299	78.6346	11.0146	7.7972	2690.61	DuctApe
PM01	G10	Methylpyruvate	carbon	C-Source, ester		1	3	0.1	246.557	169.194	238.532	17.934	3.84276	7775.02	DuctApe
PM01	G11	D-Malic acid	carbon	C-Source, carboxylic acid	C00497	1	0	1.81577	13.7697	5.31809	0.894554	9.63649	3.72956	239.414	DuctApe
PM01	G12	L-Malic acid	carbon	C-Source, carboxylic acid	C00149	1	3	10.3777	252.378	161.604	278.677	9.93634	0	7413.93	DuctApe
PM01	H01	Gly-Pro	carbon	C-Source, amino acid		1	0	5.54009	14.8799	9.69871	0	0	0	442.012	DuctApe
PM01	H02	p-Hydroxyphenyl Acetic acid	carbon	C-Source, carboxylic acid	C00642	1	0	0.425056	6.22872	2.30658	0	0	0	104.44	DuctApe
PM01	H03	m-Hydroxyphenyl Acetic acid	carbon	C-Source, carboxylic acid	C05593	1	0	0.1	5.87991	0.784238	0	0	0	33.8068	DuctApe
PM01	H04	Tyramine	carbon	C-Source, amine	C00483	1	0	0.1	5.06391	0.663919	0	0	0	28.9358	DuctApe
PM01	H05	D-Psicose	carbon	C-Source, carbohydrate	C06468	1	3	0.497011	261.131	139.801	263.346	15.3938	11.358	6401.35	DuctApe
PM01	H06	L-Lyxose	carbon	C-Source, carbohydrate	C01508	1	0	18.9688	53.15	28.2949	1.97937e-07	4.28811	9.8167	1286.8	DuctApe
PM01	H07	Glucuronamide	carbon	C-Source, amide	D01791	1	0	0.237006	4.22377	1.82229	0	0	0	82.5255	DuctApe
PM01	H08	Pyruvic acid	carbon	C-Source, carboxylic acid	C00022	1	3	0.805477	230.133	152.844	237.843	12.9232	2.02903	7020.51	DuctApe
PM01	H09	L-Galactonic acid-g-Lactone	carbon	C-Source, carboxylic acid	C01115	1	3	4.28383	288.22	180.493	321.103	11.9078	1.4816	8281.9	DuctApe
PM01	H10	D-Galacturonic acid	carbon	C-Source, carboxylic acid	C00333	1	3	4.55953	271.889	159.257	295.568	10.5068	4.42578	7300.62	DuctApe
PM01	H11	Phenylethylamine	carbon	C-Source, amine	C05332	1	0	0.937356	12.1397	3.65612	0	0	0	165.106	DuctApe
PM01	H12	2-Aminoethanol	carbon	C-Source, alcohol	C00189	1	0	5.65515	19.6945	11.7177	0	0	0	533.64	DuctApe
PM02	A01	Negative Control	carbon	C-Source, negative control		1	0	0	0	0	0	0	0	0	DuctApe
PM02	A02	Chondroitin Sulfate C	carbon	C-Source, polymer	C00635	1	0	0.1	0.1	0.1	0	0	0	4.575	DuctApe
PM02	A03	a-Cyclodextrin	carbon	C-Source, polymer		1	0	0.1	0.1	0.1	0	0	0	4.575	DuctApe
PM02	A04	b-Cyclodextrin	carbon	C-Source, polymer		1	0	0.1	0.1	0.1	0	0	0	4.575	DuctApe
PM02	A05	g-Cyclodextrin	carbon	C-Source, polymer		1	0	0.1	0.1	0.1	0	0	0	4.575	DuctApe
PM02	A06	Dextrin	carbon	C-Source, polymer	C00721	1	0	0.1	63.5167	48.9036	61.1275	8.61446	4.31756	2251.1	DuctApe
PM02	A07	Gelatin	carbon	C-Source, polymer	C01498	1	0	0.1	0.1	0.1	0	0	0	4.575	DuctApe
PM02	A08	Glycogen	carbon	C-Source, polymer	C00182	1	0	0.1	0.1	0.1	0	0	0	4.575	DuctApe
PM02	A09	Inulin	carbon	C-Source, polymer	C00368	1	0	0.1	0.1	0.1	0	0	0	4.575	DuctApe
PM02	A10	Laminarin	carbon	C-Source, polymer	C00771	1	0	0.239793	4.79689	2.89065	0	0	0	134.188	DuctApe
PM02	A11	Mannan	carbon	C-Source, polymer	C00464	1	0	0.1	3.21846	1.15323	1.22026	0.8526	6.18863	53.55	DuctApe
PM02	A12	Pectin	carbon	C-Source, polymer	C00714	1	3	0.959992	286.499	214.675	288.299	25.4897	3.76952	9874.59	DuctApe
PM02	B01	N-Acetyl-D-Galactosamine	carbon	C-Source, carbohydrate	C01074	1	3	0.1	270.907	159.145	287.266	12.7936	6.58337	7298.63	DuctApe
PM02	B02	N-Acetyl-Neuraminic acid	carbon	C-Source, carboxylic acid	C00270	1	0	0.1	0.1	0.1	0	0	0	4.575	DuctApe
PM02	B03	b-D-Allose	carbon	C-Source, carbohydrate	C01487	1	0	0.1	0.1	0.1	0	0	0	4.575	DuctApe
PM02	B04	Amygdalin	carbon	C-Source, carbohydrate	C08325	1	0	0.1	0.1	0.1	0	0	0	4.575	DuctApe
PM02	B05	D-Arabinose	carbon	C-Source, carbohydrate	C00216	1	1	0.1	10.957	5.93657	8.37539	3.88913	14.6155	272.646	DuctApe
PM02	B06	D-Arabitol	carbon	C-Source, carbohydrate	C01904	1	0	0.1	0.1	0.1	0	0	0	4.575	DuctApe
PM02	B07	L-Arabitol	carbon	C-Source, carbohydrate	C00532	1	0	0.1	0.1	0.1	0	0	0	4.575	DuctApe
PM02	B08	Arbutin	carbon	C-Source, carbohydrate	C06186	1	3	0.1	176.936	110.124	179.932	10.6435	7.10757	5057.06	DuctApe
PM02	B09	2-Deoxy-D-Ribose	carbon	C-Source, carbohydrate	C01801	1	0	0.1	0.1	0.1	0	0	0	4.575	DuctApe
PM02	B10	i-Erythritol	carbon	C-Source, carbohydrate	C00503	1	0	0.1	0.1	0.1	0	0	0	4.575	DuctApe
PM02	B11	D-Fucose	carbon	C-Source, carbohydrate	C01018	1	0	0.1	0.1	0.1	0	0	0	4.575	DuctApe
PM02	B12	3-O-b-D-Galactopyranosyl-D-Arabinose	carbon	C-Source, carbohydrate		1	1	0.1	17.161	6.74784	18.1243	0.859979	16.9801	307.331	DuctApe
PM02	C01	Gentiobiose	carbon	C-Source, carbohydrate	C08240	1	3	0.1	265.097	147.786	275.923	12.8227	7.99869	6772.6	DuctApe
PM02	C02	L-Glucose	carbon	C-Source, carbohydrate		1	0	0.1	0.1	0.1	0	0	0	4.575	DuctApe
PM02	C03	D-Lactitol	carbon	C-Source, carbohydrate		1	0	0.1	0.1	0.1	0	0	0	4.575	DuctApe
PM02	C04	D-Melezitose	carbon	C-Source, carbohydrate	C08243	1	0	0.1	0.1	0.1	0	0	0	4.575	DuctApe
PM02	C05	Maltitol	carbon	C-Source, carbohydrate	G00275	1	0	0.1	0.1	0.1	0	0	0	4.575	DuctApe
PM02	C06	a-Methyl-D-Glucoside	carbon	C-Source, carbohydrate		1	0	0.1	0.1	0.1	0	0	0	4.575	DuctApe
PM02	C07	b-Methyl-D-Galactoside	carbon	C-Source, carbohydrate	C03619	1	2	0.1	146.226	34.9798	164.606	10.5366	27.7421	1571.69	DuctApe
PM02	C08	3-Methylglucose	carbon	C-Source, carbohydrate		1	0	0.1	0.1	0.1	0	0	0	4.575	DuctApe
PM02	C09	b-Methyl-D-Glucuronic acid	carbon	C-Source, carboxylic acid	C08350	1	0	0.1	0.1	0.1	0	0	0	4.575	DuctApe
PM02	C10	a-Methyl-D-Mannoside	carbon	C-Source, carbohydrate		1	0	0.1	0.1	0.1	0	0	0	4.575	DuctApe
PM02	C11	b-Methyl-D-Xyloside	carbon	C-Source, carbohydrate		1	0	0.1	0.1	0.1	0	0	0	4.575	DuctApe
PM02	C12	Palatinose	carbon	C-Source, carbohydrate	C01742	1	0	0.1	0.1	0.1	0	0	0	4.575	DuctApe
PM02	D01	D-Raffinose	carbon	C-Source, carbohydrate	C00492	1	3	0.1	269.786	173.255	275.868	15.6179	5.7626	7955.34	DuctApe
PM02	D02	Salicin	carbon	C-Source, carbohydrate	C01451	1	3	0.1	213.787	138.606	217.949	14.6495	7.86563	6365.19	DuctApe
PM02	D03	Sedoheptulosan	carbon	C-Source, carbohydrate		1	0	0.1	0.1	0.1	0	0	0	4.575	DuctApe
PM02	D04	L-Sorbose	carbon	C-Source, carbohydrate	C00247	1	0	0.1	0.1	0.1	0	0	0	4.575	DuctApe
PM02	D05	Stachyose	carbon	C-Source, carbohydrate	C01613	1	3	0.1	258.862	165.296	266.561	14.8723	5.55654	7589.17	DuctApe
PM02	D06	D-Tagatose	carbon	C-Source, carbohydrate	C00795	1	0	0.1	0.1	0.1	0	0	0	4.575	DuctApe
PM02	D07	Turanose	carbon	C-Source, carbohydrate	G03588	1	0	0.1	0.1	0.1	0	0	0	4.575	DuctApe
PM02	D08	Xylitol	carbon	C-Source, carbohydrate	C00379	1	0	0.1	0.1	0.1	0	0	0	4.575	DuctApe
PM02	D09	N-Acetyl-D-Glucosaminitol	carbon	C-Source, carbohydrate		1	0	0.1	0.1	0.1	0	0	0	4.575	DuctApe
PM02	D10	g-Amino-N-Butyric acid	carbon	C-Source, carboxylic acid	C00334	1	0	0.1	0.1	0.1	0	0	0	4.575	DuctApe
PM02	D11	d-Amino Valeric acid	carbon	C-Source, carboxylic acid	C00431	1	0	0.1	0.1	0.1	0	0	0	4.575	DuctApe
PM02	D12	Butyric acid	carbon	C-Source, carboxylic acid	C00246	1	0	0.1	0.1	0.1	0	0	0	4.575	DuctApe
PM02	E01	Capric acid	carbon	C-Source, carboxylic acid	C01571	1	0	0.1	16.3482	1.43684	0	0	0	60.6448	DuctApe
PM02	E02	Caproic acid	carbon	C-Source, carboxylic acid	C01585	1	0	0.1	0.1	0.1	0	0	0	4.575	DuctApe
PM02	E03	Citraconic acid	carbon	C-Source, carboxylic acid	C02226	1	0	0.1	0.1	0.1	0	0	0	4.575	DuctApe
PM02	E04	Citramalic acid	carbon	C-Source, carboxylic acid	C00815	1	0	0.1	0.1	0.1	0	0	0	4.575	DuctApe
PM02	E05	D-Glucosamine	carbon	C-Source, carbohydrate	C00329	1	3	0.1	259.409	135.035	249.889	13.0565	9.96666	6175.64	DuctApe
PM02	E06	2-Hydroxybenzoic acid	carbon	C-Source, carboxylic acid	C00805	1	0	0.1	0.1	0.1	0	0	0	4.575	DuctApe
PM02	E07	4-Hydroxybenzoic acid	carbon	C-Source, carboxylic acid	C00156	1	0	0.1	0.1	0.1	0	0	0	4.575	DuctApe
PM02	E08	b-Hydroxybutyric acid	carbon	C-Source, carboxylic acid	C01089	1	0	0.1	0.1	0.1	0	0	0	4.575	DuctApe
PM02	E09	g-Hydroxybutyric acid	carbon	C-Source, carboxylic acid	C00989	1	0	0.1	0.1	0.1	0	0	0	4.575	DuctApe
PM02	E10	a-Keto-Valeric acid	carbon	C-Source, carboxylic acid	C00567	1	0	0.1	0.1	0.1	0	0	0	4.575	DuctApe
PM02	E11	Itaconic acid	carbon	C-Source, carboxylic acid	C00490	1	0	0.1	0.1	0.1	0	0	0	4.575	DuctApe
PM02	E12	5-Keto-D-Gluconic acid	carbon	C-Source, carboxylic acid	C01062	1	0	0.1	5.00719	2.16628	2.61356	0.338428	10.0223	99.6533	DuctApe
PM02	F01	D-Lactic acid Methyl Ester	carbon	C-Source, ester		1	1	0.1	64.1367	25.0131	64.1485	3.87796	18.314	1139.02	DuctApe
PM02	F02	Malonic acid	carbon	C-Source, carboxylic acid	C00383	1	0	0.1	0.1	0.1	0	0	0	4.575	DuctApe
PM02	F03	Melibionic acid	carbon	C-Source, carbohydrate		1	0	0.1	30.1442	20.0679	29.9083	1.98372	3.90521	921.841	DuctApe
PM02	F04	Oxalic acid	carbon	C-Source, carboxylic acid	C00209	1	0	0.1	0.1	0.1	0	0	0	4.575	DuctApe
PM02	F05	Oxalomalic acid	carbon	C-Source, carboxylic acid	C01990	1	0	0.1	0.1	0.1	0	0	0	4.575	DuctApe
PM02	F06	Quinic acid	carbon	C-Source, carboxylic acid	C00296	1	0	0.1	0.1	0.1	0	0	0	4.575	DuctApe
PM02	F07	D-Ribono-1,4-Lactone	carbon	C-Source, carboxylic acid		1	0	0.1	0.1	0.1	0	0	0	4.575	DuctApe
PM02	F08	Sebacic acid	carbon	C-Source, carboxylic acid	C08277	1	0	0.1	0.1	0.1	0	0	0	4.575	DuctApe
PM02	F09	Sorbic acid	carbon	C-Source, carboxylic acid		1	0	0.1	0.1	0.1	0	0	0	4.575	DuctApe
PM02	F10	Succinamic acid	carbon	C-Source, carboxylic acid		1	3	0.1	216.821	96.6174	216.821	207.448	9.75	4411.36	DuctApe
PM02	F11	D-Tartaric acid	carbon	C-Source, carboxylic acid	C02107	1	0	0.1	0.1	0.1	0	0	0	4.575	DuctApe
PM02	F12	L-Tartaric acid	carbon	C-Source, carboxylic acid	C00898	1	0	0.1	0.1	0.1	0	0	0	4.575	DuctApe
PM02	G01	Acetamide	carbon	C-Source, amide	C06244	1	0	0.1	0.1	0.1	0	0	0	4.575	DuctApe
PM02	G02	L-Alaninamide	carbon	C-Source, amide		1	0	0.1	0.1	0.1	0	0	0	4.575	DuctApe
PM02	G03	N-Acetyl-L-Glutamic acid	carbon	C-Source, amino acid	C00624	1	0	0.1	0.1	0.1	0	0	0	4.575	DuctApe
PM02	G04	L-Arginine	carbon	C-Source, amino acid	C00062	1	0	0.1	0.1	0.1	0	0	0	4.575	DuctApe
PM02	G05	Glycine	carbon	C-Source, amino acid	C00037	1	0	0.1	0.1	0.1	0	0	0	4.575	DuctApe
PM02	G06	L-Histidine	carbon	C-Source, amino acid	C00135	1	0	0.1	0.1	0.1	0	0	0	4.575	DuctApe
PM02	G07	L-Homoserine	carbon	C-Source, amino acid	C00263	1	0	0.1	0.1	0.1	0	0	0	4.575	DuctApe
PM02	G08	Hydroxy-L-Proline	carbon	C-Source, amino acid	C01015	1	0	0.1	0.1	0.1	0	0	0	4.575	DuctApe
PM02	G09	L-Isoleucine	carbon	C-Source, amino acid	C00407	1	0	0.1	0.1	0.1	0	0	0	4.575	DuctApe
PM02	G10	L-Leucine	carbon	C-Source, amino acid	C00123	1	1	6.83689	13.2787	10.5921	1.64097	13.2023	12.6788	485.301	DuctApe
PM02	G11	L-Lysine	carbon	C-Source, amino acid	C00047	1	0	0.1	0.1	0.1	0	0	0	4.575	DuctApe
PM02	G12	L-Methionine	carbon	C-Source, amino acid	C00073	1	0	0.329452	7.57501	3.93242	4.94871	0.596246	10.1897	180.784	DuctApe
PM02	H01	L-Ornithine	carbon	C-Source, amino acid	C00077	1	0	0.1	0.1	0.1	0	0	0	4.575	DuctApe
PM02	H02	L-Phenylalanine	carbon	C-Source, amino acid	C00079	1	0	0.1	0.1	0.1	0	0	0	4.575	DuctApe
PM02	H03	L-Pyroglutamic acid	carbon	C-Source, amino acid	C02238	1	0	0.1	0.1	0.1	0	0	0	4.575	DuctApe
PM02	H04	L-Valine	carbon	C-Source, amino acid	C00183	1	0	0.1	0.1	0.1	0	0	0	4.575	DuctApe
PM02	H05	D,L-Carnitine	carbon	C-Source, carboxylic acid	C00487	1	0	0.1	0.1	0.1	0	0	0	4.575	DuctApe
PM02	H06	sec-Butylamine	carbon	C-Source, amine		1	0	0.1	0.1	0.1	0	0	0	4.575	DuctApe
PM02	H07	D,L-Octopamine	carbon	C-Source, amine	C04227	1	0	0.1	0.1	0.1	0	0	0	4.575	DuctApe
PM02	H08	Putrescine	carbon	C-Source, amine	C00134	1	0	0.1	0.1	0.1	0	0	0	4.575	DuctApe
PM02	H09	Dihydroxyacetone	carbon	C-Source, alcohol	C00184	1	1	16.475	36.3344	21.7976	5.606e-07	13.8121	20.3065	993.796	DuctApe
PM02	H10	2,3-Butanediol	carbon	C-Source, alcohol	C03044	1	0	0.1	0.1	0.1	0	0	0	4.575	DuctApe
PM02	H11	2,3-Butanedione	carbon	C-Source, alcohol	C00741	1	0	0.1	0.790476	0.146774	0	0	0	6.75	DuctApe
PM02	H12	3-Hydroxy-2-buta	carbon	C-Source, alcohol	C00466	1	0	0.1	1.67714	0.375754	0	0	0	17.3727	DuctApe
