# Supplementary material for: Metabolic Modeling of Pectobacterium parmentieri SCC3193 Provides Insights into Metabolic Pathways of Plant Pathogenic Bacteria
Source: Microorganisms. 2019 Apr 5;7(4):101. doi: 10.3390/microorganisms7040101 (PMC6518042; doi:10.3390/microorganisms7040101)
Supplement: Supplementary file 1 [file microorganisms-07-00101-s001.zip › SD3.xlsx]

## Sheet: soil
REACTS	fba	fva maximum	fva minimum
rxn05468_c0	-17.0895	-17	-24
rxn00056_c0	-17.0722	-17	-30
EX_cpd00011_e0	-15	-15	-15
rxn00375_c0	-10.7692	0.371747	0
rxn01652_c0	-10.7692	0	-0.607535
rxn02283_c0	-10.7692	0	-12
rxn00145_c0	-10.6634	0	-11
rxn00907_c0	-10.2917	0.401021	-13
rxn05937_c0	-9.68038	0.0148518	-10
rxn00908_c0	-5.70216	0.712661	-6
EX_cpd00013_e0	-5.31726	-2	-5
EX_cpd00009_e0	-4.11854	-4	-15
rxn00347_c0	-2.69577	0	-2
rxn00501_c0	-2.23133	0	-36
rxn00248_c0	-2.19178	15	-0.560028
EX_cpd00067_e0	-0.801925	-0.801925	-15
EX_cpd00130_e0	-0.794136	-0.794136	-0.794136
rxn01517_c0	-0.752007	0	-35
rxn00459_c0	-0.734789	7	-13
rxn05059_c0	-0.629293	0	-0.389656
rxn08094_c0	-0.624923	0.0169228	-0.624923
rxn01678_c0	-0.618367	0	-0.618367
rxn01116_c0	-0.613905	0	-16
rxn00798_c0	-0.554756	0	-0.554756
rxn01114_c0	-0.554756	0	-0.480115
rxn01299_c0	-0.554756	0	0
rxn02185_c0	-0.547745	-0.547745	-0.547745
rxn00173_c0	-0.509929	0	0
rxn09240_c0	-0.406258	0.146377	-43
rxn01068_c0	-0.3622	4	-0.3622
rxn00336_c0	-0.31695	7	-5
rxn00973_c0	-0.31695	0	0
rxn00272_c0	-0.310665	4	-8
rxn02811_c0	-0.308604	-0.308604	-0.308604
rxn00612_c0	-0.282228	0	-0.129685
EX_cpd00224_e0	-0.269741	-0.269741	-0.269741
rxn00832_c0	-0.264526	-0.264526	-2
rxn00806_c0	-0.250966	-0.250966	-0.250966
rxn00214_c0	-0.244649	-0.244649	-0.244649
rxn03958_c0	-0.236435	-0.236435	-0.236435
rxn00903_c0	-0.234951	2	-0.234951
rxn01740_c0	-0.228375	-0.228375	-0.228375
rxn00102_c0	-0.210894	-0.210894	-0.889817
rxn03005_c0	-0.210894	10	-1
EX_cpd00039_e0	-0.193135	-0.193135	-0.193135
rxn05305_c0	-0.193135	0	-0.193135
EX_cpd00108_e0	-0.183173	-0.183173	-0.183173
rxn00213_c0	-0.176958	0	-0.176958
rxn01637_c0	-0.169017	-0.169017	-0.293756
rxn00465_c0	-0.166922	0	-0.166922
rxn01575_c0	-0.161744	-0.161744	-0.161744
rxn03435_c0	-0.161744	-0.161744	-0.161744
rxn00627_c0	-0.152543	0	-0.152543
rxn01870_c0	-0.152543	0	-0.0706183
EX_cpd00048_e0	-0.148472	-0.148472	-0.148472
rxn00623_c0	-0.146377	-0.146377	-0.146377
rxn01465_c0	-0.140046	-0.140046	-0.140046
rxn00615_c0	-0.130929	0.1513	0
rxn00503_c0	-0.124739	0	-0.124739
rxn00931_c0	-0.124739	0	-0.124739
EX_cpd00036_e0	-0.122406	-0.122406	-0.122406
rxn01366_c0	-0.111961	0	0
rxn01518_c0	-0.111961	0	-30
rxn00493_c0	-0.104552	-0.104552	-0.104552
rxn00910_c0	-0.103235	0	-0.103235
EX_cpd03847_e0	-0.101537	-0.101537	-0.101537
rxn01302_c0	-0.0885689	0	-0.450769
rxn00527_c0	-0.0793137	-0.0793137	-0.0793137
rxn01333_c0	-0.0676913	0.0475316	-5
rxn01484_c0	-0.0676913	0	-0.0676913
rxn05342_c0	-0.0676913	-0.0676913	-0.0676913
EX_cpd01080_e0	-0.0576379	-0.0576379	-0.0576379
rxn02933_c0	-0.0576379	-0.0576379	-0.0576379
EX_cpd00138_e0	-0.0543665	-0.0543665	-0.0543665
rxn02320_c0	-0.0536318	-0.0536318	-0.165592
rxn01117_c0	-0.0507685	-0.0507685	-0.0507685
rxn08291_c0	-0.0507685	0	-4
EX_cpd00154_e0	-0.0460024	-0.0460024	-0.0460024
EX_cpd00027_e0	-0.040984	-0.040984	-0.040984
rxn01629_c0	-0.0335224	-0.0335224	-0.0335224
EX_cpd00041_e0	-0.0320556	-0.0320556	-0.0320556
EX_cpd01133_e0	-0.030738	-0.030738	-0.030738
EX_cpd00396_e0	-0.0292743	-0.0292743	-0.0292743
rxn02268_c0	-0.028819	-0.028819	-0.028819
rxn08801_c0	-0.028819	0	-0.028819
EX_cpd00023_e0	-0.0283302	-0.0283302	-0.0283302
rxn01516_c0	-0.0276761	0	-0.0276761
EX_cpd00076_e0	-0.020492	-0.020492	-0.020492
rxn00686_c0	-0.0170387	-0.0170387	-0.0170387
rxn02003_c0	-0.0169228	-0.0169228	-0.0169228
rxn02285_c0	-0.0169228	-0.0169228	-0.0169228
rxn03087_c0	-0.0169228	-0.0169228	-0.0169228
rxn00131_c0	-0.0125709	0	-29
EX_cpd00054_e0	-0.0100499	-0.0100499	-0.0100499
EX_cpd10516_e0	-0.0083806	-0.0083806	-0.0083806
rxn01790_c0	-0.0041903	-0.0041903	-0.0041903
rxn02474_c0	-0.0041903	-0.0041903	-0.0041903
rxn05596_c0	-0.0041903	0	-0.0041903
EX_cpd00156_e0	-0.00337883	-0.00337883	-0.00337883
EX_cpd00107_e0	-0.00303228	-0.00303228	-0.00303228
EX_cpd00069_e0	-0.00233919	-0.00233919	-0.00233919
EX_cpd00030_e0	-0.00209515	-0.00209515	-0.00209515
EX_cpd00034_e0	-0.00209515	-0.00209515	-0.00209515
EX_cpd00058_e0	-0.00209515	-0.00209515	-0.00209515
EX_cpd00063_e0	-0.00209515	-0.00209515	-0.00209515
EX_cpd00099_e0	-0.00209515	-0.00209515	-0.00209515
EX_cpd00149_e0	-0.00209515	-0.00209515	-0.00209515
EX_cpd00205_e0	-0.00209515	-0.00209515	-0.00209515
EX_cpd00254_e0	-0.00209515	-0.00209515	-0.00209515
EX_cpd00264_e0	-0.00209515	-0.00209515	-0.00209515
EX_cpd00305_e0	-0.00209515	-0.00209515	-0.00209515
rxn00350_c0	-0.00209515	0	-0.00209515
rxn00650_c0	-0.00209515	0	-0.00209515
rxn01265_c0	-0.00209515	-0.00209515	-0.00209515
rxn02056_c0	-0.00209515	-0.00209515	-0.00209515
rxn03445_c0	-0.00209515	-0.00209515	-0.00209515
rxn05315_c0	-0.00209515	0	-0.00209515
rxn05514_c0	-0.00209515	0	-0.00209515
rxn05616_c0	-0.00209515	0	-0.00209515
rxn10474_c0	-0.00209515	-0.00209515	-0.00209515
EX_cpd00322_e0	-0.00186269	-0.00186269	-0.00186269
rxn10255_c0	-4.11e-31	0	0
AACPS4	0	0	0
AACPS5	0	0	0
ASCBtex	0	0	0
ASR	0	0	0
CRNtex	0	0	0
CUt3	0	0	0
DSBAO1	0	0	0
DSBAO2	0	0	0
DSBCGT	0	0	0
ECAP1pp	0	0	0
ECAP2pp	0	0	0
ECAP3pp	0	0	0
EX_cpd00001_e0	0	5	0
EX_cpd00020_e0	0	8.52e-12	0
EX_cpd00024_e0	0	-4.12e-13	0
EX_cpd00029_e0	0	0	0
EX_cpd00033_e0	0	0	0
EX_cpd00035_e0	0	0	0
EX_cpd00040_e0	0	0	0
EX_cpd00047_e0	0	-2.06e-12	0
EX_cpd00051_e0	0	0	0
EX_cpd00053_e0	0	0	0
EX_cpd00060_e0	0	-3.95e-13	0
EX_cpd00064_e0	0	0	0
EX_cpd00065_e0	0	-1.87e-13	0
EX_cpd00066_e0	0	-2.33e-13	0
EX_cpd00072_e0	0	4.26e-12	0
EX_cpd00079_e0	0	4.26e-12	0
EX_cpd00080_e0	0	8.28e-13	0
EX_cpd00082_e0	0	4.14e-13	0
EX_cpd00089_e0	0	0	0
EX_cpd00092_e0	0	-5.23e-13	0
EX_cpd00094_e0	0	0	0
EX_cpd00098_e0	0	0	0
EX_cpd00100_e0	0	-6.59e-13	0
EX_cpd00105_e0	0	-4.12e-13	0
EX_cpd00106_e0	0	6.39e-12	0
EX_cpd00117_e0	0	0	0
EX_cpd00118_e0	0	0	0
EX_cpd00119_e0	0	0	0
EX_cpd00122_e0	0	-2.47e-13	0
EX_cpd00129_e0	0	4.97e-13	0
EX_cpd00132_e0	0	6.39e-12	0
EX_cpd00136_e0	0	0	0
EX_cpd00137_e0	0	0	0
EX_cpd00139_e0	0	0	0
EX_cpd00141_e0	0	0	0
EX_cpd00151_c0	0	-4.19e-13	0
EX_cpd00155_e0	0	0	0
EX_cpd00157_e0	0	8.52e-12	0
EX_cpd00158_e0	0	-1.74e-13	0
EX_cpd00159_e0	0	-6.87e-13	0
EX_cpd00161_e0	0	0	0
EX_cpd00164_e0	0	0	0
EX_cpd00176_e0	0	-3.29e-13	0
EX_cpd00179_e0	0	-1.65e-13	0
EX_cpd00180_e0	0	0	0
EX_cpd00182_e0	0	2.55e-12	0
EX_cpd00184_e0	0	-1.98e-13	0
EX_cpd00185_e0	0	5.11e-12	0
EX_cpd00208_e0	0	-1.74e-13	0
EX_cpd00209_e0	0	0	-4
EX_cpd00210_e0	0	0	0
EX_cpd00211_e0	0	0	0
EX_cpd00214_e0	0	-9.88e-13	0
EX_cpd00222_e0	0	-3.29e-13	0
EX_cpd00226_e0	0	-4.12e-13	0
EX_cpd00227_e0	0	6.39e-12	0
EX_cpd00246_e0	0	2.48e-13	0
EX_cpd00249_e0	0	-2.2e-13	0
EX_cpd00268_e0	0	0	0
EX_cpd00276_e0	0	4.14e-13	0
EX_cpd00277_e0	0	-1.98e-13	0
EX_cpd00280_e0	0	0	0
EX_cpd00307_e0	0	0	0
EX_cpd00309_e0	0	-3.95e-13	0
EX_cpd00311_e0	0	-2.06e-13	0
EX_cpd00314_e0	0	-3.29e-13	0
EX_cpd00355_e0	0	-1.8e-13	0
EX_cpd00367_e0	0	-2.2e-13	0
EX_cpd00374_e0	0	0	0
EX_cpd00386_e0	0	0	0
EX_cpd00395_e0	0	0	0
EX_cpd00412_e0	0	2.84e-12	0
EX_cpd00415_c0	0	0	0
EX_cpd00423_e0	0	0	0
EX_cpd00438_e0	0	-1.98e-13	0
EX_cpd00453_e0	0	0	0
EX_cpd00477_e0	0	0	0
EX_cpd00492_e0	0	0	0
EX_cpd00531_e0	0	0	0
EX_cpd00540_e0	0	0	0
EX_cpd00550_e0	0	0	0
EX_cpd00551_e0	0	0	0
EX_cpd00588_e0	0	0	0
EX_cpd00609_e0	0	0	0
EX_cpd00635_e0	0	0	0
EX_cpd00637_e0	0	0	0
EX_cpd00644_e0	0	-2.2e-13	0
EX_cpd00652_e0	0	-3.44e-13	0
EX_cpd00653_e0	0	0	0
EX_cpd00654_e0	0	-2.2e-13	0
EX_cpd00666_e0	0	0	0
EX_cpd00751_e0	0	0	0
EX_cpd00794_e0	0	-1.72e-13	0
EX_cpd00832_e0	0	0	0
EX_cpd00971_e0	0	0	0
EX_cpd01012_e0	0	-2.57e-27	0
EX_cpd01015_e0	0	0	0
EX_cpd01017_e0	0	0	0
EX_cpd01030_e0	0	0	0
EX_cpd01048_e0	0	0	0
EX_cpd01067_e0	0	0	0
EX_cpd01092_e0	0	0	0
EX_cpd01171_e0	0	0	0
EX_cpd01242_e0	0	0	0
EX_cpd01262_e0	0	-2.11e-15	0
EX_cpd01329_e0	0	-1.15e-13	0
EX_cpd01399_c0	0	-3.43e-13	0
EX_cpd01553_c0	0	0	0
EX_cpd01914_e0	0	0	0
EX_cpd03048_e0	0	0	0
EX_cpd03161_e0	0	0	0
EX_cpd03279_e0	0	-1.98e-13	0
EX_cpd03343_e0	0	0	0
EX_cpd03424_e0	0	0	0
EX_cpd03696_e0	0	0	0
EX_cpd03698_c0	0	0	0
EX_cpd03724_e0	0	0	0
EX_cpd03725_e0	0	0	0
EX_cpd03734_e0	0	0	0
EX_cpd04097_e0	0	0	0
EX_cpd04098_e0	0	0	0
EX_cpd08023_e0	0	0	0
EX_cpd08636_c0	0	5.11e-12	0
EX_cpd09878_e0	0	0	0
EX_cpd11575_e0	0	0	0
EX_cpd11576_e0	0	0	0
EX_cpd11578_e0	0	0	0
EX_cpd11579_e0	0	0	0
EX_cpd11580_e0	0	-2.82e-13	0
EX_cpd11581_e0	0	0	0
EX_cpd11582_e0	0	0	0
EX_cpd11583_e0	0	-2.29e-13	0
EX_cpd11584_e0	0	0	0
EX_cpd11585_e0	0	0	0
EX_cpd11586_e0	0	3.1e-13	0
EX_cpd11587_e0	0	-2.62e-13	0
EX_cpd11588_e0	0	-2.94e-13	0
EX_cpd11589_e0	0	0	0
EX_cpd11590_e0	0	-2.62e-13	0
EX_cpd11591_e0	0	-2.82e-13	0
EX_cpd11592_e0	0	-2.99e-13	0
EX_cpd11593_e0	0	-2.82e-13	0
EX_cpd11596_e0	0	0	0
EX_cpd15302_c0	0	0	0
EX_cpd15378_e0	0	-1.1e-13	0
EX_cpd15560_e0	0	0	0
EX_cpd15561_e0	0	0	0
EX_cpd15584_e0	0	3.65e-12	0
EX_cpd15603_e0	0	0	0
EX_cpd15604_e0	0	0	0
EX_cpd15605_e0	0	-1.8e-13	0
EX_cpd15606_e0	0	-1.87e-13	0
GALURtex	0	0	0
GLCtex	0	0	0
GRXR	0	0	0
GTHRDtex	0	0	0
O16A4Lpp	0	0	0
rxn00001_c0	0	0	0
rxn00002_c0	0	0	0
rxn00015_c0	0	-2.81e-13	-1.67e-16
rxn00016_c0	0	0	0
rxn00020_c0	0	0	0
rxn00022_c0	0	0.160035	0
rxn00055_c0	0	0	0
rxn00063_c0	0	0	0
rxn00065_c0	0	0	0
rxn00076_c0	0	0	0
rxn00083_c0	0	0	0
rxn00085_c0	0	0.81066	-3
rxn00086_c0	0	0	0
rxn00095_c0	0	0	0
rxn00101_c0	0	0	0
rxn00105_c0	0	0	0
rxn00106_c0	0	0.00209515	0
rxn00109_c0	0	0	0
rxn00123_c0	0	0	0
rxn00124_c0	0	0	0
rxn00132_c0	0	0	0
rxn00134_c0	0	0.0146661	0
rxn00139_c0	0	0.0125709	0
rxn00140_c0	0	0	0
rxn00143_c0	0	-2.76e-13	0
rxn00146_c0	0	8	0
rxn00147_c0	0	15	0
rxn00148_c0	0	1	-0.203659
rxn00157_c0	0	0	-0.401021
rxn00159_c0	0	0	0
rxn00161_c0	0	0	0
rxn00175_c0	0	0.199265	0
rxn00178_c0	0	0	0
rxn00179_c0	0	0.124739	0
rxn00181_c0	0	0	0
rxn00183_c0	0	0	0
rxn00184_c0	0	3	-16
rxn00191_c0	0	0	-0.30657
rxn00193_c0	0	0.0507685	0
rxn00199_c0	0	0.641846	0
rxn00205_c0	0	0	0
rxn00206_c0	0	0	0
rxn00208_c0	0	0	0
rxn00211_c0	0	0	0
rxn00212_c0	0	0.176958	0
rxn00215_c0	0	0	0
rxn00216_c0	0	0.025615	-0.201019
rxn00222_c0	0	0	0
rxn00227_c0	0	0	0
rxn00231_c0	0	0	0
rxn00237_c0	0	0.255694	-19
rxn00241_c0	0	0	0
rxn00242_c0	0	0	0
rxn00247_c0	0	0	0
rxn00256_c0	0	1	0.575238
rxn00259_c0	0	0	0
rxn00262_c0	0	0	0
rxn00283_c0	0	12	-4
rxn00288_c0	0	2	0
rxn00290_c0	0	0	-0.641846
rxn00295_c0	0	0	0
rxn00297_c0	0	0	0
rxn00301_c0	0	0	0
rxn00302_c0	0	0	0
rxn00303_c0	0	0	0
rxn00305_c0	0	0	0
rxn00313_c0	0	-3.36e-13	0
rxn00314_c0	0	0	0
rxn00320_c0	0	0	0
rxn00321_c0	0	0	0
rxn00328_c0	0	0	0
rxn00330_c0	0	2	0
rxn00332_c0	0	0	0
rxn00342_c0	0	0	0
rxn00345_c0	0	0	0
rxn00346_c0	0	3	0
rxn00351_c0	0	0.00209515	0
rxn00358_c0	0	0	0
rxn00361_c0	0	0	0
rxn00363_c0	0	0	0
rxn00365_c0	0	0	-0.632807
rxn00367_c0	0	0	0
rxn00368_c0	0	0	-0.253749
rxn00369_c0	0	0.480236	-1
rxn00371_c0	0	0	0
rxn00376_c0	0	0	0
rxn00390_c0	0	0	0
rxn00404_c0	0	0	0
rxn00405_c0	0	0	0
rxn00406_c0	0	0	0
rxn00407_c0	0	0	0
rxn00408_c0	0	0	0
rxn00412_c0	0	0.0569067	0
rxn00414_c0	0	0.140046	0
rxn00416_c0	0	0	0
rxn00420_c0	0	0.467198	0
rxn00422_c0	0	0.734789	0
rxn00427_c0	0	0	2.63e-13
rxn00428_c0	0	0	0
rxn00436_c0	0	0	0
rxn00441_c0	0	0	0
rxn00452_c0	0	0	0
rxn00463_c0	0	0	0
rxn00471_c0	0	0.124739	0
rxn00472_c0	0	0	0
rxn00474_c0	0	0	0
rxn00484_c0	0	0	0
rxn00495_c0	0	0	0
rxn00497_c0	0	0	0
rxn00499_c0	0	0.00549919	-15
rxn00500_c0	0	0	-0.371747
rxn00506_c0	0	11	0
rxn00512_c0	0	0.00628545	0
rxn00514_c0	0	0	0
rxn00515_c0	0	0	-12
rxn00519_c0	0	0	-64
rxn00529_c0	0	0	0
rxn00539_c0	0	0	0
rxn00543_c0	0	0	0
rxn00545_c0	0	0	-1
rxn00546_c0	0	0	3.21e-13
rxn00549_c0	0	0	0
rxn00550_c0	0	0	0
rxn00552_c0	0	0	0
rxn00560_c0	0	0	0
rxn00566_c0	0	0	0
rxn00604_c0	0	0	0
rxn00606_c0	0	0.10407	-0.025615
rxn00608_c0	0	0	0
rxn00611_c0	0	0	-0.129685
rxn00616_c0	0	0	-0.129685
rxn00624_c0	0	0	0
rxn00639_c0	0	0	0
rxn00646_c0	0	0.00209515	0
rxn00653_c0	0	4.24e-13	0
rxn00655_c0	0	0	0
rxn00658_c0	0	0	0
rxn00669_c0	0	0	0
rxn00670_c0	0	0	0
rxn00671_c0	0	0	0
rxn00675_c0	0	0	0
rxn00678_c0	0	0	0
rxn00679_c0	0	0	0
rxn00689_c0	0	0	0
rxn00691_c0	0	0	0
rxn00695_c0	0	4	-1
rxn00700_c0	0	0	0
rxn00707_c0	0	0	-1
rxn00708_c0	0	0	0
rxn00709_c0	0	0	-19
rxn00711_c0	0	22	0
rxn00712_c0	0	0	-0.452386
rxn00715_c0	0	0.319784	0
rxn00721_c0	0	0	0
rxn00727_c0	0	0	0
rxn00730_c0	0	0	0
rxn00731_c0	0	0.00628545	0
rxn00735_c0	0	0	0
rxn00740_c0	0	0	0
rxn00741_c0	0	0	0
rxn00743_c0	0	0.444984	0
rxn00748_c0	0	0	0
rxn00756_c0	0	0	0
rxn00758_c0	0	0	0
rxn00762_c0	0	-6.42e-13	-0.129685
rxn00771_c0	0	0	0
rxn00772_c0	0	13	0
rxn00775_c0	0	0	0
rxn00776_c0	0	0	0
rxn00777_c0	0	7	-0.554756
rxn00780_c0	0	0.0216142	-1
rxn00781_c0	0	0	0
rxn00783_c0	0	0	0
rxn00786_c0	0	0	-11
rxn00787_c0	0	0	0
rxn00794_c0	0	0	0
rxn00795_c0	0	0	0
rxn00807_c0	0	0	0
rxn00816_c0	0	0	1.41e-13
rxn00817_c0	0	0	0
rxn00830_c0	0	0	0
rxn00831_c0	0	0	0
rxn00836_c0	0	0	0
rxn00837_c0	0	0	0
rxn00839_c0	0	0	0
rxn00856_c0	0	0	0
rxn00863_c0	0	0.0536318	0
rxn00866_c0	0	0	0
rxn00867_c0	0	0.991964	0
rxn00868_c0	0	0	0
rxn00874_c0	0	0	0
rxn00881_c0	0	0	0
rxn00882_c0	0	0	0
rxn00883_c0	0	0	0
rxn00892_c0	0	0	0
rxn00904_c0	0	0.31695	-3
rxn00905_c0	0	-3.02e-13	0
rxn00913_c0	0	0	0
rxn00915_c0	0	0	0
rxn00920_c0	0	0	0
rxn00921_c0	0	0	0
rxn00927_c0	0	0	-0.111961
rxn00929_c0	0	0	-0.124739
rxn00935_c0	0	0	-0.15571
rxn00938_c0	0	0	0
rxn00947_c0	0	0	0
rxn00950_c0	0	0	0
rxn00952_c0	0	0	0
rxn00974_c0	0	0.191543	0
rxn00980_c0	0	0	0
rxn00985_c0	0	0	0
rxn00986_c0	0	0	0
rxn00988_c0	0	0.641846	0
rxn00992_c0	0	0	0
rxn00994_c0	0	0	0
rxn01011_c0	0	0	-3
rxn01013_c0	0	0	-0.547711
rxn01015_c0	0	0	0
rxn01019_c0	0	0.166922	0
rxn01021_c0	0	0	0
rxn01029_c0	0	0	0
rxn01049_c0	0	0	0
rxn01066_c0	0	0	0
rxn01069_c0	0	11	0
rxn01073_c0	0	0	0
rxn01080_c0	0	0	0
rxn01093_c0	0	0	0
rxn01094_c0	0	0	0
rxn01101_c0	0	0	7.77e-16
rxn01102_c0	0	2	0
rxn01103_c0	0	0	0
rxn01107_c0	0	0	0
rxn01111_c0	0	0	0
rxn01115_c0	0	0	0
rxn01119_c0	0	0	0
rxn01121_c0	0	0	0
rxn01122_c0	0	0	0
rxn01123_c0	0	0	4.04e-13
rxn01124_c0	0	0	0
rxn01127_c0	0	0	-18
rxn01128_c0	0	0	0
rxn01129_c0	0	0	-0.104191
rxn01137_c0	0	0	0
rxn01143_c0	0	0	4.03e-13
rxn01145_c0	0	0	0
rxn01146_c0	0	-3.57e-13	0
rxn01148_c0	0	-1.89e-14	4.11e-13
rxn01157_c0	0	0	0
rxn01169_c0	0	0	0
rxn01171_c0	0	0.025615	-40
rxn01174_c0	0	0	0
rxn01200_c0	0	7	-0.306952
rxn01204_c0	0	0	0
rxn01210_c0	0	0	0
rxn01215_c0	0	0	0
rxn01218_c0	0	0.111961	0
rxn01219_c0	0	0	0
rxn01222_c0	0	0	0
rxn01225_c0	0	0	0
rxn01226_c0	0	0	0
rxn01241_c0	0	0	-0.70949
rxn01268_c0	0	0	0.0793137
rxn01270_c0	0	0.498258	0
rxn01274_c0	0	0	0
rxn01275_c0	0	-2.1e-16	0
rxn01280_c0	0	0	-0.846749
rxn01281_c0	0	14	0
rxn01286_c0	0	0	0
rxn01287_c0	0	0	0
rxn01300_c0	0	15	0.3622
rxn01301_c0	0	0	-12
rxn01303_c0	0	0	0
rxn01305_c0	0	0	0
rxn01334_c0	0	0	-12
rxn01343_c0	0	0	-17
rxn01345_c0	0	0.152543	0
rxn01352_c0	0	0	-1
rxn01353_c0	0	0	-0.114056
rxn01356_c0	0	0	-0.00628545
rxn01365_c0	0	0	0
rxn01368_c0	0	0.37366	0
rxn01370_c0	0	0	-0.0109267
rxn01387_c0	0	0.730415	0
rxn01388_c0	0	0	0
rxn01389_c0	0	0	0
rxn01390_c0	0	0	0
rxn01396_c0	0	0	0
rxn01398_c0	0	0	0
rxn01405_c0	0	0	1.15e-13
rxn01416_c0	0	0	0
rxn01445_c0	0	0.230893	0
rxn01446_c0	0	0	-0.0109267
rxn01450_c0	0	0	0
rxn01457_c0	0	0	0
rxn01459_c0	0	0	0
rxn01461_c0	0	0	0
rxn01476_c0	0	0.77629	0
rxn01477_c0	0	20	0
rxn01479_c0	0	0	0
rxn01480_c0	0	0	0
rxn01485_c0	0	0	-0.0676913
rxn01492_c0	0	0	0
rxn01499_c0	0	0	0
rxn01507_c0	0	1	0
rxn01509_c0	0	0	-1
rxn01510_c0	0	0	-0.0109267
rxn01512_c0	0	0.0297712	0
rxn01515_c0	0	0	-11
rxn01519_c0	0	0	0.0107532
rxn01521_c0	0	0	0
rxn01530_c0	0	0	0
rxn01537_c0	0	0.00209515	0
rxn01544_c0	0	0	0
rxn01545_c0	0	0	0
rxn01547_c0	0	0	0
rxn01548_c0	0	0.0109267	0
rxn01600_c0	0	0	0
rxn01602_c0	0	0	0
rxn01607_c0	0	0	0
rxn01615_c0	0	0	0
rxn01620_c0	0	0	0
rxn01635_c0	0	0	0
rxn01639_c0	0	0	0
rxn01640_c0	0	1	-4.77e-15
rxn01641_c0	0	0	0
rxn01642_c0	0	1	0
rxn01646_c0	0	0	0
rxn01647_c0	0	0	0
rxn01649_c0	0	0.442795	0
rxn01653_c0	0	0	0
rxn01670_c0	0	0	0
rxn01671_c0	0	0	0
rxn01673_c0	0	0	0
rxn01674_c0	0	0	0
rxn01679_c0	0	0.596513	0
rxn01682_c0	0	0	0
rxn01685_c0	0	0	0
rxn01701_c0	0	0	0
rxn01705_c0	0	0	0
rxn01706_c0	0	0.612371	-0.0216799
rxn01748_c0	0	0	0
rxn01750_c0	0	0	0
rxn01754_c0	0	0	0
rxn01775_c0	0	0	0
rxn01800_c0	0	0	0
rxn01804_c0	0	0	0
rxn01805_c0	0	0	0
rxn01807_c0	0	0	0
rxn01816_c0	0	0	0
rxn01832_c0	0	0	0
rxn01834_c0	0	0	0
rxn01843_c0	0	0	0
rxn01844_c0	0	0	0
rxn01851_c0	0	0	0
rxn01854_c0	0	0	0
rxn01857_c0	0	0	0
rxn01858_c0	0	0	0
rxn01859_c0	0	20	0
rxn01871_c0	0	0	0
rxn01872_c0	0	0	0
rxn01911_c0	0	0	0
rxn01912_c0	0	37	0
rxn01923_c0	0	0	0
rxn01948_c0	0	0	0
rxn01961_c0	0	0.113022	0
rxn01967_c0	0	0.025615	0
rxn01975_c0	0	0	0
rxn01977_c0	0	0	0
rxn01985_c0	0	0.124531	2.26e-13
rxn01987_c0	0	0	0
rxn01989_c0	0	0	0
rxn01990_c0	0	0	0
rxn01999_c0	0	0	0
rxn02005_c0	0	0	1.69e-13
rxn02007_c0	0	0	0
rxn02009_c0	0	0	0
rxn02015_c0	0	0	0
rxn02026_c0	0	0	0
rxn02085_c0	0	0	0
rxn02090_c0	0	0	0
rxn02105_c0	0	0	0
rxn02107_c0	0	0	0
rxn02112_c0	0	0	0
rxn02113_c0	0	0	0
rxn02115_c0	0	0	0
rxn02128_c0	0	0	0
rxn02159_c0	0	0.0536318	0
rxn02166_c0	0	0	0
rxn02167_c0	0	0	0
rxn02173_c0	0	0	0
rxn02177_c0	0	0	0
rxn02181_c0	0	0	0
rxn02182_c0	0	0	0
rxn02187_c0	0	0.547745	0
rxn02199_c0	0	0	0
rxn02201_c0	0	0.00628545	0
rxn02209_c0	0	0	0
rxn02222_c0	0	0	0
rxn02228_c0	0	0	0
rxn02229_c0	0	0	0
rxn02230_c0	0	0	0
rxn02250_c0	0	-2.75e-13	0
rxn02262_c0	0	0	0
rxn02275_c0	0	0	0
rxn02277_c0	0	0	0
rxn02290_c0	0	0	0
rxn02297_c0	0	0	0
rxn02302_c0	0	0	0
rxn02305_c0	0	0.00209515	0
rxn02312_c0	0	0	0
rxn02314_c0	0	0	0
rxn02318_c0	0	0	0
rxn02321_c0	0	0	0
rxn02334_c0	0	0	0
rxn02339_c0	0	0	0
rxn02342_c0	0	0	0
rxn02345_c0	0	0	0
rxn02346_c0	0	0	0
rxn02359_c0	0	0	0
rxn02362_c0	0	0	0
rxn02373_c0	0	0.124739	0
rxn02374_c0	0	0.124739	0
rxn02376_c0	0	0	0
rxn02377_c0	0	0	0
rxn02379_c0	0	0	0
rxn02380_c0	0	0.226634	0
rxn02391_c0	0	0	0
rxn02400_c0	0	0	0
rxn02409_c0	0	0	0
rxn02418_c0	0	0	0
rxn02421_c0	0	0	0
rxn02429_c0	0	0	0
rxn02444_c0	0	0	0
rxn02449_c0	0	0	0
rxn02460_c0	0	0	0
rxn02484_c0	0	0.00209515	0
rxn02503_c0	0	0.00628545	0
rxn02521_c0	0	0	0
rxn02522_c0	0	0	0
rxn02548_c0	0	0	0
rxn02552_c0	0	0	0
rxn02576_c0	0	0	0
rxn02680_c0	0	0	0
rxn02687_c0	0	0	0
rxn02693_c0	0	0	0
rxn02703_c0	0	0	0
rxn02737_c0	0	0	0
rxn02762_c0	0	0	0
rxn02782_c0	0	0	0
rxn02788_c0	0	0	0
rxn02791_c0	0	0	0
rxn02792_c0	0	0	0
rxn02795_c0	0	0	0
rxn02796_c0	0	0	0
rxn02804_c0	0	0	0
rxn02819_c0	0	0	0
rxn02821_c0	0	0	0
rxn02842_c0	0	0	0
rxn02853_c0	0	0	0
rxn02862_c0	0	0	0
rxn02894_c0	0	0	0
rxn02911_c0	0	0	0
rxn02914_c0	0	0	-6
rxn02916_c0	0	0	0
rxn02925_c0	0	0	0
rxn02936_c0	0	0	0
rxn02938_c0	0	0	0
rxn02949_c0	0	0	0
rxn02961_c0	0	0	0
rxn02962_c0	0	0	0
rxn02975_c0	0	0	0
rxn03002_c0	0	0	0
rxn03004_c0	0	0	-12
rxn03012_c0	0	0	0
rxn03035_c0	0	0	0
rxn03046_c0	0	0	0
rxn03047_c0	0	0	0
rxn03052_c0	0	0	0
rxn03057_c0	0	0	0
rxn03063_c0	0	0	0
rxn03068_c0	0	0	-0.547745
rxn03075_c0	0	0.00209515	0
rxn03094_c0	0	0	0
rxn03095_c0	0	0	0
rxn03108_c0	0	0	0
rxn03120_c0	0	0	0
rxn03173_c0	0	0	0
rxn03174_c0	0	0	0
rxn03211_c0	0	0	0
rxn03233_c0	0	0	0
rxn03239_c0	0	0	0
rxn03240_c0	0	0	0
rxn03241_c0	0	0	0
rxn03242_c0	0	0	0
rxn03243_c0	0	0	0
rxn03244_c0	0	0	0
rxn03245_c0	0	0	0
rxn03246_c0	0	0	0
rxn03247_c0	0	0	0
rxn03248_c0	0	0	0
rxn03249_c0	0	0	0
rxn03273_c0	0	0	0
rxn03282_c0	0	0	0
rxn03287_c0	0	0	0
rxn03289_c0	0	0	0
rxn03323_c0	0	0	0
rxn03333_c0	0	0	0
rxn03360_c0	0	0	0
rxn03365_c0	0	0	0
rxn03366_c0	0	0	0
rxn03378_c0	0	0	0
rxn03384_c0	0	0	0
rxn03406_c0	0	0	0
rxn03407_c0	0	0	0
rxn03409_c0	0	0	0
rxn03419_c0	0	0	0
rxn03421_c0	0	0	0
rxn03440_c0	0	0	0
rxn03446_c0	0	0	0
rxn03462_c0	0	0	0
rxn03463_c0	0	0	0
rxn03465_c0	0	0	0
rxn03467_c0	0	0	0
rxn03481_c0	0	0	0
rxn03482_c0	0	0	0
rxn03483_c0	0	0	0
rxn03504_c0	0	0	0
rxn03512_c0	0	0	0
rxn03535_c0	0	0	0
rxn03618_c0	0	0	0
rxn03638_c0	0	0.0676913	0
rxn03644_c0	0	0	0
rxn03762_c0	0	0	0
rxn03838_c0	0	0	0
rxn03839_c0	0	0	0
rxn03842_c0	0	0	0
rxn03843_c0	0	0	0
rxn03848_c0	0	0	0
rxn03849_c0	0	0	0
rxn03860_c0	0	0	0
rxn03869_c0	0	0	0
rxn03871_c0	0	0	0
rxn03872_c0	0	0	0
rxn03884_c0	0	15	3.63e-13
rxn03885_c0	0	0	3.22e-13
rxn03887_c0	0	0	0
rxn03903_c0	0	0	0
rxn03915_c0	0	0	0
rxn03921_c0	0	0	0
rxn03931_c0	0	0	0
rxn03932_c0	0	0	0
rxn03933_c0	0	0	0
rxn03951_c0	0	0.00209515	0
rxn03970_c0	0	0	0
rxn03971_c0	0	0	0
rxn03974_c0	0	0	0
rxn03976_c0	0	0	0
rxn03990_c0	0	0	0
rxn03991_c0	0	0	0
rxn04020_c0	0	0.025615	0
rxn04026_c0	0	0	0
rxn04043_c0	0	0	0
rxn04052_c0	0	0	0
rxn04068_c0	0	0	0
rxn04113_c0	0	0.213226	0.213226
rxn04132_c0	0	0	0
rxn04133_c0	0	0	0
rxn04183_c0	0	0	0
rxn04270_c0	0	0	0
rxn04271_c0	0	0	0
rxn04278_c0	0	0	0
rxn04453_c0	0	0	0
rxn04457_c0	0	0	0
rxn04658_c0	0	0	0
rxn04704_c0	0	0	0
rxn04723_c0	0	0	0
rxn04726_c0	0	0	0
rxn04727_c0	0	0	0
rxn04736_c0	0	0	0
rxn04737_c0	0	0	0
rxn04744_c0	0	0	0
rxn04750_c0	0	0	0
rxn04757_c0	0	0	0
rxn04760_c0	0	0	0
rxn04783_c0	0	13	0.105769
rxn04792_c0	0	0	0
rxn04840_c0	0	0	0
rxn04841_c0	0	0	0
rxn04908_c0	0	0	0
rxn04928_c0	0	0	0
rxn04930_c0	0	0	0
rxn04938_c0	0	0	0
rxn04954_c0	0	0	-0.103235
rxn04996_c0	0	0	0
rxn05005_c0	0	0	0
rxn05006_c0	0	0	0
rxn05012_c0	0	0	0
rxn05024_c0	0	0	0
rxn05034_c0	0	0	0
rxn05036_c0	0	1	-2
rxn05092_c0	0	0	0
rxn05104_c0	0	0	0
rxn05105_c0	0	0	0
rxn05106_c0	0	0	0
rxn05108_c0	0	0	0
rxn05116_c0	0	0.00209515	0
rxn05124_c0	0	0	0
rxn05126_c0	0	0	0
rxn05127_c0	0	0	0
rxn05142_c0	0	0	0
rxn05143_c0	0	0	0
rxn05146_c0	0	0.0283302	0
rxn05149_c0	0	0	0
rxn05150_c0	0	0.00209515	0
rxn05152_c0	0	0	0
rxn05153_c0	0	0.148472	0
rxn05158_c0	0	0	0
rxn05160_c0	0	0	0
rxn05161_c0	0	0	0
rxn05163_c0	0	0	0
rxn05165_c0	0	0	0
rxn05167_c0	0	0.0460024	0
rxn05168_c0	0	0.00337883	0
rxn05170_c0	0	0	1.79e-13
rxn05171_c0	0	4	0
rxn05172_c0	0	0	0
rxn05176_c0	0	0	0
rxn05177_c0	0	0.00209515	0
rxn05179_c0	0	0.00186269	0
rxn05181_c0	0	0	0
rxn05183_c0	0	0	0
rxn05187_c0	0	0	0
rxn05188_c0	0	0	0
rxn05189_c0	0	0	0
rxn05195_c0	0	0.0083806	0
rxn05197_c0	0	0	4.92e-13
rxn05198_c0	0	0	2.36e-13
rxn05199_c0	0	0	2.42e-13
rxn05200_c0	0	0	2.52e-13
rxn05201_c0	0	0	3.99e-13
rxn05202_c0	0	0	3.97e-13
rxn05204_c0	0	0	1.99e-13
rxn05205_c0	0	0	2.38e-13
rxn05206_c0	0	0.0041903	0
rxn05207_c0	0	0.794136	-45
rxn05209_c0	0	0	0
rxn05219_c0	0	0	0
rxn05221_c0	0	0	-45
rxn05222_c0	0	0	0
rxn05231_c0	0	18	0
rxn05233_c0	0	0.111961	0
rxn05235_c0	0	0	0
rxn05236_c0	0	0.036346	0
rxn05239_c0	0	0	0
rxn05243_c0	0	0.00303228	0
rxn05245_c0	0	0	0
rxn05247_c0	0	0	0
rxn05248_c0	0	0	0
rxn05249_c0	0	0	0
rxn05250_c0	0	0	0
rxn05251_c0	0	0	0
rxn05252_c0	0	0	0
rxn05298_c0	0	0.0283302	0
rxn05306_c0	0	0	1.05e-13
rxn05312_c0	0	0	0
rxn05316_c0	0	0	1.92e-13
rxn05317_c0	0	0	2.01e-13
rxn05318_c0	0	0	-2.57e-13
rxn05319_c0	0	5	0
rxn05322_c0	0	0	0
rxn05323_c0	0	0	0
rxn05324_c0	0	0	0
rxn05325_c0	0	0	0
rxn05326_c0	0	0	0
rxn05327_c0	0	0	0
rxn05328_c0	0	-1.01e-12	0
rxn05330_c0	0	0	0
rxn05331_c0	0	0	0
rxn05332_c0	0	-1.01e-12	0
rxn05333_c0	0	0	0
rxn05334_c0	0	0	0
rxn05335_c0	0	0	0
rxn05336_c0	0	0	9.49e-13
rxn05337_c0	0	0	0
rxn05338_c0	0	0	0
rxn05339_c0	0	0	0
rxn05340_c0	0	0	0
rxn05341_c0	0	0	0
rxn05343_c0	0	0	0
rxn05344_c0	0	-7.65e-13	0
rxn05346_c0	0	0	0
rxn05347_c0	0	0	0
rxn05348_c0	0	0	0
rxn05349_c0	0	0	0
rxn05350_c0	0	0	0
rxn05351_c0	0	0	0
rxn05352_c0	0	0	0
rxn05353_c0	0	0	0
rxn05354_c0	0	-9.35e-13	0
rxn05355_c0	0	0	0
rxn05356_c0	0	0	0
rxn05357_c0	0	0	0
rxn05362_c0	0	0.0576379	0.0576379
rxn05374_c0	0	0.0576379	0
rxn05382_c0	0	0.0576379	0
rxn05387_c0	0	0.0576379	0
rxn05408_c0	0	0	0
rxn05409_c0	0	0	0
rxn05410_c0	0	0	0
rxn05412_c0	0	0	0
rxn05413_c0	0	0	0
rxn05414_c0	0	0	0
rxn05416_c0	0	0	0
rxn05417_c0	0	0	0
rxn05418_c0	0	0	0
rxn05420_c0	0	0	0
rxn05421_c0	0	0	0
rxn05422_c0	0	0	0
rxn05424_c0	0	0	0
rxn05425_c0	0	0	0
rxn05426_c0	0	0	0
rxn05428_c0	0	0	0
rxn05429_c0	0	0	0
rxn05430_c0	0	0	0
rxn05432_c0	0	0	0
rxn05434_c0	0	0.0576379	0
rxn05435_c0	0	0.0576379	0.0576379
rxn05437_c0	0	0.0576379	0
rxn05440_c0	0	0.0576379	0.0576379
rxn05441_c0	0	0.0576379	0
rxn05442_c0	0	0.0576379	0.0576379
rxn05443_c0	0	0.0576379	0
rxn05444_c0	0	0	0.0576379
rxn05445_c0	0	0	0
rxn05446_c0	0	0	0
rxn05447_c0	0	0	0
rxn05448_c0	0	0	0
rxn05449_c0	0	0	0
rxn05450_c0	0	0	0
rxn05451_c0	0	0	0
rxn05453_c0	0	0	0
rxn05455_c0	0	0	0
rxn05456_c0	0	0	0
rxn05457_c0	0	0	0
rxn05458_c0	0	-8.6e-13	0
rxn05459_c0	0	0	0
rxn05460_c0	0	0	0
rxn05461_c0	0	0	0
rxn05463_c0	0	0	0
rxn05464_c0	0	0	0
rxn05485_c0	0	0	2.15e-13
rxn05493_c0	0	0	3.83e-13
rxn05500_c0	0	0	0
rxn05501_c0	0	0	0
rxn05506_c0	0	0	0
rxn05507_c0	0	0	0
rxn05512_c0	0	0	0
rxn05515_c0	0	0	0
rxn05516_c0	0	0	0
rxn05517_c0	0	0	0
rxn05518_c0	0	0	0
rxn05527_c0	0	0	0
rxn05528_c0	0	0	0
rxn05532_c0	0	0	6.13e-13
rxn05533_c0	0	0	0
rxn05534_c0	0	0	0
rxn05535_c0	0	0	0
rxn05536_c0	0	0	0
rxn05537_c0	0	0	0
rxn05538_c0	0	0	0
rxn05539_c0	0	0	0
rxn05540_c0	0	0	0
rxn05541_c0	0	0	0
rxn05542_c0	0	0	0
rxn05543_c0	0	0	2.21e-13
rxn05544_c0	0	0	0
rxn05545_c0	0	0	0
rxn05546_c0	0	0	0
rxn05547_c0	0	0	3.09e-13
rxn05552_c0	0	0	0
rxn05557_c0	0	0	0
rxn05559_c0	0	0	0
rxn05560_c0	0	0	3.48e-13
rxn05561_c0	0	0	0
rxn05565_c0	0	0	0
rxn05567_c0	0	0	0
rxn05569_c0	0	0	3.88e-13
rxn05571_c0	0	0	3.48e-13
rxn05572_c0	0	0	0
rxn05574_c0	0	0	0
rxn05578_c0	0	0	0
rxn05581_c0	0	-5.73e-13	8.44e-15
rxn05585_c0	0	0	0
rxn05586_c0	0	0	0
rxn05594_c0	0	0	0
rxn05599_c0	0	0	0
rxn05602_c0	0	0	6.89e-13
rxn05607_c0	0	0	0
rxn05608_c0	0	0	0
rxn05613_c0	0	0	4.09e-13
rxn05614_c0	0	0	0
rxn05617_c0	0	0	2.64e-13
rxn05620_c0	0	0	0
rxn05621_c0	0	0	0
rxn05638_c0	0	0	0
rxn05644_c0	0	0	0
rxn05647_c0	0	0	0
rxn05649_c0	0	0	0
rxn05655_c0	0	0	0
rxn05656_c0	0	0	0
rxn05663_c0	0	0	1.81e-13
rxn05673_c0	0	0	0
rxn05681_c0	0	0	3.23e-13
rxn05682_c0	0	0	0
rxn05733_c0	0	0	0
rxn05734_c0	0	0	0
rxn05735_c0	0	0	0
rxn05736_c0	0	0	0
rxn05737_c0	0	0	0
rxn05740_c0	0	0	-27
rxn05744_c0	0	1.42e-13	0
rxn05814_c0	0	0	0
rxn05871_c0	0	0	0
rxn05872_c0	0	0	0
rxn05919_c0	0	0	0
rxn05958_c0	0	-3.54e-13	0
rxn06022_c0	0	0	0
rxn06037_c0	0	0	0
rxn06062_c0	0	0	0
rxn06076_c0	0	0.18683	0
rxn06077_c0	0	0	0
rxn06078_c0	0	0	0
rxn06098_c0	0	0	0
rxn06099_c0	0	0	0
rxn06160_c0	0	0	0
rxn06173_c0	0	0	0
rxn06197_c0	0	0	0
rxn06372_c0	0	0	0
rxn06377_c0	0	0	0
rxn06394_c0	0	0	0
rxn06437_c0	0	0	0
rxn06488_c0	0	0	0
rxn06493_c0	0	0.340914	0
rxn06510_c0	0	0	0
rxn06515_c0	0	0	0
rxn06517_c0	0	0	0
rxn06526_c0	0	0	0
rxn06570_c0	0	0	0
rxn06577_c0	0	0	0
rxn06600_c0	0	0	0
rxn06624_c0	0	0	0
rxn06672_c0	0	5	0
rxn06673_c0	0	0.674733	0
rxn06690_c0	0	0	0
rxn06728_c0	0	0	0
rxn06735_c0	0	0	0
rxn06750_c0	0	0	0
rxn06752_c0	0	0	0
rxn06759_c0	0	0	0
rxn06760_c0	0	0	0
rxn06777_c0	0	0	0
rxn06804_c0	0	0	0
rxn06805_c0	0	0	0
rxn06870_c0	0	0	0
rxn07056_c0	0	0	0
rxn07100_c0	0	0	0
rxn07230_c0	0	0	0
rxn07261_c0	0	0	0
rxn07312_c0	0	0	0
rxn07438_c0	0	0	0
rxn07448_c0	0	0	0
rxn07449_c0	0	0	0
rxn07454_c0	0	0	0
rxn07579_c0	0	0	0
rxn07584_c0	0	0	0
rxn07670_c0	0	0	0
rxn07672_c0	0	0	0
rxn07673_c0	0	0	0
rxn07680_c0	0	0	0
rxn07684_c0	0	0	0
rxn07688_c0	0	0	0
rxn07720_c0	0	0	0
rxn07721_c0	0	0	0
rxn07734_c0	0	0	0
rxn07841_c0	0	0	0
rxn07842_c0	0	0	0
rxn07845_c0	0	0	0
rxn07875_c0	0	0	0
rxn07876_c0	0	0	0
rxn07883_c0	0	0	0
rxn07885_c0	0	0	0
rxn07931_c0	0	0	0
rxn07971_c0	0	0	0
rxn07973_c0	0	0	0
rxn07974_c0	0	0	0
rxn07975_c0	0	0	0
rxn07976_c0	0	0	0
rxn07977_c0	0	0	0
rxn07978_c0	0	0	0
rxn07979_c0	0	0	0
rxn07980_c0	0	0	0
rxn07981_c0	0	0	0
rxn08004_c0	0	0	0
rxn08005_c0	0	0	0
rxn08009_c0	0	0	0
rxn08015_c0	0	0	0
rxn08016_c0	0	0	0
rxn08020_c0	0	0	0
rxn08021_c0	0	0	0
rxn08022_c0	0	0	0
rxn08023_c0	0	0	0
rxn08025_c0	0	0	0
rxn08028_c0	0	0	0
rxn08037_c0	0	0	0
rxn08042_c0	0	0	0
rxn08044_c0	0	0	0
rxn08045_c0	0	0	0
rxn08049_c0	0	0	0
rxn08051_c0	0	0	0
rxn08060_c0	0	0	0
rxn08062_c0	0	0	0
rxn08065_c0	0	0	0
rxn08073_c0	0	0	0
rxn08074_c0	0	0	0
rxn08076_c0	0	0	0
rxn08078_c0	0	0	0
rxn08080_c0	0	0	0
rxn08081_c0	0	0	0
rxn08082_c0	0	0	0
rxn08083_c0	0	0	0
rxn08084_c0	0	0	0
rxn08085_c0	0	0	0
rxn08086_c0	0	0	0
rxn08087_c0	0	0	0
rxn08089_c0	0	0	0
rxn08091_c0	0	0	0
rxn08114_c0	0	0	0
rxn08115_c0	0	0	0
rxn08117_c0	0	0	0
rxn08123_c0	0	0	0
rxn08124_c0	0	0	0
rxn08126_c0	0	0	0
rxn08127_c0	0	0	0
rxn08128_c0	0	0	0
rxn08129_c0	0	0	0
rxn08135_c0	0	0	0
rxn08136_c0	0	0	0
rxn08142_c0	0	0	0
rxn08154_c0	0	0	0
rxn08162_c0	0	0	4.62e-13
rxn08175_c0	0	0	0
rxn08178_c0	0	0	0
rxn08179_c0	0	0	0
rxn08180_c0	0	0	0
rxn08184_c0	0	0	0
rxn08186_c0	0	45	0
rxn08188_c0	0	0	-0.00209515
rxn08196_c0	0	0	0
rxn08198_c0	0	0	0
rxn08199_c0	0	0	0
rxn08200_c0	0	0	0
rxn08201_c0	0	0	0
rxn08202_c0	0	0	0
rxn08203_c0	0	0	0
rxn08204_c0	0	0	0
rxn08205_c0	0	0	0
rxn08211_c0	0	0	0
rxn08214_c0	0	0	0
rxn08217_c0	0	0	0
rxn08236_c0	0	0	0
rxn08267_c0	0	0	0
rxn08273_c0	0	0	0
rxn08276_c0	0	0	0
rxn08279_c0	0	0	0
rxn08283_c0	0	0	0
rxn08290_c0	0	0	0
rxn08294_c0	0	0	0
rxn08295_c0	0	0	0
rxn08296_c0	0	0	0
rxn08297_c0	0	0	0
rxn08298_c0	0	0	0
rxn08299_c0	0	0	0
rxn08300_c0	0	0	0
rxn08303_c0	0	0	0
rxn08305_c0	0	0	0
rxn08306_c0	0	0	0
rxn08307_c0	0	0	0
rxn08308_c0	0	0	0
rxn08309_c0	0	0	0
rxn08310_c0	0	0	0
rxn08312_c0	0	0	0
rxn08315_c0	0	0	0
rxn08322_c0	0	0	0
rxn08324_c0	0	0	0
rxn08325_c0	0	0	0
rxn08335_c0	0	0	0
rxn08342_c0	0	0	0
rxn08344_c0	0	0	0
rxn08345_c0	0	0	0
rxn08358_c0	0	0	0
rxn08359_c0	0	0	0
rxn08363_c0	0	0	0
rxn08373_c0	0	0	0
rxn08374_c0	0	0	0
rxn08375_c0	0	0	0
rxn08377_c0	0	0	0
rxn08411_c0	0	0	0
rxn08420_c0	0	0	0
rxn08421_c0	0	0	0
rxn08432_c0	0	-5.64e-13	0
rxn08433_c0	0	0	0
rxn08438_c0	0	0	0
rxn08446_c0	0	0	0
rxn08447_c0	0	0	0
rxn08461_c0	0	0	0
rxn08467_c0	0	0	0
rxn08468_c0	0	0	0
rxn08469_c0	0	0	0
rxn08470_c0	0	0	0
rxn08471_c0	0	0	0
rxn08476_c0	0	0	0
rxn08491_c0	0	0	0
rxn08521_c0	0	0	0
rxn08525_c0	0	0	0
rxn08537_c0	0	0	0
rxn08539_c0	0	0	0
rxn08540_c0	0	0	0
rxn08545_c0	0	0	0
rxn08546_c0	0	0	0
rxn08547_c0	0	0	0
rxn08548_c0	0	0	0
rxn08549_c0	0	0	0
rxn08550_c0	0	0	0
rxn08551_c0	0	0	0
rxn08552_c0	0	0	0
rxn08556_c0	0	0	0
rxn08557_c0	0	0	0
rxn08558_c0	0	0	0
rxn08560_c0	0	0	0
rxn08562_c0	0	0	0
rxn08566_c0	0	0	0
rxn08570_c0	0	0	3.17e-13
rxn08572_c0	0	0	0
rxn08574_c0	0	0	0
rxn08575_c0	0	0	0
rxn08581_c0	0	0	0
rxn08587_c0	0	0	0
rxn08593_c0	0	0	0
rxn08595_c0	0	0	0
rxn08600_c0	0	0	0
rxn08605_c0	0	0	0
rxn08610_c0	0	0	0
rxn08614_c0	0	0	0
rxn08615_c0	0	3	-1
rxn08623_c0	0	0	0
rxn08639_c0	0	0	0
rxn08645_c0	0	0	0
rxn08647_c0	0	3	-0.652864
rxn08664_c0	0	0	0
rxn08669_c0	0	0	0
rxn08672_c0	0	0	0
rxn08680_c0	0	0	0
rxn08683_c0	0	0	0
rxn08690_c0	0	0	0
rxn08692_c0	0	0	0
rxn08703_c0	0	0	0
rxn08707_c0	0	0	0
rxn08716_c0	0	0	0
rxn08722_c0	0	-4.78e-13	0
rxn08723_c0	0	0	4.79e-13
rxn08726_c0	0	0	0
rxn08730_c0	0	0	5.4e-13
rxn08732_c0	0	0	0
rxn08737_c0	0	0	0
rxn08743_c0	0	0	0
rxn08749_c0	0	0	0
rxn08754_c0	0	0	0
rxn08755_c0	0	0	0
rxn08772_c0	0	0	0
rxn08773_c0	0	0	0
rxn08780_c0	0	0	0
rxn08783_c0	0	0	0
rxn08790_c0	0	0	0
rxn08792_c0	0	0	0
rxn08793_c0	0	0.0292743	0
rxn08796_c0	0	0	0
rxn08797_c0	0	0	0
rxn08798_c0	0	0	0
rxn08799_c0	0	0	0
rxn08800_c0	0	0	0
rxn08802_c0	0	0	0
rxn08803_c0	0	0	0
rxn08804_c0	0	0	0
rxn08805_c0	0	0	0
rxn08806_c0	0	0	0
rxn08807_c0	0	0	0
rxn08808_c0	0	-1.07e-13	0
rxn08809_c0	0	0	1.76e-13
rxn08810_c0	0	0	0
rxn08811_c0	0	0	0
rxn08812_c0	0	0	0
rxn08813_c0	0	0	0
rxn08814_c0	0	0	0
rxn08815_c0	0	0	0
rxn08816_c0	0	0	0
rxn08817_c0	0	0	0
rxn08818_c0	0	0	0
rxn08819_c0	0	0	0
rxn08820_c0	0	0	0
rxn08821_c0	0	0	0
rxn08822_c0	0	0	0
rxn08823_c0	0	0	0
rxn08838_c0	0	0	0
rxn08839_c0	0	0	0
rxn08840_c0	0	0	0
rxn08841_c0	0	0	0
rxn08842_c0	0	0	0
rxn08843_c0	0	0	0
rxn08844_c0	0	0	0
rxn08845_c0	0	0	0
rxn08846_c0	0	0	0
rxn08847_c0	0	0	0
rxn08848_c0	0	0	0
rxn08849_c0	0	0	0
rxn08850_c0	0	0	0
rxn08851_c0	0	0	0
rxn08859_c0	0	0	0
rxn08864_c0	0	0	0
rxn08868_c0	0	0	0
rxn08880_c0	0	0	0
rxn08887_c0	0	0	0
rxn08889_c0	0	0	0
rxn08890_c0	0	0	0
rxn08891_c0	0	0	0
rxn08892_c0	0	0	0
rxn08893_c0	0	0	0
rxn08894_c0	0	0	0
rxn08895_c0	0	0	0
rxn08896_c0	0	0	0
rxn08897_c0	0	0	0
rxn08898_c0	0	0	0
rxn08900_c0	0	0	0
rxn08901_c0	0	0.794136	0
rxn08908_c0	0	0	0
rxn08911_c0	0	0	0
rxn08937_c0	0	0	0
rxn08938_c0	0	0	0
rxn08939_c0	0	0	0
rxn08940_c0	0	0	0
rxn08941_c0	0	0	0
rxn08942_c0	0	0	0
rxn08943_c0	0	0	0
rxn08944_c0	0	0	0
rxn08945_c0	0	0	0
rxn08950_c0	0	0	0
rxn08952_c0	0	0	0
rxn08956_c0	0	0	0
rxn08960_c0	0	0	0
rxn08967_c0	0	0	0
rxn08969_c0	0	0	0
rxn08971_c0	0	0	0.351996
rxn08975_c0	0	0	0
rxn08977_c0	0	0	0
rxn08978_c0	0	5	0
rxn08979_c0	0	0	0
rxn08990_c0	0	0	0
rxn08991_c0	0	0	0
rxn08998_c0	0	0	0
rxn08999_c0	0	0	0
rxn09004_c0	0	0	0
rxn09008_c0	0	0	0
rxn09010_c0	0	0	0
rxn09013_c0	0	0	0
rxn09014_c0	0	0	0
rxn09030_c0	0	0	0
rxn09080_c0	0	0	0
rxn09101_c0	0	0	0
rxn09102_c0	0	0	0
rxn09103_c0	0	0	0
rxn09104_c0	0	0	0
rxn09105_c0	0	0	0
rxn09107_c0	0	0	0
rxn09108_c0	0	0	0
rxn09109_c0	0	0	0
rxn09110_c0	0	0	0
rxn09111_c0	0	0	0
rxn09112_c0	0	0	0
rxn09114_c0	0	0	0
rxn09119_c0	0	0	0
rxn09166_c0	0	0	0
rxn09169_c0	0	0	0
rxn09177_c0	0	0	0
rxn09183_c0	0	0	0
rxn09185_c0	0	0	0
rxn09188_c0	0	0	-0.124739
rxn09197_c0	0	0	0
rxn09198_c0	0	0	0
rxn09199_c0	0	0	0
rxn09200_c0	0	0	0
rxn09201_c0	0	0	0
rxn09203_c0	0	0	0
rxn09204_c0	0	0	0
rxn09205_c0	0	0	0
rxn09206_c0	0	0	0
rxn09207_c0	0	0	0
rxn09208_c0	0	0	0
rxn09209_c0	0	0	0
rxn09211_c0	0	0	0
rxn09223_c0	0	0	0
rxn09228_c0	0	0	0
rxn09229_c0	0	0	0
rxn09243_c0	0	0	0
rxn09244_c0	0	0	0
rxn09247_c0	0	0.0100499	0
rxn09248_c0	0	0.0100499	0
rxn09257_c0	0	0	0
rxn09259_c0	0	0	0
rxn09260_c0	0	0	0
rxn09261_c0	0	0	0
rxn09264_c0	0	0	0
rxn09265_c0	0	0	0
rxn09272_c0	0	3	-0.273364
rxn09275_c0	0	0	0
rxn09280_c0	0	0	0
rxn09287_c0	0	0	0
rxn09289_c0	0	0	0
rxn09296_c0	0	0	0
rxn09300_c0	0	0	0
rxn09303_c0	0	0	0
rxn09309_c0	0	0	0
rxn09310_c0	0	-1.6e-13	0
rxn09317_c0	0	0	0
rxn09318_c0	0	0	0
rxn09320_c0	0	0	0
rxn09323_c0	0	0	0
rxn09330_c0	0	0	0
rxn09334_c0	0	0	0
rxn09335_c0	0	0	0
rxn09337_c0	0	0	0
rxn09353_c0	0	0	0
rxn09358_c0	0	0	0
rxn09360_c0	0	0	0
rxn09361_c0	0	0	0
rxn09363_c0	0	0	0
rxn09369_c0	0	0	0
rxn09372_c0	0	0	0
rxn09380_c0	0	0	0
rxn09382_c0	0	0	0
rxn09387_c0	0	0	0
rxn09390_c0	0	0	0
rxn09448_c0	0	0	0
rxn09449_c0	0	0	0
rxn09450_c0	0	0	0
rxn09562_c0	0	0.113022	0
rxn09652_c0	0	0	0
rxn09674_c0	0	0.193135	-92
rxn09677_c0	0	0	0
rxn09685_c0	0	0	2.36e-13
rxn09687_c0	0	0	2.07e-13
rxn09688_c0	0	0	2.09e-13
rxn09692_c0	0	0	0
rxn09764_c0	0	0	0
rxn09840_c0	0	0	0
rxn09944_c0	0	0	0
rxn09978_c0	0	0	3.08e-13
rxn09979_c0	0	0	0
rxn09992_c0	0	0	0
rxn09997_c0	0	-1.24e-13	0
rxn10030_c0	0	-1.12e-13	0
rxn10060_c0	0	1	-0.0276761
rxn10067_c0	0	0	0
rxn10113_c0	0	21	0
rxn10114_c0	0	2	0
rxn10116_c0	0	0	0
rxn10118_c0	0	0	0
rxn10121_c0	0	0.568648	-0.845979
rxn10125_c0	0	0	-27
rxn10126_c0	0	0	0
rxn10132_c0	0	0	0
rxn10133_c0	0	0	0
rxn10147_c0	0	0	0
rxn10151_c0	0	0.0320556	0
rxn10152_c0	0	0	0
rxn10153_c0	0	34	0
rxn10154_c0	0	0.122406	0
rxn10155_c0	0	0	0
rxn10157_c0	0	0	0
rxn10160_c0	0	0	0
rxn10162_c0	0	0	9.13e-13
rxn10169_c0	0	0	1.98e-13
rxn10174_c0	0	0	0
rxn10180_c0	0	0	2.15e-13
rxn10181_c0	0	0	1.77e-13
rxn10184_c0	0	0	0
rxn10191_c0	0	0	0
rxn10202_c0	0	0	0
rxn10203_c0	0	0	0
rxn10204_c0	0	0.028819	0
rxn10207_c0	0	0	0
rxn10208_c0	0	0	0
rxn10209_c0	0	0	0
rxn10210_c0	0	0	0
rxn10211_c0	0	0	0
rxn10212_c0	0	0	0
rxn10213_c0	0	0.028819	0
rxn10216_c0	0	0	0
rxn10217_c0	0	0	0
rxn10218_c0	0	0	0
rxn10219_c0	0	0	0
rxn10222_c0	0	0	0
rxn10223_c0	0	0	0
rxn10224_c0	0	0	0
rxn10225_c0	0	0	0
rxn10228_c0	0	0	0
rxn10229_c0	0	0	0
rxn10230_c0	0	0	0
rxn10231_c0	0	0	0
rxn10234_c0	0	0	0
rxn10235_c0	0	0	0
rxn10236_c0	0	0	0
rxn10237_c0	0	0	0
rxn10253_c0	0	0	0
rxn10254_c0	0	0	0
rxn10256_c0	0	0	0
rxn10257_c0	0	0	0
rxn10258_c0	0	0	0
rxn10261_c0	0	0	0
rxn10262_c0	0	0	0
rxn10263_c0	0	0	0
rxn10264_c0	0	0	0
rxn10267_c0	0	0	0
rxn10268_c0	0	0	0
rxn10269_c0	0	0	0
rxn10270_c0	0	0	0
rxn10307_c0	0	0	0
rxn10308_c0	0	0	0
rxn10309_c0	0	0	0
rxn10310_c0	0	0	0
rxn10311_c0	0	0	0
rxn10312_c0	0	0	0
rxn10313_c0	0	0	0
rxn10314_c0	0	0	0
rxn10315_c0	0	0	0
rxn10316_c0	0	0	0
rxn10317_c0	0	0	0
rxn10318_c0	0	0	0
rxn10319_c0	0	0	0
rxn10320_c0	0	0	0
rxn10321_c0	0	0	0
rxn10322_c0	0	0	0
rxn10323_c0	0	0	0
rxn10324_c0	0	0	0
rxn10334_c0	0	0	0
rxn10335_c0	0	0	0
rxn10339_c0	0	0	0
rxn10340_c0	0	0	0
rxn10341_c0	0	0	0
rxn10342_c0	0	0	0
rxn10343_c0	0	0	0
rxn10344_c0	0	0	0
rxn10571_c0	0	0.00209515	0
rxn10770_c0	0	0	0
rxn10806_c0	0	0	0
rxn10824_c0	0	0	0
rxn10834_c0	0	0	0
rxn10836_c0	0	0	0
rxn10838_c0	0	0	0
rxn10841_c0	0	0	0
rxn10899_c0	0	0	-0.00209515
rxn10904_c0	0	0	0
rxn10906_c0	0	0	0
rxn10908_c0	0	0	0
rxn10916_c0	0	0	0
rxn10917_c0	0	0	0
rxn10921_c0	0	0	0
rxn10923_c0	0	0	0
rxn10928_c0	0	0	0
rxn10929_c0	0	0	0
rxn10933_c0	0	0	0
rxn10935_c0	0	0	0
rxn10939_c0	0	0	0
rxn10945_c0	0	0	0
rxn10952_c0	0	0	0
rxn10960_c0	0	0	0
rxn10974_c0	0	0	0
rxn10976_c0	0	0	0
rxn10991_c0	0	0	0
rxn10993_c0	0	0	0
rxn10998_c0	0	0	0
rxn11000_c0	0	0	0
rxn11013_c0	0	0	0
rxn11014_c0	0	0	0
rxn11018_c0	0	0	0
rxn11040_c0	0	0	-2
rxn11567_c0	0	0	0
rxn11612_c0	0	0	0
rxn11719_c0	0	0	0
rxn11720_c0	0	0	0
rxn11721_c0	0	0	0
rxn11722_c0	0	0	0
rxn11723_c0	0	0	0
rxn11724_c0	0	0	0
rxn11725_c0	0	0	0
rxn11726_c0	0	0	0
rxn11727_c0	0	0	0
rxn11749_c0	0	0	0
rxn11759_c0	0	0	0
rxn11801_c0	0	0	0
rxn11809_c0	0	0	0
rxn11834_c0	0	0	0
rxn11838_c0	0	0	0
rxn11878_c0	0	0	0
rxn11892_c0	0	0	0
rxn11944_c0	0	0	0
rxn11962_c0	0	0	0
rxn12146_c0	0	0	0
rxn12147_c0	0	0	0
rxn12191_c0	0	0	0
rxn12376_c0	0	-1.08e-13	0
rxn12504_c0	0	0	0
rxn12633_c0	0	0	0
rxn12634_c0	0	0	0
rxn12635_c0	0	0	0
rxn12636_c0	0	0	0
rxn12637_c0	0	0	0
rxn12638_c0	0	0	0
rxn12639_c0	0	0	3.07e-13
rxn12640_c0	0	0	0
rxn12641_c0	0	0	0
rxn12642_c0	0	0	0
rxn12643_c0	0	0	0
rxn12644_c0	0	0	0
rxn12645_c0	0	0	0
rxn12646_c0	0	0	0
rxn12844_c0	0	0	0
rxn12845_c0	0	0	0
rxn12846_c0	0	0	0
rxn12847_c0	0	0	0
rxn12848_c0	0	0	0
rxn12849_c0	0	0	0
rxn12850_c0	0	0	0
rxn12851_c0	0	0	0
rxn12997_c0	0	0	0
rxn13111_c0	0	0	0
rxn13159_c0	0	0	0
rxn13179_c0	0	0	0
rxn13212_c0	0	0	0
rxn13227_c0	0	0	0
rxn13230_c0	0	0	4.62e-13
rxn13291_c0	0	0	0
rxn13292_c0	0	0	0
rxn13308_c0	0	0	0
rxn13393_c0	0	0	0
rxn13397_c0	0	0	0
rxn13402_c0	0	0	0
rxn13638_c0	0	0	3.4e-13
rxn13641_c0	0	-3.05e-13	0
rxn13919_c0	0	0	0
rxn13930_c0	0	0	0
rxn13971_c0	0	0	0
rxn14054_c0	0	0	0
rxn14089_c0	0	0	0
rxn14090_c0	0	0	0
rxn14264_c0	0	0	0
rxn14293_c0	0	0	0
rxn14294_c0	0	0	0
rxn14301_c0	0	0	0
TARTRtex	0	0	0
transport_gapfill1_c0	0	0	0
transport_gapfill2_c0	0	0	9.92e-14
transport_gapfill3_c0	0	0	0
transport_gapfill6_c0	0	-3.29e-13	0
UDPKAAT	0	0	0
UPLA4FNT	0	0	0
XYLtex	0	0	0
rxn05313_c0	9.66e-15	4	-0.0094434
rxn01451_c0	6.74e-14	0	0
rxn00827_c0	1.06e-13	0	0
rxn03185_c0	1.06e-13	0	0
rxn00292_c0	4.25e-13	0	0
rxn01316_c0	4.25e-13	0	0
rxn05244_c0	0.00186269	0.00186269	0
rxn00077_c0	0.00209515	0.0297712	0
rxn00122_c0	0.00209515	0.00209515	0.00209515
rxn00137_c0	0.00209515	0.00209515	0.00209515
rxn00209_c0	0.00209515	0.00209515	0.00209515
rxn00224_c0	0.00209515	0.00209515	0.00209515
rxn00392_c0	0.00209515	0.00209515	0.00209515
rxn00438_c0	0.00209515	0.00209515	0.00209515
rxn00470_c0	0.00209515	0.00209515	0.00209515
rxn00966_c0	0.00209515	0.00209515	0.00209515
rxn01331_c0	0.00209515	0.00209515	0.00209515
rxn01538_c0	0.00209515	0.00209515	0
rxn02287_c0	0.00209515	0.00209515	0.00209515
rxn02288_c0	0.00209515	0.00209515	0.00209515
rxn02303_c0	0.00209515	0.00209515	0.00209515
rxn02774_c0	0.00209515	0.00209515	0.00209515
rxn02897_c0	0.00209515	0.00209515	0.00209515
rxn02939_c0	0.00209515	0.00209515	0.00209515
rxn03150_c0	0.00209515	0.00209515	0.00209515
rxn03393_c0	0.00209515	0.00209515	0.00209515
rxn03394_c0	0.00209515	0.00209515	0.00209515
rxn03395_c0	0.00209515	0.00209515	0.00209515
rxn03397_c0	0.00209515	0.00209515	0.00209515
rxn03536_c0	0.00209515	0.00209515	0.00209515
rxn03537_c0	0.00209515	0.00209515	0.00209515
rxn03538_c0	0.00209515	0.00209515	0.00209515
rxn03893_c0	0.00209515	0.00209515	0.00209515
rxn04070_c0	0.00209515	0.00209515	0.00209515
rxn04139_c0	0.00209515	0.00209515	0.00209515
rxn05029_c0	0.00209515	0.00209515	0.00209515
rxn05175_c0	0.00209515	0.00209515	0.00209515
rxn05618_c0	0.00209515	0.00209515	0.00209515
rxn06023_c0	0.00209515	0.00209515	0.00209515
rxn09180_c0	0.00209515	0.00209515	0.00209515
rxn09657_c0	0.00209515	0.00209515	0
rxn10052_c0	0.00209515	0.00209515	0
rxn10094_c0	0.00209515	0.00209515	0.00209515
rxn10473_c0	0.00209515	0.00209515	0.00209515
rxn10481_c0	0.00209515	0.00209515	0.00209515
rxn11663_c0	0.00209515	0.00209515	0
rxn11946_c0	0.00209515	0.00209515	0.00209515
rxn12224_c0	0.00209515	0.00209515	0.00209515
rxn05301_c0	0.00233919	0.00233919	0.00233919
rxn08786_c0	0.00303228	0.00303228	0
rxn00006_c0	0.00314272	0.00314272	0.00314272
rxn05669_c0	0.00337883	0.00337883	0
rxn00048_c0	0.0041903	0.0041903	0.0041903
rxn00060_c0	0.0041903	0.0041903	0.0041903
rxn00100_c0	0.0041903	0.0041903	0.0041903
rxn00138_c0	0.0041903	0.0041903	0.0041903
rxn00300_c0	0.0041903	0.0041903	0.0041903
rxn00338_c0	0.0041903	0.0041903	0.0041903
rxn00656_c0	0.0041903	0.0041903	-0.00866921
rxn00912_c0	0.0041903	0.0041903	0.0041903
rxn01258_c0	0.0041903	0.0041903	0.0041903
rxn01791_c0	0.0041903	0.0041903	0.0041903
rxn02155_c0	0.0041903	0.0041903	0.0041903
rxn02175_c0	0.0041903	0.0041903	0.0041903
rxn02264_c0	0.0041903	0.0041903	0.0041903
rxn02341_c0	0.0041903	0.0041903	0.0041903
rxn02402_c0	0.0041903	0.0041903	0.0041903
rxn02475_c0	0.0041903	0.0041903	0.0041903
rxn02831_c0	0.0041903	0.0041903	0.0041903
rxn02832_c0	0.0041903	0.0041903	0.0041903
rxn02898_c0	0.0041903	0.0041903	0.0041903
rxn02988_c0	0.0041903	0.0041903	0.0041903
rxn05039_c0	0.0041903	0.0041903	0.0041903
rxn08333_c0	0.0041903	0.0041903	0.0041903
rxn11702_c0	0.0041903	0.0041903	0.0041903
rxn11703_c0	0.0041903	0.0041903	0.0041903
rxn12510_c0	0.0041903	0.0041903	0.0041903
rxn12512_c0	0.0041903	0.0041903	0.0041903
rxn00299_c0	0.00628545	0.00628545	0.00628545
rxn00324_c0	0.00628545	0.00628545	0
rxn00979_c0	0.00628545	0.00628545	0.00628545
rxn01257_c0	0.00628545	0.00628545	0
rxn01486_c0	0.00628545	0.00628545	0.00628545
rxn01603_c0	0.00628545	0.00628545	0.00628545
rxn02200_c0	0.00628545	0.00628545	0
rxn02504_c0	0.00628545	0.00628545	0.00628545
rxn03167_c0	0.00628545	0.00628545	0.00628545
rxn03841_c0	0.00628545	0.00628545	0
rxn03891_c0	0.00628545	0.00628545	0.00628545
rxn03892_c0	0.00628545	0.00628545	0.00628545
rxn05287_c0	0.00628545	0.00628545	0.00628545
rxn12008_c0	0.00628545	0.00628545	0.00628545
rxn09202_c0	0.00720474	0.00720474	0.00720474
rxn09210_c0	0.00720474	0.00720474	0.00720474
rxn10226_c0	0.00720474	0.00720474	0.00720474
rxn10227_c0	0.00720474	0.00720474	0.00720474
rxn10232_c0	0.00720474	0.00720474	0.00720474
rxn10233_c0	0.00720474	0.00720474	0.00720474
rxn10336_c0	0.00720474	0.00720474	0.00720474
rxn10337_c0	0.00720474	0.00720474	0.00720474
rxn10338_c0	0.00720474	0.00720474	0.00720474
rxn03080_c0	0.0083806	0.0083806	0.0083806
rxn05040_c0	0.0083806	0.0083806	0.0083806
rxn08492_c0	0.0083806	0.0083806	0
rxn05307_c0	0.0100499	0.0100499	0
rxn01513_c0	0.0107532	0.0107532	0.0107532
rxn01520_c0	0.0107532	0.0107532	0.0107532
rxn05232_c0	0.0107532	0.123775	0.0107532
rxn05234_c0	0.0109267	0.0109267	0
rxn00141_c0	0.0125709	0.0125709	0.0125709
rxn01138_c0	0.0125709	63	0
rxn00126_c0	0.0146661	0.0146661	0.0146661
rxn00029_c0	0.0167612	0.0167612	0.0167612
rxn00461_c0	0.0169228	0.0169228	0.0169228
rxn00849_c0	0.0169228	2	-0.585747
rxn00851_c0	0.0169228	0.0169228	0.0169228
rxn01644_c0	0.0169228	0.0169228	0.0169228
rxn01675_c0	0.0169228	0.0169228	0.0169228
rxn01973_c0	0.0169228	0.0169228	0.0169228
rxn01974_c0	0.0169228	0.0169228	0.0169228
rxn01997_c0	0.0169228	0.0169228	0.0169228
rxn02000_c0	0.0169228	0.0169228	0.0169228
rxn02008_c0	0.0169228	0.0169228	0.0169228
rxn02011_c0	0.0169228	0.0169228	0.0169228
rxn02286_c0	0.0169228	0.0169228	0.0169228
rxn02929_c0	0.0169228	0.0169228	0.0169228
rxn03031_c0	0.0169228	0.0169228	0.0169228
rxn03130_c0	0.0169228	0.0169228	0.0169228
rxn03159_c0	0.0169228	0.0169228	0.0169228
rxn03164_c0	0.0169228	0.0169228	0.0169228
rxn03181_c0	0.0169228	0.0169228	0.0169228
rxn03182_c0	0.0169228	0.0169228	0.0169228
rxn03408_c0	0.0169228	0.0169228	0.0169228
rxn03439_c0	0.0169228	0.0169228	0.0169228
rxn03901_c0	0.0169228	0.0169228	0.0169228
rxn03904_c0	0.0169228	0.0169228	0.0169228
rxn06848_c0	0.0169228	0.0169228	0.0169228
rxn06865_c0	0.0169228	0.0169228	0.0169228
rxn08583_c0	0.0169228	0.0169228	0.0169228
rxn08618_c0	0.0169228	0.0169228	0.0169228
rxn08619_c0	0.0169228	0.0169228	0.0169228
rxn08620_c0	0.0169228	0.0169228	0.0169228
rxn08708_c0	0.0169228	0.0169228	0.0169228
rxn08709_c0	0.0169228	0.0169228	0.0169228
rxn08710_c0	0.0169228	0.0169228	0.0169228
rxn08711_c0	0.0169228	0.0169228	0.0169228
rxn08712_c0	0.0169228	0.0169228	0.0169228
rxn08713_c0	0.0169228	0.0169228	0.0169228
rxn08954_c0	0.0169228	0.0169228	0.0169228
rxn09225_c0	0.0169228	0.0169228	0.0169228
rxn09345_c0	0.0169228	0.0169228	0.0169228
rxn10199_c0	0.0169228	0.0169228	0.0169228
transport_gapfill5_c0	0.020492	0.020492	0.020492
rxn09106_c0	0.0216142	0.0216142	0.0216142
rxn09113_c0	0.0216142	0.0216142	0.0216142
rxn10259_c0	0.0216142	0.0216142	0.0216142
rxn10260_c0	0.0216142	0.0216142	0.0216142
rxn10265_c0	0.0216142	0.0216142	0.0216142
rxn10266_c0	0.0216142	0.0216142	0.0216142
rxn01213_c0	0.0232083	0.0232083	0.0232083
rxn01466_c0	0.0232083	0.0232083	0.0232083
rxn08352_c0	0.0232083	0.0232083	0.0232083
EX_cpd02298_e0	0.025615	0.025615	0.025615
rxn00012_c0	0.025615	0.025615	0.025615
rxn00223_c0	0.025615	0.025615	0
rxn05297_c0	0.0283302	0.0283302	0
rxn08019_c0	0.028819	0.028819	0
rxn08088_c0	0.028819	0.028819	0
rxn08311_c0	0.028819	0.028819	0.028819
rxn10205_c0	0.028819	0.028819	0.028819
rxn10206_c0	0.028819	0.028819	0.028819
rxn10214_c0	0.028819	0.028819	0.028819
rxn10215_c0	0.028819	0.028819	0.028819
rxn10220_c0	0.028819	0.028819	0.028819
rxn10221_c0	0.028819	0.028819	0.028819
rxn01053_c0	0.0292743	0.0292743	0.0292743
rxn01621_c0	0.0292743	0.0292743	0.0292743
rxn01761_c0	0.0292743	0.0292743	0.0292743
rxn02161_c0	0.0292743	0.0292743	0.0292743
rxn05646_c0	0.0292743	0.0292743	0.0292743
rxn00818_c0	0.030738	0.030738	0.030738
rxn02596_c0	0.030738	0.030738	0.030738
transport_gapfill4_c0	0.030738	0.030738	0.030738
rxn00726_c0	0.0319381	0.0382235	0.0319381
rxn00791_c0	0.0319381	0.0319381	0.0319381
rxn01964_c0	0.0319381	0.0319381	0.0319381
rxn02507_c0	0.0319381	0.0319381	0.0319381
rxn02508_c0	0.0319381	0.0319381	0.0319381
rxn05217_c0	0.0320556	0.0320556	0
rxn06591_c0	0.0335224	0.0335224	0.0335224
rxn06937_c0	0.0335224	0.0335224	0.0335224
rxn03146_c0	0.0338456	0.0338456	0.0338456
rxn06723_c0	0.0338456	0.0338456	0.0338456
rxn06729_c0	0.0338456	0.0338456	0.0338456
rxn05226_c0	0.040984	0.040984	0.040984
rxn01044_c0	0.0460024	0.0460024	0.0460024
rxn01199_c0	0.0460024	0.0460024	0.0460024
rxn05671_c0	0.0460024	0.0460024	0
rxn02331_c0	0.0507685	0.0507685	0.0507685
rxn02404_c0	0.0507685	0.0507685	0.0507685
rxn02405_c0	0.0507685	0.0507685	0.0507685
rxn08458_c0	0.0507685	7	0
rxn00789_c0	0.0536318	0.165592	0.0536318
rxn00859_c0	0.0536318	1	0
rxn02160_c0	0.0536318	0.165592	0.0536318
rxn02473_c0	0.0536318	1	0.0536318
rxn02834_c0	0.0536318	0.165592	0.0536318
rxn02835_c0	0.0536318	0.0536318	0.0536318
rxn03135_c0	0.0536318	0.165592	0.0536318
rxn03175_c0	0.0536318	0.165592	0.0536318
rxn00559_c0	0.0543665	0.0543665	0.0543665
rxn05610_c0	0.0543665	0.0543665	0.0543665
rxn00410_c0	0.0569067	0.0569067	0
rxn00676_c0	0.0576379	0.0576379	0.0576379
rxn01207_c0	0.0576379	0.0576379	0.0576379
rxn02934_c0	0.0576379	0.0576379	0.0576379
rxn04794_c0	0.0576379	0.0576379	0.0576379
rxn05358_c0	0.0576379	0.0576379	0.0576379
rxn05359_c0	0.0576379	0.0576379	0.0576379
rxn05360_c0	0.0576379	0.0576379	0.0576379
rxn05361_c0	0.0576379	0.0576379	0.0576379
rxn05363_c0	0.0576379	0.0576379	0.0576379
rxn05364_c0	0.0576379	0.0576379	0.0576379
rxn05365_c0	0.0576379	0.0576379	0.0576379
rxn05366_c0	0.0576379	0	0
rxn05367_c0	0.0576379	0.0576379	0.0576379
rxn05368_c0	0.0576379	0.0576379	0.0576379
rxn05369_c0	0.0576379	0.0576379	0.0576379
rxn05370_c0	0.0576379	0.0576379	0.0576379
rxn05371_c0	0.0576379	0.0576379	0.0576379
rxn05372_c0	0.0576379	0.0576379	0.0576379
rxn05373_c0	0.0576379	0.0576379	0.0576379
rxn05375_c0	0.0576379	0.0576379	0.0576379
[truncated: 183 more rows]

## Sheet: rhizosphere
reacts	FBA	fva maximum	fva minimum
rxn05468_c0	-17.0895	-17.0895	-24.1885
rxn00056_c0	-17.0722	-17.0722	-26.3069
EX_cpd00011_e0	-15	-15	-15
rxn00157_c0	-10.7158	0	-0.401021
rxn00375_c0	-10.5814	0	-13.2158
rxn01652_c0	-10.5814	0	-13.0185
rxn02283_c0	-10.5814	0	0
rxn00907_c0	-10.3148	0.371747	-12.64
rxn05937_c0	-9.64306	0	-10.891
rxn00908_c0	-5.37728	0.741935	-5.66044
EX_cpd00013_e0	-5.31726	-1.76774	-5.31726
EX_cpd00009_e0	-4.11854	-4.11854	-15
rxn00184_c0	-3.51705	0	-2.26335
rxn10125_c0	-3.01374	0	-15.9223
rxn00501_c0	-1.85874	0.575271	-12.1798
rxn05036_c0	-1.38097	0	-0.498258
rxn01517_c0	-0.835121	0	-33.4643
rxn05059_c0	-0.824368	0	-0.0109267
EX_cpd00067_e0	-0.801925	-0.801925	-15
EX_cpd00130_e0	-0.794136	-0.794136	-0.794136
rxn01013_c0	-0.660148	0	-2.24017
rxn08094_c0	-0.624923	0.0169228	-0.624923
rxn01678_c0	-0.557747	0	-0.907285
rxn02185_c0	-0.547745	-0.547745	-0.547745
rxn01116_c0	-0.539265	0	-18.7734
rxn00777_c0	-0.480115	4.11645	-0.442795
rxn01301_c0	-0.450769	0	-5.69635
rxn02811_c0	-0.308604	-0.308604	-0.308604
EX_cpd00224_e0	-0.269741	-0.269741	-0.269741
rxn00832_c0	-0.264526	-0.264526	-0.376486
rxn00369_c0	-0.255694	0	-0.37366
rxn00806_c0	-0.250966	-0.250966	-0.250966
rxn00214_c0	-0.244649	-0.244649	-0.244649
rxn03958_c0	-0.236435	-0.236435	-0.236435
rxn00904_c0	-0.234951	0	-0.234951
rxn01740_c0	-0.228375	-0.228375	-0.228375
rxn00102_c0	-0.210894	-0.210894	-0.885627
EX_cpd00039_e0	-0.193135	-0.193135	-0.193135
EX_cpd00108_e0	-0.183173	-0.183173	-0.183173
rxn00213_c0	-0.176958	0	-0.176958
rxn01637_c0	-0.169017	-0.169017	-0.293756
rxn00465_c0	-0.166922	0	-0.166922
rxn01575_c0	-0.161744	-0.161744	-0.161744
rxn03435_c0	-0.161744	-0.161744	-0.161744
rxn00616_c0	-0.1513	0	-0.129685
EX_cpd00048_e0	-0.148472	-0.148472	-0.148472
rxn00623_c0	-0.146377	-0.146377	-0.146377
rxn01465_c0	-0.140046	-0.140046	-0.140046
rxn00503_c0	-0.124739	0	-0.124739
rxn00929_c0	-0.124739	0	-0.124739
EX_cpd00036_e0	-0.122406	-0.122406	-0.122406
rxn00493_c0	-0.104552	-0.104552	-0.104552
rxn00910_c0	-0.103235	0	-0.103235
EX_cpd03847_e0	-0.101537	-0.101537	-0.101537
rxn00527_c0	-0.0793137	-0.0793137	-0.0793137
rxn01484_c0	-0.0676913	0	-0.0676913
rxn05342_c0	-0.0676913	-0.0676913	-0.0676913
EX_cpd01080_e0	-0.0576379	-0.0576379	-0.0576379
rxn02933_c0	-0.0576379	-0.0576379	-0.0576379
rxn00786_c0	-0.0562885	0	-0.282228
EX_cpd00138_e0	-0.0543665	-0.0543665	-0.0543665
rxn02320_c0	-0.0536318	-0.0536318	-0.165592
rxn01117_c0	-0.0507685	-0.0507685	-0.0507685
rxn08291_c0	-0.0507685	0.934276	-2.08764
EX_cpd00154_e0	-0.0460024	-0.0460024	-0.0460024
EX_cpd00027_e0	-0.040984	-0.040984	-0.040984
rxn01200_c0	-0.0373202	7.355	-0.306952
rxn01629_c0	-0.0335224	-0.0335224	-0.0335224
EX_cpd00041_e0	-0.0320556	-0.0320556	-0.0320556
EX_cpd01133_e0	-0.030738	-0.030738	-0.030738
rxn01333_c0	-0.0303711	0.0475316	-1.34251
EX_cpd00396_e0	-0.0292743	-0.0292743	-0.0292743
rxn02268_c0	-0.028819	-0.028819	-0.028819
rxn08801_c0	-0.028819	0	-0.028819
EX_cpd00023_e0	-0.0283302	-0.0283302	-0.0283302
rxn00606_c0	-0.025615	0	-0.025615
rxn00627_c0	-0.0216142	0	0
rxn01870_c0	-0.0216142	0.129685	-1.03813
rxn00799_c0	-0.0205167	2.5365	-0.0205167
EX_cpd00076_e0	-0.020492	-0.020492	-0.020492
rxn00686_c0	-0.0170387	-0.0170387	-0.0170387
rxn02003_c0	-0.0169228	-0.0169228	-0.0169228
rxn02285_c0	-0.0169228	-0.0169228	-0.0169228
rxn03087_c0	-0.0169228	-0.0169228	-0.0169228
rxn00131_c0	-0.0146661	0	-0.0125709
EX_cpd00054_e0	-0.0100499	-0.0100499	-0.0100499
EX_cpd10516_e0	-0.0083806	-0.0083806	-0.0083806
rxn00336_c0	-0.00628545	1.35835	-10.2822
rxn00973_c0	-0.00628545	0	0
rxn01790_c0	-0.0041903	-0.0041903	-0.0041903
rxn02474_c0	-0.0041903	-0.0041903	-0.0041903
EX_cpd00156_e0	-0.00337883	-0.00337883	-0.00337883
EX_cpd00107_e0	-0.00303228	-0.00303228	-0.00303228
EX_cpd00069_e0	-0.00233919	-0.00233919	-0.00233919
EX_cpd00030_e0	-0.00209515	-0.00209515	-0.00209515
EX_cpd00034_e0	-0.00209515	-0.00209515	-0.00209515
EX_cpd00058_e0	-0.00209515	-0.00209515	-0.00209515
EX_cpd00063_e0	-0.00209515	-0.00209515	-0.00209515
EX_cpd00099_e0	-0.00209515	-0.00209515	-0.00209515
EX_cpd00149_e0	-0.00209515	-0.00209515	-0.00209515
EX_cpd00205_e0	-0.00209515	-0.00209515	-0.00209515
EX_cpd00254_e0	-0.00209515	-0.00209515	-0.00209515
EX_cpd00264_e0	-0.00209515	-0.00209515	-0.00209515
EX_cpd00305_e0	-0.00209515	-0.00209515	-0.00209515
rxn00350_c0	-0.00209515	0	-0.00209515
rxn00650_c0	-0.00209515	0	-0.00209515
rxn01127_c0	-0.00209515	0	-22.2873
rxn01265_c0	-0.00209515	-0.00209515	-0.00209515
rxn01352_c0	-0.00209515	0	-0.00209515
rxn01446_c0	-0.00209515	0	-0.00209515
rxn01547_c0	-0.00209515	0	-0.0109267
rxn02056_c0	-0.00209515	-0.00209515	-0.00209515
rxn03445_c0	-0.00209515	-0.00209515	-0.00209515
rxn05315_c0	-0.00209515	0.00209515	-0.00209515
rxn05514_c0	-0.00209515	0	-0.00209515
rxn05616_c0	-0.00209515	0	-0.00209515
rxn10474_c0	-0.00209515	-0.00209515	-0.00209515
EX_cpd00322_e0	-0.00186269	-0.00186269	-0.00186269
AACPS4	0	0	0
AACPS5	0	0	0
ASCBtex	0	0	0
ASR	0	0	0
CRNtex	0	0	0
CUt3	0	0	0
DSBAO1	0	0	0
DSBAO2	0	0	0
DSBCGT	0	0	0
ECAP1pp	0	0	0
ECAP2pp	0	0	0
ECAP3pp	0	0	0
EX_cpd00001_e0	0	5.44073	0
EX_cpd00020_e0	0	2.11e-13	0
EX_cpd00024_e0	0	-4.36e-15	0
EX_cpd00029_e0	0	0	0
EX_cpd00033_e0	0	0	0
EX_cpd00035_e0	0	0	0
EX_cpd00040_e0	0	0	0
EX_cpd00047_e0	0	-2.18e-14	0
EX_cpd00051_e0	0	0	0
EX_cpd00053_e0	0	0	0
EX_cpd00060_e0	0	0	0
EX_cpd00064_e0	0	0	0
EX_cpd00065_e0	0	-1.98e-15	0
EX_cpd00066_e0	0	-1.64e-14	0
EX_cpd00072_e0	0	1.06e-13	0
EX_cpd00079_e0	0	1.06e-13	0
EX_cpd00080_e0	0	3.86e-12	0
EX_cpd00082_e0	0	1.93e-12	0
EX_cpd00089_e0	0	0	0
EX_cpd00092_e0	0	-3.7e-14	0
EX_cpd00094_e0	0	0	0
EX_cpd00098_e0	0	0	0
EX_cpd00100_e0	0	8.18e-12	0
EX_cpd00105_e0	0	-4.36e-15	0
EX_cpd00106_e0	0	1.58e-13	0
EX_cpd00117_e0	0	0	0
EX_cpd00118_e0	0	0	0
EX_cpd00119_e0	0	0	0
EX_cpd00122_e0	0	1.18e-13	0
EX_cpd00129_e0	0	2.32e-12	0
EX_cpd00132_e0	0	1.58e-13	0
EX_cpd00136_e0	0	0	0
EX_cpd00137_e0	0	-3.63e-15	0
EX_cpd00139_e0	0	0	0
EX_cpd00141_e0	0	0	0
EX_cpd00151_c0	0	-3.07e-14	0
EX_cpd00155_e0	0	0	0
EX_cpd00157_e0	0	2.11e-13	0
EX_cpd00158_e0	0	-1.23e-14	0
EX_cpd00159_e0	0	-7.26e-15	0
EX_cpd00161_e0	0	0	0
EX_cpd00164_e0	0	0	0
EX_cpd00176_e0	0	1.57e-13	0
EX_cpd00179_e0	0	2.04e-12	0
EX_cpd00180_e0	0	0	0
EX_cpd00182_e0	0	6.34e-14	0
EX_cpd00184_e0	0	1.12e-12	0
EX_cpd00185_e0	0	1.27e-13	0
EX_cpd00208_e0	0	-1.23e-14	0
EX_cpd00209_e0	0	7.02e-17	-3.54952
EX_cpd00210_e0	0	0	0
EX_cpd00211_e0	0	0	0
EX_cpd00214_e0	0	4.71e-13	0
EX_cpd00222_e0	0	1.86e-12	0
EX_cpd00226_e0	0	-4.36e-15	0
EX_cpd00227_e0	0	1.58e-13	0
EX_cpd00246_e0	0	1.16e-12	0
EX_cpd00249_e0	0	1.05e-13	0
EX_cpd00268_e0	0	0	0
EX_cpd00276_e0	0	1.93e-12	0
EX_cpd00277_e0	0	9.42e-14	0
EX_cpd00280_e0	0	0	0
EX_cpd00307_e0	0	0	0
EX_cpd00309_e0	0	1.88e-13	0
EX_cpd00311_e0	0	-2.18e-15	0
EX_cpd00314_e0	0	1.86e-12	0
EX_cpd00355_e0	0	2.23e-12	0
EX_cpd00367_e0	0	1.24e-12	0
EX_cpd00374_e0	0	0	0
EX_cpd00386_e0	0	0	0
EX_cpd00395_e0	0	0	0
EX_cpd00412_e0	0	7.04e-14	0
EX_cpd00415_c0	0	0	0
EX_cpd00423_e0	0	0	0
EX_cpd00438_e0	0	9.42e-14	0
EX_cpd00453_e0	0	0	0
EX_cpd00477_e0	0	0	0
EX_cpd00492_e0	0	0	0
EX_cpd00531_e0	0	0	0
EX_cpd00540_e0	0	0	0
EX_cpd00550_e0	0	0	0
EX_cpd00551_e0	0	0	0
EX_cpd00588_e0	0	0	0
EX_cpd00609_e0	0	0	0
EX_cpd00635_e0	0	0	0
EX_cpd00637_e0	0	0	0
EX_cpd00644_e0	0	1.05e-13	0
EX_cpd00652_e0	0	-3.63e-15	0
EX_cpd00653_e0	0	0	0
EX_cpd00654_e0	0	1.05e-13	0
EX_cpd00666_e0	0	0	0
EX_cpd00751_e0	0	0	0
EX_cpd00794_e0	0	-1.82e-15	0
EX_cpd00832_e0	0	0	0
EX_cpd01012_e0	0	0	0
EX_cpd01015_e0	0	0	0
EX_cpd01017_e0	0	0	0
EX_cpd01030_e0	0	0	0
EX_cpd01048_e0	0	-1.44e-15	0
EX_cpd01067_e0	0	0	0
EX_cpd01092_e0	0	0	0
EX_cpd01171_e0	0	0	0
EX_cpd01242_e0	0	0	0
EX_cpd01262_e0	0	3.47e-18	0
EX_cpd01329_e0	0	-1.21e-15	0
EX_cpd01399_c0	0	3.47e-18	0
EX_cpd01553_c0	0	0	0
EX_cpd01914_e0	0	0	0
EX_cpd03048_e0	0	0	0
EX_cpd03161_e0	0	0	0
EX_cpd03279_e0	0	9.42e-14	0
EX_cpd03343_e0	0	0	0
EX_cpd03424_e0	0	0	0
EX_cpd03696_e0	0	0	0
EX_cpd03698_c0	0	0	0
EX_cpd03724_e0	0	0	0
EX_cpd03725_e0	0	0	0
EX_cpd03734_e0	0	0	0
EX_cpd04097_e0	0	0	0
EX_cpd04098_e0	0	-4.95e-16	0
EX_cpd08023_e0	0	0	0
EX_cpd08636_c0	0	1.27e-13	0
EX_cpd09878_e0	0	0	0
EX_cpd11575_e0	0	0	0
EX_cpd11576_e0	0	0	0
EX_cpd11578_e0	0	0	0
EX_cpd11579_e0	0	0	0
EX_cpd11580_e0	0	1.35e-13	0
EX_cpd11581_e0	0	0	0
EX_cpd11582_e0	0	0	0
EX_cpd11583_e0	0	-2.42e-15	0
EX_cpd11584_e0	0	0	0
EX_cpd11585_e0	0	1.27e-13	0
EX_cpd11586_e0	0	1.45e-12	0
EX_cpd11587_e0	0	-1.85e-14	0
EX_cpd11588_e0	0	-3.11e-15	0
EX_cpd11589_e0	0	0	0
EX_cpd11590_e0	0	-1.85e-14	0
EX_cpd11591_e0	0	3.5e-12	0
EX_cpd11592_e0	0	-2.11e-14	0
EX_cpd11593_e0	0	1.35e-13	0
EX_cpd11596_e0	0	0	0
EX_cpd15302_c0	0	0	0
EX_cpd15378_e0	0	-7.78e-15	0
EX_cpd15560_e0	0	0	0
EX_cpd15561_e0	0	0	0
EX_cpd15584_e0	0	9.06e-14	0
EX_cpd15603_e0	0	0	0
EX_cpd15604_e0	0	0	0
EX_cpd15605_e0	0	8.56e-14	0
EX_cpd15606_e0	0	-1.98e-15	0
GALURtex	0	0	0
GLCtex	0	0	0
GRXR	0	0	0
GTHRDtex	0	0	0
O16A4Lpp	0	0	0
rxn00001_c0	0	0.96645	0
rxn00002_c0	0	0	0
rxn00015_c0	0	-2.77e-13	0
rxn00016_c0	0	0	0
rxn00020_c0	0	0	0
rxn00022_c0	0	0.160035	0
rxn00055_c0	0	0	0
rxn00063_c0	0	0	0
rxn00065_c0	0	0	0
rxn00076_c0	0	0	0
rxn00083_c0	0	0	0
rxn00086_c0	0	0	0
rxn00095_c0	0	0	0
rxn00101_c0	0	0	0
rxn00105_c0	0	0	0
rxn00106_c0	0	0	0
rxn00109_c0	0	0	0
rxn00123_c0	0	0	0
rxn00124_c0	0	0	0
rxn00132_c0	0	0	0
rxn00134_c0	0	0.0125709	0
rxn00139_c0	0	0	0
rxn00140_c0	0	0	0
rxn00143_c0	0	-2.96e-14	0
rxn00145_c0	0	0	-12.8579
rxn00146_c0	0	10.7245	0
rxn00147_c0	0	0	0
rxn00148_c0	0	10.4362	0
rxn00159_c0	0	0	0
rxn00161_c0	0	0.276811	0
rxn00171_c0	0	6.28634	0
rxn00173_c0	0	0	-52.5399
rxn00178_c0	0	0	0
rxn00179_c0	0	0.124739	4.57e-15
rxn00181_c0	0	0	0
rxn00183_c0	0	0	0
rxn00187_c0	0	0	0.804374
rxn00193_c0	0	0.0507685	-0.808587
rxn00199_c0	0	0.641846	0.624923
rxn00205_c0	0	0	0
rxn00206_c0	0	0	0
rxn00208_c0	0	0	0
rxn00211_c0	0	0	0
rxn00212_c0	0	0.176958	0
rxn00215_c0	0	0	0
rxn00216_c0	0	0	-0.201019
rxn00222_c0	0	0	0
rxn00223_c0	0	0.025615	0
rxn00225_c0	0	0	-0.123993
rxn00227_c0	0	0	0
rxn00231_c0	0	0	0
rxn00237_c0	0	0.367655	-46.7157
rxn00241_c0	0	0	0
rxn00242_c0	0	0	0
rxn00247_c0	0	0	0
rxn00256_c0	0	3.02141	0
rxn00259_c0	0	0	0
rxn00260_c0	0	0	-1.01877
rxn00262_c0	0	0	0
rxn00272_c0	0	6.70041	-18.0869
rxn00274_c0	0	0.3622	-2.07284
rxn00283_c0	0	1.72777	-2.91838
rxn00288_c0	0	0	0
rxn00290_c0	0	0	-0.360298
rxn00292_c0	0	0	0
rxn00295_c0	0	0	0
rxn00297_c0	0	0	0
rxn00301_c0	0	0	0
rxn00302_c0	0	0	0
rxn00303_c0	0	0	0
rxn00305_c0	0	0	0
rxn00314_c0	0	0	0
rxn00320_c0	0	0	0
rxn00321_c0	0	0	0
rxn00328_c0	0	0	0
rxn00330_c0	0	1.30238	0.989914
rxn00332_c0	0	0	0
rxn00342_c0	0	0	0
rxn00345_c0	0	0	0
rxn00346_c0	0	0.0041903	0
rxn00347_c0	0	4.86384	-4.20012
rxn00351_c0	0	0.00209515	0
rxn00358_c0	0	0	0
rxn00361_c0	0	0	0
rxn00363_c0	0	0	0
rxn00365_c0	0	0	-0.96645
rxn00367_c0	0	0	0
rxn00368_c0	0	0	-0.275428
rxn00371_c0	0	0	0
rxn00376_c0	0	0	0
rxn00390_c0	0	0	0
rxn00404_c0	0	0	0
rxn00405_c0	0	0	0
rxn00406_c0	0	0	0
rxn00407_c0	0	0	0
rxn00408_c0	0	0	0
rxn00412_c0	0	0.0569067	0
rxn00414_c0	0	0.140046	0
rxn00416_c0	0	0	0
rxn00420_c0	0	0	0
rxn00427_c0	0	0	-1.07e-13
rxn00428_c0	0	0	0
rxn00436_c0	0	0	0
rxn00441_c0	0	0	0
rxn00452_c0	0	0	0
rxn00459_c0	0	8.11602	-14.426
rxn00463_c0	0	0	0
rxn00471_c0	0	0.124739	0
rxn00472_c0	0	0	0
rxn00474_c0	0	0	0
rxn00484_c0	0	0	0
rxn00495_c0	0	0	0
rxn00497_c0	0	0	0
rxn00500_c0	0	0	0
rxn00506_c0	0	6.92865	0.0183476
rxn00512_c0	0	0.00628545	0
rxn00514_c0	0	0	0
rxn00515_c0	0	0	-4.41371
rxn00519_c0	0	0	-0.564218
rxn00529_c0	0	0	0
rxn00539_c0	0	0	0
rxn00542_c0	0	12.7926	0
rxn00543_c0	0	0	0
rxn00545_c0	0	0.651042	-0.178158
rxn00546_c0	0	0	-9e-15
rxn00550_c0	0	0	0
rxn00552_c0	0	0	0
rxn00560_c0	0	0	0
rxn00566_c0	0	0	0
rxn00568_c0	0	0.89829	0.00111078
rxn00569_c0	0	3.54952	0
rxn00604_c0	0	0	0
rxn00608_c0	0	0	0
rxn00611_c0	0	10.4291	-0.1513
rxn00612_c0	0	0	-0.129685
rxn00615_c0	0	0.204118	0
rxn00624_c0	0	0	0
rxn00639_c0	0	0	0
rxn00646_c0	0	0.00209515	0
rxn00653_c0	0	-3.37e-16	0
rxn00655_c0	0	0	0
rxn00658_c0	0	0	0
rxn00669_c0	0	0	0
rxn00670_c0	0	0	0
rxn00671_c0	0	0	0
rxn00675_c0	0	0	0
rxn00678_c0	0	0	0
rxn00679_c0	0	0	0
rxn00689_c0	0	0	0
rxn00691_c0	0	0.105126	0
rxn00695_c0	0	0	0
rxn00700_c0	0	0	0
rxn00707_c0	0	0	0
rxn00708_c0	0	0	0
rxn00709_c0	0	0	-5.38652
rxn00711_c0	0	0.35198	0
rxn00712_c0	0	0	-0.452386
rxn00713_c0	0	0	-0.255694
rxn00715_c0	0	0.564218	-0.351746
rxn00721_c0	0	0	0
rxn00727_c0	0	0	0
rxn00730_c0	0	0	0
rxn00731_c0	0	0.00628545	0
rxn00735_c0	0	0	0
rxn00737_c0	0	0.219382	0
rxn00741_c0	0	0	0
rxn00743_c0	0	0.129685	0
rxn00748_c0	0	0	0
rxn00756_c0	0	0	0
rxn00758_c0	0	0	0
rxn00762_c0	0	1.41e-13	-0.129685
rxn00771_c0	0	0	0
rxn00772_c0	0	0	0
rxn00775_c0	0	0	0
rxn00776_c0	0	0	0
rxn00780_c0	0	0.0216142	-0.646406
rxn00781_c0	0	0	-0.660148
rxn00783_c0	0	0	0
rxn00784_c0	0	17.4071	-0.0326066
rxn00787_c0	0	0	0
rxn00794_c0	0	0	0
rxn00795_c0	0	0	0
rxn00798_c0	0	4.66471	-0.458378
rxn00807_c0	0	0	0
rxn00816_c0	0	0	1.73e-15
rxn00817_c0	0	0	0
rxn00827_c0	0	0	0
rxn00830_c0	0	0	0
rxn00831_c0	0	0	0
rxn00836_c0	0	0	0
rxn00837_c0	0	0	0
rxn00839_c0	0	0.104191	0
rxn00856_c0	0	0	0
rxn00863_c0	0	0.0536318	0
rxn00866_c0	0	0	0
rxn00867_c0	0	0.111961	0
rxn00868_c0	0	0	0
rxn00874_c0	0	0	0
rxn00881_c0	0	0	0
rxn00882_c0	0	0	0
rxn00883_c0	0	0	0
rxn00892_c0	0	0	0
rxn00903_c0	0	0.960426	-0.545616
rxn00905_c0	0	9.62e-16	0
rxn00913_c0	0	0	0
rxn00915_c0	0	0	0
rxn00920_c0	0	0	0
rxn00921_c0	0	0	0
rxn00927_c0	0	0	0
rxn00931_c0	0	0	-0.124739
rxn00938_c0	0	0	0
rxn00947_c0	0	0	0
rxn00950_c0	0	0	0
rxn00952_c0	0	0.0885689	0.0885689
rxn00974_c0	0	0	0
rxn00980_c0	0	0	0
rxn00985_c0	0	0	0
rxn00986_c0	0	0	0
rxn00988_c0	0	0.641846	0
rxn00992_c0	0	0	0
rxn00994_c0	0	0	0
rxn01011_c0	0	0	-3.28862
rxn01015_c0	0	0.579462	0
rxn01019_c0	0	0.166922	0
rxn01021_c0	0	0	0
rxn01029_c0	0	0	0
rxn01049_c0	0	0	0
rxn01066_c0	0	0	0
rxn01068_c0	0	5.81973	-0.3622
rxn01073_c0	0	0	0
rxn01080_c0	0	0	0
rxn01093_c0	0	0	0
rxn01094_c0	0	0	0
rxn01101_c0	0	0	0
rxn01103_c0	0	0	0
rxn01106_c0	0	22.3267	0
rxn01107_c0	0	0	0
rxn01111_c0	0	0	0
rxn01114_c0	0	0	-0.554756
rxn01115_c0	0	0	0
rxn01119_c0	0	0	0
rxn01121_c0	0	0	0
rxn01122_c0	0	0	0
rxn01123_c0	0	0	-6e-15
rxn01124_c0	0	0	0
rxn01128_c0	0	0	-0.596513
rxn01129_c0	0	0.0297712	-0.0216799
rxn01137_c0	0	0	0
rxn01143_c0	0	0	-3.27e-14
rxn01145_c0	0	0	0
rxn01146_c0	0	1.74e-13	0
rxn01148_c0	0	0	-2.46e-14
rxn01157_c0	0	0	0
rxn01169_c0	0	0.025615	0
rxn01171_c0	0	0.025615	0
rxn01174_c0	0	0	0
rxn01204_c0	0	0	0
rxn01210_c0	0	0	0
rxn01215_c0	0	0	0
rxn01218_c0	0	6.06455	0
rxn01219_c0	0	0	0
rxn01222_c0	0	0	0
rxn01225_c0	0	0	0
rxn01226_c0	0	0	0
rxn01241_c0	0	0	0
rxn01268_c0	0	0	0.0793137
rxn01274_c0	0	0	0
rxn01275_c0	0	0	0
rxn01280_c0	0	0	0
rxn01281_c0	0	0	-0.734789
rxn01286_c0	0	0	0
rxn01287_c0	0	0	0
rxn01299_c0	0	0	0
rxn01302_c0	0	0	-0.450769
rxn01303_c0	0	0	0
rxn01305_c0	0	0	0
rxn01316_c0	0	0	0
rxn01334_c0	0	0	-15.708
rxn01343_c0	0	0	-0.0779027
rxn01345_c0	0	0	0
rxn01356_c0	0	0	-0.00628545
rxn01358_c0	0	0	0
rxn01365_c0	0	0	0
rxn01366_c0	0	0	-16.92
rxn01368_c0	0	0.37366	0
rxn01370_c0	0	0	-0.0109267
rxn01387_c0	0	0.641846	0.00628545
rxn01388_c0	0	10.3818	0
rxn01389_c0	0	0	0
rxn01390_c0	0	0	0
rxn01396_c0	0	0	0
rxn01398_c0	0	0	0
rxn01416_c0	0	0	0
rxn01445_c0	0	0.00209515	0
rxn01450_c0	0	0	0
rxn01451_c0	0	0	0
rxn01457_c0	0	0	0
rxn01459_c0	0	0	0
rxn01461_c0	0	0	0
rxn01476_c0	0	1.91336	0
rxn01477_c0	0	19.9357	3.9427
rxn01479_c0	0	0	0
rxn01480_c0	0	0	0
rxn01485_c0	0	0	-0.0676913
rxn01492_c0	0	0.527647	-0.152543
rxn01499_c0	0	0	0
rxn01509_c0	0	0	-0.0109267
rxn01510_c0	0	0	-0.37366
rxn01515_c0	0	0	-0.0276761
rxn01516_c0	0	0.343889	-0.0276761
rxn01518_c0	0	0.0216799	-0.0109267
rxn01519_c0	0	0.0216799	0
rxn01521_c0	0	0	0
rxn01530_c0	0	0	0
rxn01544_c0	0	0	0
rxn01545_c0	0	0	-0.480115
rxn01600_c0	0	0	0
rxn01602_c0	0	0	0
rxn01607_c0	0	0	0
rxn01615_c0	0	0	0
rxn01620_c0	0	0	0
rxn01635_c0	0	0	0
rxn01639_c0	0	0	0
rxn01640_c0	0	0.996155	9.35e-15
rxn01641_c0	0	0	0
rxn01642_c0	0	0.111961	0
rxn01646_c0	0	0	0
rxn01647_c0	0	0	0
rxn01649_c0	0	0	0
rxn01653_c0	0	0	0
rxn01670_c0	0	0	0
rxn01671_c0	0	0	0
rxn01673_c0	0	0	-0.334847
rxn01674_c0	0	0	-0.89144
rxn01682_c0	0	0	0
rxn01685_c0	0	0	0
rxn01701_c0	0	0	0
rxn01705_c0	0	0	0
rxn01748_c0	0	0	0
rxn01750_c0	0	0	0
rxn01754_c0	0	0	0
rxn01775_c0	0	0	0
rxn01799_c0	0	6.87097	-0.0216799
rxn01800_c0	0	0	0
rxn01804_c0	0	0	0
rxn01805_c0	0	0	0
rxn01807_c0	0	0	0
rxn01816_c0	0	0	0
rxn01832_c0	0	0	0
rxn01834_c0	0	0	0
rxn01843_c0	0	0	0
rxn01844_c0	0	0	0
rxn01851_c0	0	0	0
rxn01854_c0	0	0	0
rxn01857_c0	0	0	0
rxn01858_c0	0	0	0
rxn01871_c0	0	0	0
rxn01872_c0	0	0	0
rxn01911_c0	0	0	0
rxn01912_c0	0	0	0
rxn01923_c0	0	0	0
rxn01948_c0	0	0	0
rxn01975_c0	0	0	0
rxn01977_c0	0	0	0
rxn01985_c0	0	0.111961	7.54e-14
rxn01986_c0	0	19.8938	-0.0109267
rxn01987_c0	0	0	0
rxn01989_c0	0	0	0
rxn01990_c0	0	0	0
rxn01999_c0	0	0	0
rxn02005_c0	0	0	1.17e-12
rxn02007_c0	0	0	0
rxn02009_c0	0	0	0
rxn02015_c0	0	0	0
rxn02026_c0	0	0	0
rxn02085_c0	0	0	-0.111961
rxn02090_c0	0	0	0
rxn02105_c0	0	0	0
rxn02107_c0	0	0	0
rxn02112_c0	0	0	0
rxn02113_c0	0	0	0
rxn02115_c0	0	0	0
rxn02128_c0	0	0	0
rxn02159_c0	0	0.0536318	0
rxn02166_c0	0	0	0
rxn02167_c0	0	0	0
rxn02173_c0	0	0	0
rxn02177_c0	0	0	0
rxn02181_c0	0	0	0
rxn02182_c0	0	0	0
rxn02187_c0	0	0.547745	0
rxn02199_c0	0	0	0
rxn02201_c0	0	0.00628545	0
rxn02209_c0	0	0	0
rxn02222_c0	0	0	0
rxn02228_c0	0	0	0
rxn02229_c0	0	0	0
rxn02230_c0	0	0	0
rxn02250_c0	0	-1.92e-14	0
rxn02262_c0	0	0	0
rxn02275_c0	0	0	0
rxn02277_c0	0	0	0
rxn02290_c0	0	0	0
rxn02297_c0	0	0	0
rxn02302_c0	0	0	0
rxn02305_c0	0	0.00209515	0
rxn02312_c0	0	0	0
rxn02314_c0	0	0	0
rxn02318_c0	0	0	0
rxn02321_c0	0	0	0
rxn02334_c0	0	0	0
rxn02339_c0	0	0	0
rxn02342_c0	0	0	0
rxn02345_c0	0	0	0
rxn02346_c0	0	0	0
rxn02359_c0	0	0	0
rxn02362_c0	0	0	0
rxn02373_c0	0	0.124739	8.34e-15
rxn02374_c0	0	0.124739	0
rxn02376_c0	0	0	0
rxn02377_c0	0	0	0
rxn02379_c0	0	0	0
rxn02391_c0	0	0	0
rxn02400_c0	0	0	0
rxn02409_c0	0	0	0
rxn02418_c0	0	0	0
rxn02421_c0	0	0	0
rxn02429_c0	0	0	0
rxn02444_c0	0	0	0
rxn02449_c0	0	0	0
rxn02460_c0	0	0	0
rxn02484_c0	0	0.00209515	-3.05e-16
rxn02503_c0	0	0.00628545	0
rxn02521_c0	0	0	0
rxn02522_c0	0	0	0
rxn02548_c0	0	0	0
rxn02552_c0	0	0	0
rxn02576_c0	0	0	0
rxn02680_c0	0	0	0
rxn02687_c0	0	0	0
rxn02693_c0	0	0	0
rxn02703_c0	0	0	0
rxn02737_c0	0	0	0
rxn02762_c0	0	0	0
rxn02782_c0	0	0	0
rxn02788_c0	0	0	0
rxn02791_c0	0	0	0
rxn02792_c0	0	0	0
rxn02795_c0	0	0	0
rxn02796_c0	0	0	0
rxn02804_c0	0	0	0
rxn02819_c0	0	0	0
rxn02821_c0	0	0	0
rxn02842_c0	0	0	0
rxn02853_c0	0	0	0
rxn02862_c0	0	0	0
rxn02894_c0	0	0	0
rxn02911_c0	0	0	0
rxn02914_c0	0	0	0
rxn02916_c0	0	0	0
rxn02925_c0	0	0	0
rxn02936_c0	0	0	0
rxn02938_c0	0	0	0
rxn02949_c0	0	0	0
rxn02961_c0	0	0	0
rxn02962_c0	0	0	0
rxn02975_c0	0	0	0
rxn03002_c0	0	0	0
rxn03004_c0	0	0	-12.4998
rxn03005_c0	0	10.9562	0
rxn03012_c0	0	0	0
rxn03035_c0	0	0	0
rxn03046_c0	0	0	0
rxn03047_c0	0	0	0
rxn03052_c0	0	0	0
rxn03057_c0	0	0	0
rxn03063_c0	0	0	0
rxn03068_c0	0	0	-0.547745
rxn03094_c0	0	0	0
rxn03095_c0	0	0	0
rxn03108_c0	0	0	0
rxn03120_c0	0	0	0
rxn03173_c0	0	0	0
rxn03174_c0	0	0	0
rxn03185_c0	0	0	0
rxn03211_c0	0	0	0
rxn03233_c0	0	0	0
rxn03239_c0	0	0	0
rxn03240_c0	0	0	0
rxn03241_c0	0	0	0
rxn03242_c0	0	0	0
rxn03243_c0	0	0	0
rxn03244_c0	0	0	0
rxn03245_c0	0	0	0
rxn03246_c0	0	0	0
rxn03247_c0	0	0	0
rxn03248_c0	0	0	0
rxn03249_c0	0	0	0
rxn03273_c0	0	0	0
rxn03282_c0	0	0	0
rxn03287_c0	0	0	0
rxn03289_c0	0	0	0
rxn03323_c0	0	0	0
rxn03333_c0	0	0	0
rxn03360_c0	0	0	0
rxn03365_c0	0	0	0
rxn03366_c0	0	0	0
rxn03378_c0	0	0	0
rxn03384_c0	0	0	0
rxn03406_c0	0	0	0
rxn03407_c0	0	0	0
rxn03409_c0	0	0	0
rxn03419_c0	0	0	0
rxn03421_c0	0	0	0
rxn03440_c0	0	0	0
rxn03446_c0	0	0	0
rxn03462_c0	0	0	0
rxn03463_c0	0	0	0
rxn03465_c0	0	0	0
rxn03467_c0	0	0	0
rxn03481_c0	0	0	0
rxn03482_c0	0	0	0
rxn03483_c0	0	0	0
rxn03504_c0	0	0	0
rxn03512_c0	0	0	0
rxn03535_c0	0	0	0
rxn03618_c0	0	0	0
rxn03638_c0	0	0.0676913	0
rxn03644_c0	0	0	0
rxn03762_c0	0	0	0
rxn03838_c0	0	0	0
rxn03839_c0	0	0	0
rxn03842_c0	0	0	0
rxn03843_c0	0	0	0
rxn03848_c0	0	0	0
rxn03849_c0	0	0	0
rxn03860_c0	0	0	0
rxn03869_c0	0	0	0
rxn03871_c0	0	0	0
rxn03872_c0	0	0	0
rxn03884_c0	0	15.4111	3.01e-15
rxn03885_c0	0	0	0
rxn03887_c0	0	0	0
rxn03903_c0	0	0	0
rxn03915_c0	0	0	0
rxn03921_c0	0	0	0
rxn03931_c0	0	0	0
rxn03932_c0	0	0	0
rxn03933_c0	0	0	0
rxn03951_c0	0	0.00209515	0
rxn03970_c0	0	0	-10.415
rxn03971_c0	0	0	0
rxn03974_c0	0	0	0
rxn03976_c0	0	0	0
rxn03978_c0	0	0	0
rxn03990_c0	0	0	0
rxn03991_c0	0	0	0
rxn04026_c0	0	0	0
rxn04043_c0	0	0	-1.34553
rxn04052_c0	0	0	0
rxn04068_c0	0	0	0
rxn04113_c0	0	0	0.213226
rxn04132_c0	0	0	0
rxn04133_c0	0	0	0
rxn04183_c0	0	0	0
rxn04270_c0	0	0	0
rxn04271_c0	0	0	0
rxn04278_c0	0	0	0
rxn04453_c0	0	0	0
rxn04457_c0	0	0	0
rxn04658_c0	0	0	0
rxn04704_c0	0	0	0
rxn04723_c0	0	0	0
rxn04726_c0	0	0	0
rxn04727_c0	0	0	0
rxn04736_c0	0	0	0
rxn04737_c0	0	0	0
rxn04744_c0	0	0	0
rxn04750_c0	0	0	0
rxn04757_c0	0	0	0
rxn04760_c0	0	0	0
rxn04792_c0	0	0	0
rxn04840_c0	0	0	0
rxn04841_c0	0	0	0
rxn04908_c0	0	0	0
rxn04928_c0	0	0	0
rxn04930_c0	0	0	0
rxn04938_c0	0	0	0
rxn04954_c0	0	0	-42.4623
rxn04996_c0	0	0.0232083	0.0232083
rxn05005_c0	0	0	0
rxn05006_c0	0	0	0
rxn05012_c0	0	0	0
rxn05024_c0	0	0	0
rxn05034_c0	0	0	0
rxn05092_c0	0	0	0
rxn05104_c0	0	0	0
rxn05105_c0	0	0	0
rxn05106_c0	0	0	0
rxn05108_c0	0	0	0
rxn05116_c0	0	0.00209515	0
rxn05124_c0	0	0	0
rxn05126_c0	0	0	0
rxn05127_c0	0	0	0
rxn05142_c0	0	0	0
rxn05143_c0	0	49.9481	0
rxn05146_c0	0	0	0
rxn05149_c0	0	0	0
rxn05150_c0	0	0.00209515	0
rxn05152_c0	0	0	0
rxn05153_c0	0	0.148472	0
rxn05158_c0	0	0	0
rxn05160_c0	0	0	0
rxn05161_c0	0	0	0
rxn05163_c0	0	0	0
rxn05165_c0	0	0	0
rxn05167_c0	0	0.0460024	0
rxn05168_c0	0	0.00337883	0
rxn05170_c0	0	0	-1.42e-15
rxn05171_c0	0	3.54952	0
rxn05172_c0	0	0	0
rxn05176_c0	0	0	0
rxn05177_c0	0	0.00209515	0
rxn05179_c0	0	0.00186269	0
rxn05181_c0	0	0	0
rxn05183_c0	0	0	0
rxn05187_c0	0	0	0
rxn05188_c0	0	0	0
rxn05189_c0	0	0	0
rxn05195_c0	0	0.0083806	0
rxn05197_c0	0	0	-1.47e-15
rxn05198_c0	0	0	1.98e-14
rxn05199_c0	0	0	-6.3e-14
rxn05200_c0	0	0	3.46e-14
rxn05201_c0	0	0	-1.49e-13
rxn05202_c0	0	0	-4.21e-15
rxn05204_c0	0	0	-1.13e-12
rxn05205_c0	0	0	-1.18e-15
rxn05207_c0	0	0.794136	0
rxn05209_c0	0	0	-12.3556
rxn05219_c0	0	0	0
rxn05221_c0	0	0	0
rxn05222_c0	0	0	0
rxn05231_c0	0	18.5292	0
rxn05234_c0	0	0.0109267	0
rxn05235_c0	0	0	0
rxn05236_c0	0	0	0.0107532
rxn05239_c0	0	0	0
rxn05243_c0	0	0.00303228	0
rxn05245_c0	0	0	0
rxn05247_c0	0	0	0
rxn05248_c0	0	0	0
rxn05249_c0	0	0	0
rxn05250_c0	0	0	0
rxn05251_c0	0	0	0
rxn05252_c0	0	0	0
rxn05298_c0	0	0.0283302	0
rxn05305_c0	0	0	-0.193135
rxn05306_c0	0	0	2.01e-14
rxn05312_c0	0	0	0
rxn05313_c0	0	4.11854	-0.00334995
rxn05316_c0	0	0	6.15e-15
rxn05317_c0	0	0	1.16e-14
rxn05318_c0	0	0	-1.81e-14
rxn05319_c0	0	5.44073	0
rxn05322_c0	0	0	0
rxn05323_c0	0	0	0
rxn05324_c0	0	3.89e-16	0
rxn05325_c0	0	0	0
rxn05326_c0	0	0	0
rxn05327_c0	0	0	0
rxn05328_c0	0	-5.08e-14	0
rxn05330_c0	0	0	0
rxn05331_c0	0	5.55e-17	-8.33e-17
rxn05332_c0	0	1.09e-12	0
rxn05333_c0	0	0	0
rxn05334_c0	0	0	0
rxn05335_c0	0	0	0
rxn05336_c0	0	0	2.9e-14
rxn05337_c0	0	0	0
rxn05338_c0	0	0	0
rxn05339_c0	0	0	0
rxn05340_c0	0	0	0
rxn05341_c0	0	0	0
rxn05343_c0	0	0	0
rxn05344_c0	0	-2.7e-13	0
rxn05346_c0	0	0	0
rxn05347_c0	0	0	0
rxn05348_c0	0	0	-9.71e-17
rxn05349_c0	0	0	0
rxn05350_c0	0	0	0
rxn05351_c0	0	0	0
rxn05352_c0	0	0	0
rxn05353_c0	0	0	0
rxn05354_c0	0	1.39e-12	0
rxn05355_c0	0	-1.11e-16	0
rxn05356_c0	0	0	0
rxn05357_c0	0	0	0
rxn05362_c0	0	0	0.0576379
rxn05366_c0	0	0.0576379	0
rxn05370_c0	0	0	0.0576379
rxn05374_c0	0	0.0576379	0.0576379
rxn05378_c0	0	0	0
rxn05382_c0	0	0	0
rxn05387_c0	0	0.0576379	0
rxn05391_c0	0	0.0576379	0.0576379
rxn05395_c0	0	0.0576379	0.0576379
rxn05399_c0	0	0.0576379	0.0576379
rxn05403_c0	0	0	0.0576379
rxn05407_c0	0	0.0576379	0
rxn05408_c0	0	0	0
rxn05409_c0	0	0	0
rxn05410_c0	0	0	0
rxn05412_c0	0	0	0
rxn05413_c0	0	0	0
rxn05414_c0	0	0	0
rxn05416_c0	0	0	0
rxn05417_c0	0	0	0
rxn05418_c0	0	0	0
rxn05420_c0	0	0	0
rxn05421_c0	0	0	0
rxn05422_c0	0	0	0
rxn05424_c0	0	0	0
rxn05425_c0	0	0	0
rxn05426_c0	0	0	0
rxn05428_c0	0	0	0
rxn05429_c0	0	0	0
rxn05430_c0	0	0	0
rxn05432_c0	0	0	0
rxn05445_c0	0	0	0
rxn05446_c0	0	0	0
rxn05447_c0	0	0	0
rxn05448_c0	0	0	0
rxn05449_c0	0	0	0
rxn05450_c0	0	0	0
rxn05451_c0	0	0	0
rxn05453_c0	0	0	0
rxn05455_c0	0	0	0
rxn05456_c0	0	0	0
rxn05457_c0	0	0	0
rxn05458_c0	0	1.94e-14	0
rxn05459_c0	0	0	0
rxn05460_c0	0	0	0
rxn05461_c0	0	0	0
rxn05463_c0	0	0	0
rxn05464_c0	0	0	0
rxn05485_c0	0	0	-7.99e-14
rxn05493_c0	0	0	6.5e-15
rxn05500_c0	0	0	0
rxn05501_c0	0	0	0
rxn05506_c0	0	0	0
rxn05507_c0	0	0	0
rxn05512_c0	0	0	0
rxn05515_c0	0	0	0
rxn05516_c0	0	0	0
rxn05517_c0	0	0	0
rxn05518_c0	0	0	0
rxn05527_c0	0	0	0
rxn05528_c0	0	0	0
rxn05532_c0	0	0	-1.61e-13
rxn05533_c0	0	0	0
rxn05534_c0	0	0	0
rxn05535_c0	0	0	0
rxn05536_c0	0	0	0
rxn05537_c0	0	0	0
rxn05538_c0	0	0	-5.15e-15
rxn05539_c0	0	0	0
rxn05540_c0	0	0	0
rxn05541_c0	0	0	0
rxn05542_c0	0	0	0
rxn05543_c0	0	0	8.78e-15
rxn05544_c0	0	0	0
rxn05545_c0	0	0	0
rxn05546_c0	0	0	0
rxn05547_c0	0	0	0
rxn05552_c0	0	0	0
rxn05557_c0	0	0	3.99e-15
rxn05559_c0	0	0	0
rxn05560_c0	0	0	3.22e-14
rxn05561_c0	0	0	0
rxn05565_c0	0	0	0
rxn05567_c0	0	0	0
rxn05569_c0	0	0	6.08e-14
rxn05571_c0	0	0	-1.77e-14
rxn05572_c0	0	0	0
rxn05574_c0	0	0	0
rxn05578_c0	0	0	0
rxn05581_c0	0	-5.12e-14	0
rxn05585_c0	0	0	0
rxn05586_c0	0	0	0
rxn05594_c0	0	0	0
rxn05596_c0	0	0	-0.0041903
rxn05599_c0	0	0	0
rxn05602_c0	0	0	-1.48e-14
rxn05607_c0	0	0	0
rxn05608_c0	0	0	0
rxn05613_c0	0	0	0
rxn05614_c0	0	0	0
rxn05617_c0	0	0	3.79e-14
rxn05620_c0	0	0	0
rxn05621_c0	0	0	0
rxn05638_c0	0	0	0
rxn05644_c0	0	0	0
rxn05647_c0	0	0	0
rxn05649_c0	0	0	0
rxn05655_c0	0	0	0
rxn05656_c0	0	0	0
rxn05663_c0	0	0	1.31e-14
rxn05673_c0	0	0	0
rxn05681_c0	0	0	-8.55e-15
rxn05682_c0	0	0	0
rxn05733_c0	0	0	0
rxn05734_c0	0	0	0
rxn05735_c0	0	0	0
rxn05736_c0	0	0	0
rxn05737_c0	0	0	0
rxn05740_c0	0	0	-0.811346
rxn05744_c0	0	-7.17e-15	0
rxn05814_c0	0	0	0
rxn05871_c0	0	0	0
rxn05872_c0	0	0	0
rxn05919_c0	0	0	0
rxn05958_c0	0	-4.02e-14	0
rxn06022_c0	0	0	0
rxn06037_c0	0	0	0
rxn06062_c0	0	0	0
rxn06076_c0	0	0	0
rxn06077_c0	0	0	0
rxn06078_c0	0	0	0
rxn06098_c0	0	0	0
rxn06099_c0	0	0	0
rxn06160_c0	0	0	0
rxn06173_c0	0	0	0
rxn06197_c0	0	0	0
rxn06372_c0	0	0	0
rxn06377_c0	0	0	0
rxn06394_c0	0	0	0
rxn06437_c0	0	0	0
rxn06488_c0	0	0	0
rxn06493_c0	0	0	0
rxn06510_c0	0	0	0
rxn06515_c0	0	0	0
rxn06517_c0	0	0	0
rxn06526_c0	0	0	0
rxn06570_c0	0	0	0
rxn06577_c0	0	0	0
rxn06600_c0	0	0	0
rxn06624_c0	0	0	0
rxn06672_c0	0	10.3572	0
rxn06673_c0	0	0.876683	0
rxn06690_c0	0	0	0
rxn06728_c0	0	0	0
rxn06735_c0	0	0	0
rxn06750_c0	0	0	0
rxn06752_c0	0	0	0
rxn06759_c0	0	0	0
rxn06760_c0	0	0	0
rxn06777_c0	0	0	0
rxn06804_c0	0	0	0
rxn06805_c0	0	0	0
rxn06870_c0	0	0	0
rxn07056_c0	0	0	0
rxn07100_c0	0	0	0
rxn07230_c0	0	0	0
rxn07261_c0	0	0	0
rxn07312_c0	0	0	0
rxn07438_c0	0	0	0
rxn07448_c0	0	0	0
rxn07449_c0	0	0	0
rxn07454_c0	0	0	0
rxn07579_c0	0	0	0
rxn07584_c0	0	0	0
rxn07670_c0	0	0	0
rxn07672_c0	0	0	0
rxn07673_c0	0	0	0
rxn07680_c0	0	0	0
rxn07684_c0	0	0	0
rxn07688_c0	0	0	0
rxn07720_c0	0	0	0
rxn07721_c0	0	0	0
rxn07734_c0	0	0	0
rxn07841_c0	0	0	0
rxn07842_c0	0	0	0
rxn07845_c0	0	0	0
rxn07875_c0	0	0	0
rxn07876_c0	0	0	0
rxn07883_c0	0	0	0
rxn07885_c0	0	0	0
rxn07931_c0	0	0	0
rxn07971_c0	0	0	0
rxn07973_c0	0	0	0
rxn07974_c0	0	0	0
rxn07975_c0	0	0	0
rxn07976_c0	0	0	0
rxn07977_c0	0	0	0
rxn07978_c0	0	0	0
rxn07979_c0	0	0	0
rxn07980_c0	0	0	0
rxn07981_c0	0	0	0
rxn08004_c0	0	0	0
rxn08005_c0	0	0	0
rxn08009_c0	0	0	0
rxn08015_c0	0	0	0
rxn08016_c0	0	0	0
rxn08019_c0	0	0.0576379	0
rxn08020_c0	0	0	0
rxn08021_c0	0	0	0
rxn08022_c0	0	0	0
rxn08023_c0	0	0	0
rxn08025_c0	0	0	0
rxn08028_c0	0	0	0
rxn08037_c0	0	0	0
rxn08042_c0	0	0	0
rxn08044_c0	0	0	0
rxn08045_c0	0	0	0
rxn08049_c0	0	0	0
rxn08051_c0	0	0	0
rxn08060_c0	0	0	0
rxn08062_c0	0	0	0
rxn08065_c0	0	0	0
rxn08073_c0	0	0	0
rxn08074_c0	0	0	0
rxn08076_c0	0	0	0
rxn08078_c0	0	0	0
rxn08080_c0	0	0	0
rxn08081_c0	0	0	0
rxn08082_c0	0	0	0
rxn08083_c0	0	0	0
rxn08084_c0	0	0	0
rxn08085_c0	0	0	0
rxn08086_c0	0	0	0
rxn08087_c0	0	0	0
rxn08088_c0	0	0.028819	0
rxn08089_c0	0	0	0
rxn08091_c0	0	0	0
rxn08114_c0	0	0	0
rxn08115_c0	0	0	0
rxn08117_c0	0	0	0
rxn08123_c0	0	0	0
rxn08124_c0	0	0	0
rxn08126_c0	0	0	0
rxn08127_c0	0	0	0
rxn08128_c0	0	0	0
rxn08129_c0	0	0	0
rxn08135_c0	0	0	0
rxn08136_c0	0	0	0
rxn08142_c0	0	0	0
rxn08154_c0	0	0	0
rxn08162_c0	0	0	-7.44e-14
rxn08175_c0	0	0	0
rxn08178_c0	0	0	0
rxn08179_c0	0	0	0
rxn08180_c0	0	0	0
rxn08184_c0	0	0	0
rxn08186_c0	0	0.00209515	0
rxn08188_c0	0	0	-45
rxn08196_c0	0	0	0
rxn08198_c0	0	0	0
rxn08199_c0	0	0	0
rxn08200_c0	0	0	0
rxn08201_c0	0	0	0
rxn08202_c0	0	0	0
rxn08203_c0	0	0	0
rxn08204_c0	0	0	0
rxn08205_c0	0	0	0
rxn08211_c0	0	0	0
rxn08214_c0	0	0	0
rxn08217_c0	0	0	0
rxn08236_c0	0	0	0
rxn08267_c0	0	0	0
rxn08273_c0	0	0	0
rxn08276_c0	0	0	0
rxn08279_c0	0	0	0
rxn08283_c0	0	0	0
rxn08290_c0	0	0	0
rxn08294_c0	0	0	0
rxn08295_c0	0	0	0
rxn08296_c0	0	0	0
rxn08297_c0	0	0	0
rxn08298_c0	0	0	0
rxn08299_c0	0	0	0
rxn08300_c0	0	0	0
rxn08303_c0	0	0	0
rxn08305_c0	0	0	0
rxn08306_c0	0	0	0
rxn08307_c0	0	0	0
rxn08308_c0	0	0	0
rxn08309_c0	0	0	0
rxn08310_c0	0	0	0
rxn08312_c0	0	0	0
rxn08315_c0	0	0	0
rxn08322_c0	0	0	0
rxn08324_c0	0	0	0
rxn08325_c0	0	0	0
rxn08335_c0	0	0.140046	0
rxn08342_c0	0	0	0
rxn08344_c0	0	0	0
rxn08345_c0	0	0	0
rxn08358_c0	0	0	0
rxn08359_c0	0	0	0
rxn08363_c0	0	0	0
rxn08373_c0	0	0	0
rxn08374_c0	0	0	0
rxn08375_c0	0	0	0
rxn08377_c0	0	0	0
rxn08411_c0	0	0	0
rxn08420_c0	0	0	0
rxn08421_c0	0	0	0
rxn08432_c0	0	-1.71e-14	0
rxn08433_c0	0	0	0
rxn08438_c0	0	0	0
rxn08446_c0	0	0	0
rxn08447_c0	0	0	0
rxn08458_c0	0	0.305193	2.18743
rxn08461_c0	0	0	0
rxn08467_c0	0	0	0
rxn08468_c0	0	0	0
rxn08469_c0	0	0	0
rxn08470_c0	0	0	0
rxn08471_c0	0	0	0
rxn08476_c0	0	0	0
rxn08491_c0	0	0	0
rxn08521_c0	0	0	0
rxn08525_c0	0	0	0
rxn08537_c0	0	0	0
rxn08539_c0	0	0	0
rxn08540_c0	0	0	0
rxn08545_c0	0	0	0
rxn08546_c0	0	0	0
rxn08547_c0	0	0	0
rxn08548_c0	0	0	0
rxn08549_c0	0	0	0
rxn08550_c0	0	0	0
rxn08551_c0	0	0	0
rxn08552_c0	0	0	0
rxn08556_c0	0	0	0
rxn08557_c0	0	0	0
rxn08558_c0	0	0	0
rxn08560_c0	0	0	0
rxn08562_c0	0	0	0
rxn08566_c0	0	0	0
rxn08570_c0	0	6.94e-16	8.92e-15
rxn08572_c0	0	0	0
rxn08574_c0	0	0	0
rxn08575_c0	0	0	0
rxn08581_c0	0	0	0
rxn08587_c0	0	0	0
rxn08593_c0	0	0	0
rxn08595_c0	0	0	0
rxn08600_c0	0	0	0
rxn08605_c0	0	0	0
rxn08610_c0	0	0	0
rxn08614_c0	0	0	0
rxn08615_c0	0	0	-0.817005
rxn08623_c0	0	0	0
rxn08639_c0	0	0	0
rxn08645_c0	0	0	0
rxn08647_c0	0	0.734789	-1.62038
rxn08664_c0	0	0	0
rxn08669_c0	0	0	0
rxn08672_c0	0	0	0
rxn08680_c0	0	0	0
rxn08683_c0	0	0	0
rxn08690_c0	0	0	0
rxn08692_c0	0	0	0
rxn08703_c0	0	0	0
rxn08707_c0	0	0	0
rxn08716_c0	0	0	0
rxn08722_c0	0	-3.15e-14	0
rxn08723_c0	0	8.88e-16	1.31e-14
rxn08726_c0	0	0	0
rxn08730_c0	0	0	-3.51e-14
rxn08732_c0	0	0	0
rxn08737_c0	0	0	0
rxn08743_c0	0	0	0
rxn08749_c0	0	0	0
rxn08754_c0	0	0	0
rxn08755_c0	0	0	0
rxn08772_c0	0	0	0
rxn08773_c0	0	0	0
rxn08780_c0	0	0	0
rxn08783_c0	0	0	0
rxn08790_c0	0	0	0
rxn08792_c0	0	0	0
rxn08793_c0	0	0.0292743	0
rxn08796_c0	0	0	0
rxn08797_c0	0	0	0
rxn08798_c0	0	0	0
rxn08799_c0	0	0	0
rxn08800_c0	0	0	0
rxn08802_c0	0	0	0
rxn08803_c0	0	0	0
rxn08804_c0	0	0	0
rxn08805_c0	0	0	0
rxn08806_c0	0	0	0
rxn08807_c0	0	0	0
rxn08808_c0	0	7.07e-16	0
rxn08809_c0	0	0	1.09e-14
rxn08810_c0	0	0	0
rxn08811_c0	0	0	0
rxn08812_c0	0	0	0
rxn08813_c0	0	0	0
rxn08814_c0	0	0	0
rxn08815_c0	0	0	0
rxn08816_c0	0	0	0
rxn08817_c0	0	0	0
rxn08818_c0	0	0	0
rxn08819_c0	0	0	0
rxn08820_c0	0	0	0
rxn08821_c0	0	0	0
rxn08822_c0	0	0	0
rxn08823_c0	0	0	0
rxn08838_c0	0	0	0
rxn08839_c0	0	0	0
rxn08840_c0	0	0	0
rxn08841_c0	0	0	0
rxn08842_c0	0	0	0
rxn08843_c0	0	0	0
rxn08844_c0	0	0	0
rxn08845_c0	0	0	0
rxn08846_c0	0	0	0
rxn08847_c0	0	0	0
rxn08848_c0	0	0	0
rxn08849_c0	0	0	0
rxn08850_c0	0	0	0
rxn08851_c0	0	0	0
rxn08859_c0	0	0	0
rxn08864_c0	0	0	0
rxn08868_c0	0	0	0
rxn08880_c0	0	0	0
rxn08887_c0	0	0	0
rxn08889_c0	0	0	0
rxn08890_c0	0	0	0
rxn08891_c0	0	0	0
rxn08892_c0	0	0	0
rxn08893_c0	0	0	0
rxn08894_c0	0	0	0
rxn08895_c0	0	0	0
rxn08896_c0	0	0	0
rxn08897_c0	0	0	0
rxn08898_c0	0	0	0
rxn08900_c0	0	0	0
rxn08908_c0	0	0	0
rxn08911_c0	0	0	0
rxn08937_c0	0	0	0
rxn08938_c0	0	0	0
rxn08939_c0	0	0	0
rxn08940_c0	0	0	0
rxn08941_c0	0	0	0
rxn08942_c0	0	0	-0.10407
rxn08943_c0	0	0	0
rxn08944_c0	0	0	0
rxn08945_c0	0	0	0
rxn08950_c0	0	0	0
rxn08952_c0	0	0	0
rxn08956_c0	0	0	0
rxn08960_c0	0	0	0
rxn08967_c0	0	0	0
rxn08969_c0	0	0	0
rxn08971_c0	0	24.482	0
rxn08975_c0	0	38.9496	0
rxn08976_c0	0	0	0
rxn08977_c0	0	0	0
rxn08978_c0	0	0.351996	0
rxn08979_c0	0	0	0
rxn08990_c0	0	0	0
rxn08991_c0	0	0	0
rxn08998_c0	0	0	0
rxn08999_c0	0	0	0
rxn09004_c0	0	0	0
rxn09008_c0	0	0	0
rxn09010_c0	0	0	0
rxn09013_c0	0	0	0
rxn09014_c0	0	0	0
rxn09030_c0	0	0	0
rxn09080_c0	0	0	0
rxn09101_c0	0	0	0
rxn09102_c0	0	0	0
rxn09103_c0	0	0	0
rxn09104_c0	0	0	0
rxn09105_c0	0	0	0
rxn09107_c0	0	0	0
rxn09108_c0	0	0	0
rxn09109_c0	0	0	0
rxn09110_c0	0	0	0
rxn09111_c0	0	0	0
rxn09112_c0	0	0	0
rxn09114_c0	0	0	0
rxn09119_c0	0	0	0
rxn09166_c0	0	0	0
rxn09169_c0	0	0	0
rxn09177_c0	0	0	0
rxn09183_c0	0	0	0
rxn09185_c0	0	0	0
rxn09188_c0	0	0	-0.124739
rxn09197_c0	0	0	0
rxn09198_c0	0	0	0
rxn09199_c0	0	0	0
rxn09200_c0	0	0	0
rxn09201_c0	0	0	0
rxn09203_c0	0	0	0
rxn09204_c0	0	0	0
rxn09205_c0	0	0	0
rxn09206_c0	0	0	0
rxn09207_c0	0	0	0
rxn09208_c0	0	0	0
rxn09209_c0	0	0	0
rxn09211_c0	0	0	0
rxn09223_c0	0	0	0
rxn09228_c0	0	0	0
rxn09229_c0	0	0	0
rxn09240_c0	0	0.146377	-25.6124
rxn09243_c0	0	0	0
rxn09244_c0	0	0	0
rxn09247_c0	0	0.0100499	0
rxn09248_c0	0	0.0100499	0
rxn09257_c0	0	0	0
rxn09259_c0	0	0	0
rxn09260_c0	0	0	0
rxn09261_c0	0	0	0
rxn09264_c0	0	0	0
rxn09265_c0	0	0	0
rxn09272_c0	0	0.862123	-0.39627
rxn09275_c0	0	0	0
rxn09280_c0	0	-7.02e-15	0
rxn09287_c0	0	0	0
rxn09289_c0	0	0	0
rxn09296_c0	0	0	0
rxn09300_c0	0	0	0
rxn09303_c0	0	0	0
rxn09309_c0	0	0	0
rxn09310_c0	0	1.63e-14	0
rxn09317_c0	0	0	0
rxn09318_c0	0	0	0
rxn09320_c0	0	0	0
rxn09323_c0	0	0	0
rxn09330_c0	0	0	0
rxn09334_c0	0	0	0
rxn09335_c0	0	0	0
rxn09337_c0	0	0	0
rxn09353_c0	0	0	0
rxn09358_c0	0	0	0
rxn09360_c0	0	0	0
rxn09361_c0	0	0	0
rxn09363_c0	0	0	0
rxn09369_c0	0	0	0
rxn09372_c0	0	0	0
rxn09380_c0	0	0	0
rxn09382_c0	0	0	0
rxn09387_c0	0	0	0
rxn09390_c0	0	0	0
rxn09448_c0	0	0	0
rxn09450_c0	0	0	0
rxn09652_c0	0	0	0
rxn09677_c0	0	0	0
rxn09685_c0	0	0	6.08e-15
rxn09687_c0	0	0	-1.05e-14
rxn09688_c0	0	0	-7.26e-15
rxn09692_c0	0	0	0
rxn09764_c0	0	0	0
rxn09840_c0	0	0	0
rxn09944_c0	0	0	0
rxn09978_c0	0	0	-1.26e-14
rxn09979_c0	0	0	0
rxn09992_c0	0	0	0
rxn09997_c0	0	-1.55e-14	0
rxn10030_c0	0	-1.2e-14	0
rxn10052_c0	0	0.00209515	0
rxn10060_c0	0	0.649934	-0.0276761
rxn10067_c0	0	0	0
rxn10113_c0	0	20.4801	0
rxn10114_c0	0	1.79543	0
rxn10116_c0	0	0	0
rxn10118_c0	0	0	0
rxn10121_c0	0	17.5128	0
rxn10126_c0	0	0	0
rxn10132_c0	0	0	0
rxn10133_c0	0	0	0
rxn10147_c0	0	0	0
rxn10151_c0	0	0.0320556	0
rxn10152_c0	0	0	0
rxn10153_c0	0	0.794136	0
rxn10154_c0	0	0.122406	0
rxn10155_c0	0	0	0
rxn10157_c0	0	0	0
rxn10160_c0	0	0	0
rxn10162_c0	0	0	-4.44e-14
rxn10169_c0	0	0	7.93e-15
rxn10174_c0	0	0	0
rxn10180_c0	0	0	2.06e-14
rxn10181_c0	0	0	6.11e-14
rxn10184_c0	0	0	0
rxn10191_c0	0	0	0
rxn10202_c0	0	0	0
rxn10203_c0	0	0	0
rxn10204_c0	0	0.028819	0
rxn10207_c0	0	0	0
rxn10208_c0	0	0	0
rxn10209_c0	0	0	0
rxn10210_c0	0	0	0
rxn10211_c0	0	0	0
rxn10212_c0	0	0	0
rxn10216_c0	0	0	0
rxn10217_c0	0	0	0
rxn10218_c0	0	0	0
rxn10219_c0	0	0	0
rxn10222_c0	0	0	0
rxn10223_c0	0	0	0
rxn10224_c0	0	0	0
rxn10225_c0	0	0	0
rxn10228_c0	0	0	0
rxn10229_c0	0	0	0
rxn10230_c0	0	0	0
rxn10231_c0	0	0	0
rxn10234_c0	0	0	0
rxn10235_c0	0	0	0
rxn10236_c0	0	0	0
rxn10237_c0	0	0	0
rxn10253_c0	0	0	0
rxn10254_c0	0	0	0
rxn10255_c0	0	0	0
rxn10256_c0	0	0	0
rxn10257_c0	0	0	0
rxn10258_c0	0	0	0
rxn10261_c0	0	0	0
rxn10262_c0	0	0	0
rxn10263_c0	0	0	0
rxn10264_c0	0	0	0
rxn10267_c0	0	0	0
rxn10268_c0	0	0	0
rxn10269_c0	0	0	0
rxn10270_c0	0	0	0
rxn10307_c0	0	0	0
rxn10308_c0	0	0	0
rxn10309_c0	0	0	0
rxn10310_c0	0	0	0
rxn10311_c0	0	0	0
rxn10312_c0	0	0	0
rxn10313_c0	0	0	0
rxn10314_c0	0	0	0
rxn10315_c0	0	0	0
rxn10316_c0	0	0	0
rxn10317_c0	0	0	0
rxn10318_c0	0	0	0
rxn10319_c0	0	0	0
rxn10320_c0	0	0	0
rxn10321_c0	0	0	0
rxn10322_c0	0	0	0
rxn10323_c0	0	0	0
rxn10324_c0	0	0	0
rxn10334_c0	0	0	0
rxn10335_c0	0	0	0
rxn10339_c0	0	0	0
rxn10340_c0	0	0	0
rxn10341_c0	0	0	0
rxn10342_c0	0	0	0
rxn10343_c0	0	0	0
rxn10344_c0	0	0	0
rxn10571_c0	0	0.00209515	0
rxn10770_c0	0	0	0
rxn10806_c0	0	0	0
rxn10824_c0	0	0	0
rxn10834_c0	0	0	0
rxn10836_c0	0	0	0
rxn10838_c0	0	0	0
rxn10841_c0	0	0	0
rxn10899_c0	0	0	-0.00209515
rxn10904_c0	0	0	0
rxn10906_c0	0	0	0
rxn10908_c0	0	0	0
rxn10916_c0	0	0	0
rxn10917_c0	0	0	0
rxn10921_c0	0	0	0
rxn10923_c0	0	0	0
rxn10928_c0	0	0	0
rxn10929_c0	0	0	0
rxn10933_c0	0	0	0
rxn10935_c0	0	0	0
rxn10939_c0	0	0	0
rxn10945_c0	0	0	0
rxn10952_c0	0	0	0
rxn10960_c0	0	0	0
rxn10974_c0	0	0	0
rxn10976_c0	0	0	0
rxn10991_c0	0	0	0
rxn10993_c0	0	0	0
rxn10998_c0	0	0	0
rxn11000_c0	0	0	0
rxn11013_c0	0	0	0
rxn11014_c0	0	0	0
rxn11018_c0	0	0	0
rxn11040_c0	0	0.808897	-0.114056
rxn11567_c0	0	0	0
rxn11612_c0	0	0	0
rxn11719_c0	0	0	0
rxn11720_c0	0	0	0
rxn11721_c0	0	0	0
rxn11722_c0	0	0	0
rxn11723_c0	0	0	0
rxn11724_c0	0	0	0
rxn11725_c0	0	0	0
rxn11726_c0	0	0	0
rxn11727_c0	0	0	0
rxn11749_c0	0	0	0
rxn11759_c0	0	0	0
rxn11801_c0	0	0	0
rxn11809_c0	0	0	0
rxn11834_c0	0	0	0
rxn11838_c0	0	0	0
rxn11878_c0	0	0	0
rxn11892_c0	0	0	0
rxn11944_c0	0	0	0
rxn11962_c0	0	0	0
rxn12146_c0	0	0	0
rxn12147_c0	0	0	0
rxn12191_c0	0	0	0
rxn12376_c0	0	-2.39e-15	0
rxn12504_c0	0	0	0
rxn12633_c0	0	0	0
rxn12634_c0	0	0	0
rxn12635_c0	0	0	0
rxn12636_c0	0	0	0
rxn12637_c0	0	0	0
rxn12638_c0	0	0	0
rxn12639_c0	0	0	0
rxn12640_c0	0	0	0
rxn12641_c0	0	0	0
rxn12642_c0	0	0	0
rxn12643_c0	0	0	0
rxn12644_c0	0	0	0
rxn12645_c0	0	0	0
rxn12646_c0	0	0	0
rxn12844_c0	0	0	0
rxn12845_c0	0	0	0
rxn12846_c0	0	0	0
rxn12847_c0	0	0	0
rxn12848_c0	0	0	0
rxn12849_c0	0	0	0
rxn12850_c0	0	0	0
rxn12851_c0	0	0	0
rxn12997_c0	0	0	0
rxn13111_c0	0	0	0
rxn13159_c0	0	0	0
rxn13179_c0	0	0	0
rxn13212_c0	0	0	0
rxn13227_c0	0	0	0
rxn13230_c0	0	0	-3.58e-14
rxn13291_c0	0	0	0
rxn13292_c0	0	0	0
rxn13308_c0	0	0	0
rxn13393_c0	0	0	0
rxn13397_c0	0	0	0
rxn13402_c0	0	0	0
rxn13638_c0	0	0	2.3e-14
rxn13641_c0	0	2.72e-14	0
rxn13919_c0	0	0	0
rxn13930_c0	0	0	0
rxn13971_c0	0	0	0
rxn14054_c0	0	0	0
rxn14089_c0	0	0	0
rxn14090_c0	0	0	0
rxn14264_c0	0	0	0
rxn14293_c0	0	0	0
rxn14294_c0	0	0	0
rxn14301_c0	0	0	0
TARTRtex	0	0	0
transport_gapfill1_c0	0	0	0
transport_gapfill2_c0	0	0	5.43e-14
transport_gapfill3_c0	0	0	0
transport_gapfill6_c0	0	1.57e-13	0
UDPKAAT	0	0	0
UPLA4FNT	0	0	0
XYLtex	0	0	0
EX_cpd00971_e0	4.86e-17	0	0
rxn01679_c0	1.14e-16	0	0
rxn01537_c0	2.5e-16	0.00209515	0
rxn03075_c0	2.5e-16	0.00209515	0
rxn00313_c0	1.33e-15	1.25e-14	0
rxn01405_c0	1.4e-14	0	-1.63e-15
rxn05244_c0	0.00186269	0.00186269	0
rxn00470_c0	0.00209515	0.00209515	0.00209515
rxn00077_c0	0.00209515	0.00209515	-1.91407
rxn00122_c0	0.00209515	0.00209515	0.00209515
rxn00137_c0	0.00209515	0.00209515	0.00209515
rxn00209_c0	0.00209515	0.00209515	0.00209515
rxn00224_c0	0.00209515	0.00209515	0.00209515
rxn00392_c0	0.00209515	0.00209515	0.00209515
rxn00438_c0	0.00209515	0.00209515	0.00209515
rxn00966_c0	0.00209515	0.00209515	0.00209515
rxn01331_c0	0.00209515	0.00209515	0.00209515
rxn01507_c0	0.00209515	0.111961	0
rxn01538_c0	0.00209515	0.00209515	0
rxn01548_c0	0.00209515	0.0109267	0
rxn01859_c0	0.00209515	0.122887	0
rxn01961_c0	0.00209515	0.0109267	0
rxn02287_c0	0.00209515	0.00209515	0.00209515
rxn02288_c0	0.00209515	0.00209515	0.00209515
rxn02303_c0	0.00209515	0.00209515	0.00209515
rxn02774_c0	0.00209515	0.00209515	0.00209515
rxn02897_c0	0.00209515	0.00209515	0.00209515
rxn02939_c0	0.00209515	0.00209515	0.00209515
rxn03150_c0	0.00209515	0.00209515	0.00209515
rxn03393_c0	0.00209515	0.00209515	0.00209515
rxn03394_c0	0.00209515	0.00209515	0.00209515
rxn03395_c0	0.00209515	0.00209515	0.00209515
rxn03397_c0	0.00209515	0.00209515	0.00209515
rxn03536_c0	0.00209515	0.00209515	0.00209515
rxn03537_c0	0.00209515	0.00209515	0.00209515
rxn03538_c0	0.00209515	0.00209515	0.00209515
rxn03893_c0	0.00209515	0.00209515	0.00209515
rxn04070_c0	0.00209515	0.00209515	0.00209515
rxn04139_c0	0.00209515	0.00209515	0.00209515
rxn05029_c0	0.00209515	0.00209515	0.00209515
rxn05618_c0	0.00209515	0.00209515	0.00209515
rxn06023_c0	0.00209515	0.00209515	0.00209515
rxn09180_c0	0.00209515	0.00209515	0.00209515
rxn09562_c0	0.00209515	0.804045	0
rxn09657_c0	0.00209515	0.00209515	0
rxn10094_c0	0.00209515	0.00209515	0.00209515
rxn10473_c0	0.00209515	0.00209515	0.00209515
rxn10481_c0	0.00209515	0.00209515	0.00209515
rxn11663_c0	0.00209515	0.00209515	0
rxn11946_c0	0.00209515	0.00209515	0.00209515
rxn12224_c0	0.00209515	0.00209515	0.00209515
rxn05175_c0	0.00209515	0.00209515	0.00209515
rxn05301_c0	0.00233919	0.00233919	0.00233919
rxn08786_c0	0.00303228	0.00303228	0
rxn00006_c0	0.00314272	0.00314272	0.00314272
rxn05669_c0	0.00337883	0.00337883	0
rxn00656_c0	0.0041903	0	-1.98348
rxn00048_c0	0.0041903	0.0041903	0.0041903
rxn00060_c0	0.0041903	0.0041903	0.0041903
rxn00100_c0	0.0041903	0.0041903	0.0041903
rxn00138_c0	0.0041903	0.0041903	0.0041903
rxn00300_c0	0.0041903	0.0041903	0.0041903
rxn00338_c0	0.0041903	0.0041903	0.0041903
rxn00912_c0	0.0041903	0.0041903	0.0041903
rxn01258_c0	0.0041903	0.0041903	0.0041903
rxn01791_c0	0.0041903	0.0041903	0.0041903
rxn02155_c0	0.0041903	0.0041903	0.0041903
rxn02175_c0	0.0041903	0.0041903	0.0041903
rxn02264_c0	0.0041903	0.0041903	0.0041903
rxn02341_c0	0.0041903	0.0041903	0.0041903
rxn02402_c0	0.0041903	0.0041903	0.0041903
rxn02475_c0	0.0041903	0.0041903	0.0041903
rxn02831_c0	0.0041903	0.0041903	0.0041903
rxn02832_c0	0.0041903	0.0041903	0.0041903
rxn02898_c0	0.0041903	0.0041903	0.0041903
rxn02988_c0	0.0041903	0.0041903	0.0041903
rxn05039_c0	0.0041903	0.0041903	0.0041903
rxn05206_c0	0.0041903	0.0041903	0
rxn08333_c0	0.0041903	0.0041903	0.0041903
rxn08528_c0	0.0041903	0.496232	0.0041903
rxn11702_c0	0.0041903	0.0041903	0.0041903
rxn11703_c0	0.0041903	0.0041903	0.0041903
rxn12510_c0	0.0041903	0.0041903	0.0041903
rxn12512_c0	0.0041903	0.0041903	0.0041903
rxn00265_c0	0.00628545	0.911426	-2.00466
rxn00299_c0	0.00628545	0.00628545	0.00628545
rxn00324_c0	0.00628545	0.00628545	0
rxn00979_c0	0.00628545	0.00628545	0.00628545
rxn01257_c0	0.00628545	0.00628545	0
rxn01486_c0	0.00628545	0.00628545	0.00628545
rxn01603_c0	0.00628545	0.00628545	0.00628545
rxn02200_c0	0.00628545	0.00628545	0
rxn02504_c0	0.00628545	0.00628545	0.00628545
rxn03167_c0	0.00628545	0.00628545	0.00628545
rxn03841_c0	0.00628545	0.00628545	0
rxn03891_c0	0.00628545	0.00628545	0.00628545
rxn03892_c0	0.00628545	0.00628545	0.00628545
rxn05287_c0	0.00628545	0.00628545	0.00628545
rxn12008_c0	0.00628545	0.00628545	0.00628545
rxn09202_c0	0.00720474	0.00720474	0.00720474
rxn09210_c0	0.00720474	0.00720474	0.00720474
rxn10226_c0	0.00720474	0.00720474	0.00720474
rxn10227_c0	0.00720474	0.00720474	0.00720474
rxn10232_c0	0.00720474	0.00720474	0.00720474
rxn10233_c0	0.00720474	0.00720474	0.00720474
rxn10336_c0	0.00720474	0.00720474	0.00720474
rxn10337_c0	0.00720474	0.00720474	0.00720474
rxn10338_c0	0.00720474	0.00720474	0.00720474
rxn03080_c0	0.0083806	0.0083806	0.0083806
rxn05040_c0	0.0083806	0.0083806	0.0083806
rxn08492_c0	0.0083806	0.0083806	0
rxn01353_c0	0.00883153	0	-0.095902
rxn05233_c0	0.00883153	15.4835	0
rxn05307_c0	0.0100499	0.0100499	0
rxn01513_c0	0.0107532	0.0107532	0.0107532
rxn01520_c0	0.0107532	0.0107532	0.0107532
rxn00141_c0	0.0125709	0.0125709	0.0125709
rxn01138_c0	0.0125709	0.0125709	0
rxn05232_c0	0.0128484	2.10211	0.0107532
rxn00126_c0	0.0146661	0.0146661	0.0146661
rxn00778_c0	0.0146661	0	-16.8792
rxn00029_c0	0.0167612	0.0167612	0.0167612
rxn00461_c0	0.0169228	0.0169228	0.0169228
rxn00849_c0	0.0169228	2.80285	0
rxn00851_c0	0.0169228	0.0169228	0.0169228
rxn01644_c0	0.0169228	0.0169228	0.0169228
rxn01675_c0	0.0169228	0.0169228	0.0169228
rxn01973_c0	0.0169228	0.0169228	0.0169228
rxn01974_c0	0.0169228	0.0169228	0.0169228
rxn01997_c0	0.0169228	0.0169228	0.0169228
rxn02000_c0	0.0169228	0.0169228	0.0169228
rxn02008_c0	0.0169228	0.0169228	0.0169228
rxn02011_c0	0.0169228	0.0169228	0.0169228
rxn02286_c0	0.0169228	0.0169228	0.0169228
rxn02929_c0	0.0169228	0.0169228	0.0169228
rxn03031_c0	0.0169228	0.0169228	0.0169228
rxn03130_c0	0.0169228	0.0169228	0.0169228
rxn03159_c0	0.0169228	0.0169228	0.0169228
rxn03164_c0	0.0169228	0.0169228	0.0169228
rxn03181_c0	0.0169228	0.0169228	0.0169228
rxn03182_c0	0.0169228	0.0169228	0.0169228
rxn03408_c0	0.0169228	0.0169228	0.0169228
rxn03439_c0	0.0169228	0.0169228	0.0169228
rxn03901_c0	0.0169228	0.0169228	0.0169228
rxn03904_c0	0.0169228	0.0169228	0.0169228
rxn06848_c0	0.0169228	0.0169228	0.0169228
rxn06865_c0	0.0169228	0.0169228	0.0169228
rxn08583_c0	0.0169228	0.0169228	0.0169228
rxn08618_c0	0.0169228	0.0169228	0.0169228
rxn08619_c0	0.0169228	0.0169228	0.0169228
rxn08620_c0	0.0169228	0.0169228	0.0169228
rxn08708_c0	0.0169228	0.0169228	0.0169228
rxn08709_c0	0.0169228	0.0169228	0.0169228
rxn08710_c0	0.0169228	0.0169228	0.0169228
rxn08711_c0	0.0169228	0.0169228	0.0169228
rxn08712_c0	0.0169228	0.0169228	0.0169228
rxn08713_c0	0.0169228	0.0169228	0.0169228
rxn08954_c0	0.0169228	0.0169228	0.0169228
rxn09225_c0	0.0169228	0.0169228	0.0169228
rxn09345_c0	0.0169228	0.0169228	0.0169228
rxn10199_c0	0.0169228	0.0169228	0.0169228
transport_gapfill5_c0	0.020492	0.020492	0.020492
rxn00547_c0	0.0216142	0.0840016	0
rxn00763_c0	0.0216142	0.0216142	-11.0636
rxn09106_c0	0.0216142	0.0216142	0.0216142
rxn09113_c0	0.0216142	0.0216142	0.0216142
rxn10259_c0	0.0216142	0.0216142	0.0216142
rxn10260_c0	0.0216142	0.0216142	0.0216142
rxn10265_c0	0.0216142	0.0216142	0.0216142
rxn10266_c0	0.0216142	0.0216142	0.0216142
rxn06075_c0	0.0216799	2.16556	0
rxn01213_c0	0.0232083	0.0232083	0.0232083
rxn01466_c0	0.0232083	0.0232083	0.0232083
rxn08352_c0	0.0232083	0.0232083	0
EX_cpd02298_e0	0.025615	0.025615	0.025615
rxn00012_c0	0.025615	0.025615	0.025615
rxn01967_c0	0.025615	0.025615	0
rxn02380_c0	0.025615	0.226634	0
rxn04020_c0	0.025615	0.025615	-0.10407
rxn01512_c0	0.0276761	0.0276761	0
rxn05297_c0	0.0283302	0.0283302	0
rxn08311_c0	0.028819	0.028819	0.028819
rxn09449_c0	0.028819	0	0
rxn10205_c0	0.028819	0.028819	0.028819
rxn10206_c0	0.028819	0.028819	0.028819
rxn10213_c0	0.028819	0.028819	0
rxn10214_c0	0.028819	0.028819	0.028819
rxn10215_c0	0.028819	0.028819	0.028819
rxn10220_c0	0.028819	0.028819	0.028819
rxn10221_c0	0.028819	0.028819	0.028819
rxn00499_c0	0.0292743	0	0
rxn01053_c0	0.0292743	0.0292743	0.0292743
rxn01621_c0	0.0292743	0.0292743	0.0292743
rxn01761_c0	0.0292743	0.0292743	0.0292743
rxn02161_c0	0.0292743	0.0292743	0.0292743
rxn05646_c0	0.0292743	0.0292743	0.0292743
rxn00818_c0	0.030738	0.030738	0.030738
rxn02596_c0	0.030738	0.030738	0.030738
transport_gapfill4_c0	0.030738	0.030738	0.030738
rxn00726_c0	0.0319381	0.0382235	0.0382235
rxn00791_c0	0.0319381	0.0319381	0.0319381
rxn01964_c0	0.0319381	0.0319381	0.0319381
rxn02507_c0	0.0319381	0.0319381	0.0319381
rxn02508_c0	0.0319381	0.0319381	0.0319381
rxn05217_c0	0.0320556	0.0320556	0
rxn06591_c0	0.0335224	0.0335224	0.0335224
rxn06937_c0	0.0335224	0.0335224	0.0335224
rxn03146_c0	0.0338456	0.0338456	0.0338456
rxn06723_c0	0.0338456	0.0338456	0.0338456
rxn06729_c0	0.0338456	0.0338456	0.0338456
rxn05226_c0	0.040984	0.040984	0.040984
rxn01044_c0	0.0460024	0.0460024	0.0460024
rxn01199_c0	0.0460024	0.0460024	0.0460024
rxn05671_c0	0.0460024	0.0460024	0
rxn02331_c0	0.0507685	0.0507685	0.0507685
rxn02404_c0	0.0507685	0.0507685	0.0507685
rxn02405_c0	0.0507685	0.0507685	0.0507685
rxn00789_c0	0.0536318	0.165592	0.0536318
rxn00859_c0	0.0536318	1.0456	0
rxn02160_c0	0.0536318	0.165592	0.0536318
rxn02473_c0	0.0536318	0.0536318	0.0536318
rxn02834_c0	0.0536318	0.74211	0.0536318
rxn02835_c0	0.0536318	1.4078	0.0536318
rxn03135_c0	0.0536318	0.165592	0.0536318
rxn03175_c0	0.0536318	0.165592	0.0536318
rxn00559_c0	0.0543665	0.0543665	0.0543665
rxn05610_c0	0.0543665	0.0543665	0.0543665
rxn00549_c0	0.0562885	11.9849	0
rxn00410_c0	0.0569067	0.0569067	0
rxn00676_c0	0.0576379	0.0576379	0.0576379
rxn01207_c0	0.0576379	0.0576379	0.0576379
rxn02934_c0	0.0576379	0.0576379	0.0576379
rxn04794_c0	0.0576379	0.0576379	0.0576379
rxn05358_c0	0.0576379	0.0576379	0.0576379
rxn05359_c0	0.0576379	0.0576379	0.0576379
rxn05360_c0	0.0576379	0.0576379	0.0576379
rxn05361_c0	0.0576379	0.0576379	0.0576379
rxn05363_c0	0.0576379	0.0576379	0.0576379
rxn05364_c0	0.0576379	0.0576379	0.0576379
rxn05365_c0	0.0576379	0.0576379	0.0576379
[truncated: 183 more rows]
