# Supplementary material for: Metabolic Modeling of Pectobacterium parmentieri SCC3193 Provides Insights into Metabolic Pathways of Plant Pathogenic Bacteria
Source: Microorganisms. 2019 Apr 5;7(4):101. doi: 10.3390/microorganisms7040101 (PMC6518042; doi:10.3390/microorganisms7040101)
Supplement: Supplementary file 1 [file microorganisms-07-00101-s001.zip › SD1.xlsx]

## Sheet: PM-MODEL comparison
COMPOUND	SEED ID	ACTIVITY INDEX	IN SILICO BEFORE GAPFILLING		IN SILICO AFTER GAPFILLING
			Growth prediction	comparison result	Growth prediction	comparison result	the cells highlighted show improvements after curation
Pyruvic acid	EX_cpd00020_e0	3	0	fn	1	TP
L-Glutamic acid	EX_cpd00023_e0	2	1	tp	1	TP
a-Ketoglutaric acid	EX_cpd00024_e0	0	1	fp	1	FP
a-D-Glucose	EX_cpd00027_e0	3	1	tp	1	TP
Acetic acid	EX_cpd00029_e0	2	1	tp	1	TP
Glycine	EX_cpd00033_e0	0	1	fp	0	TN
L-Alanine	EX_cpd00035_e0	0	0	tn	0	TN
Succinic acid	EX_cpd00036_e0	3	1	tp	1	TP
L-Lysine	EX_cpd00039_e0	0	0	tn	0	TN
Glyoxylic acid	EX_cpd00040_e0	0	0	tn	0	TN
L-Aspartic acid	EX_cpd00041_e0	3	1	tp	1	TP
Formic acid	EX_cpd00047_e0	2	1	tp	1	TP
L-Arginine	EX_cpd00051_e0	0	1	fp	0	TN
L-Glutamine	EX_cpd00053_e0	0	1	fp	0	TN
L-Serine	EX_cpd00054_e0	3	1	tp	1	TP
L-Methionine	EX_cpd00060_e0	0	0	tn	0	TN
L-Ornithine	EX_cpd00064_e0	0	1	fp	0	TN
L-Phenylalanine	EX_cpd00066_e0	0	0	tn	0	TN
D-Fructose-6-Phosphate	EX_cpd00072_e0	3	0	fn	1	TP
Sucrose	EX_cpd00076_e0	3	0	fn	1	TP
D-Glucose-6-Phosphate	EX_cpd00079_e0	3	0	fn	1	TP
D-Fructose	EX_cpd00082_e0	3	1	tp	1	TP
D-Glucose-1-Phosphate	EX_cpd00089_e0	0	0	tn	0	TN
a-Ketobutyric acid	EX_cpd00094_e0	0	0	tn	0	TN
Glycerol	EX_cpd00100_e0	3	1	tp	1	TP
D-Ribose	EX_cpd00105_e0	3	1	tp	1	TP
Fumaric acid	EX_cpd00106_e0	3	1	tp	1	TP
L-Leucine	EX_cpd00107_e0	1	0	fn	0	FN
D-Galactose	EX_cpd00108_e0	3	1	tp	1	TP
D-Alanine	EX_cpd00117_e0	0	1	fp	0	TN
Putrescine	EX_cpd00118_e0	0	0	tn	0	TN
L-Histidine	EX_cpd00119_e0	0	1	fp	0	TN
N-Acetyl-D-Glucosamine	EX_cpd00122_e0	3	1	tp	1	TP
L-Proline	EX_cpd00129_e0	0	1	fp	1	FP
L-Malic acid	EX_cpd00130_e0	3	1	tp	1	TP
L-Asparagine	EX_cpd00132_e0	3	1	tp	1	TP
4-Hydroxybenzoic acid	EX_cpd00136_e0	0	0	tn	0	TN
Citric acid	EX_cpd00137_e0	2	0	fn	1	TP
D-Mannose	EX_cpd00138_e0	3	1	tp	1	TP
Glycolic acid	EX_cpd00139_e0	0	0	tn	0	TN
Propionic acid	EX_cpd00141_e0	0	0	tn	0	TN
D-Xylose	EX_cpd00154_e0	3	1	tp	1	TP
Glycogen	EX_cpd00155_e0	0	0	tn	0	TN
L-Valine	EX_cpd00156_e0	0	0	tn	0	TN
Dihydroxyacetone	EX_cpd00157_e0	1	0	fn	1	TP
L-Lactic acid	EX_cpd00159_e0	2	1	tp	1	TP
L-Threonine	EX_cpd00161_e0	0	1	fp	0	TN
D-Glucuronic acid	EX_cpd00164_e0	0	1	fp	1	FP
Maltose	EX_cpd00179_e0	1	1	tp	1	TP
Oxalic acid	EX_cpd00180_e0	0	0	tn	0	TN
Adenosine	EX_cpd00182_e0	1	1	tp	1	TP
Thymidine	EX_cpd00184_e0	1	0	fn	1	TP
D-Arabinose	EX_cpd00185_e0	1	0	fn	1	TP
a-D-Lactose	EX_cpd00208_e0	3	1	tp	1	TP
Butyric acid	EX_cpd00211_e0	0	0	tn	0	TN
D-Gluconic acid	EX_cpd00222_e0	3	1	tp	1	TP
L-Arabinose	EX_cpd00224_e0	3	0	fn	1	TP
L-Homoserine	EX_cpd00227_e0	0	0	tn	0	TN
Inosine	EX_cpd00246_e0	1	1	tp	1	TP
Uridine	EX_cpd00249_e0	1	1	tp	1	TP
D-Glucosamine	EX_cpd00276_e0	3	1	tp	1	TP
D-Galacturonic acid	EX_cpd00280_e0	3	1	tp	1	TP
D-Mannitol	EX_cpd00314_e0	3	1	tp	1	TP
L-Isoleucine	EX_cpd00322_e0	0	0	tn	0	TN
Tyramine	EX_cpd00374_e0	0	0	tn	0	TN
D-Malic acid	EX_cpd00386_e0	0	0	tn	0	TN
L-Rhamnose	EX_cpd00396_e0	3	1	tp	1	TP
1,2-Propanediol	EX_cpd00453_e0	0	0	tn	0	TN
N-Acetyl-L-Glutamic acid	EX_cpd00477_e0	0	0	tn	0	TN
N-Acetyl-D-Mannosamine	EX_cpd00492_e0	0	0	tn	0	TN
D-Serine	EX_cpd00550_e0	0	0	tn	0	TN
2,3-Butanedione	EX_cpd00551_e0	0	0	tn	0	TN
D-Sorbitol	EX_cpd00588_e0	0	0	tn	0	TN
D-Saccharic acid	EX_cpd00609_e0	3	1	tp	1	TP
D-Tartaric acid	EX_cpd00666_e0	0	0	tn	0	TN
L-Fucose	EX_cpd00751_e0	0	0	tn	0	TN
N-Acetyl-D-Galactosamine	EX_cpd00832_e0	3	0	fn	0	FN
Salicin	EX_cpd01030_e0	3	0	fn	1	TP
L-Lyxose	EX_cpd01067_e0	0	0	tn	0	TN
Stachyose	EX_cpd01133_e0	3	0	fn	1	TP
Dulcitol	EX_cpd01171_e0	0	0	tn	0	TN
2-Deoxy-D-Ribose	EX_cpd01242_e0	0	1	fp	0	TN
Maltotriose	EX_cpd01262_e0	3	0	fn	0	FN
Phenylethylamine	EX_cpd03161_e0	0	0	tn	0	TN
Arbutin	EX_cpd03696_e0	3	0	fn	1	TP
Acetamide	EX_cpd03734_e0	0	0	tn	0	TN
Gly-Pro	EX_cpd11588_e0	3	1	tp	1	TP
Gly-Asp	EX_cpd11589_e0	0	1	fp	1	FP
Gly-Glu	EX_cpd11592_e0	0	1	fp	1	FP
a-Methyl-D-Glucoside	EX_cpd15584_e0	0	0	tn	0	TN
L-Tartaric acid	EX_cpd00666_e0	0	0	tn	0	TN

## Sheet: model refinements
Reactions added or modified during Kbase automatic gapfilling	Reactions added from E. coli model	Reactions added during comparison to PM data
EX_cpd00099_e0	AACPS4	transport_gapfill1_c0
EX_cpd15378_e0	AACPS5	transport_gapfill2_c0
rxn00851_c0	ASCBtex	transport_gapfill3_c0
rxn01207_c0	ASR	transport_gapfill4_c0
rxn01644_c0	CRNtex	transport_gapfill5_c0
rxn02250_c0	CUt3	transport_gapfill6_c0
rxn02774_c0	DSBAO1	EX_cpd00020_e0
rxn02897_c0	DSBAO2	EX_cpd00029_e0
rxn02929_c0	DSBCGT	EX_cpd00035_e0
rxn03150_c0	ECAP1pp	EX_cpd00040_e0
rxn03164_c0	ECAP2pp	EX_cpd00064_e0
rxn03397_c0	ECAP3pp	EX_cpd00072_e0
rxn03536_c0	GALURtex	EX_cpd00079_e0
rxn03537_c0	GLCtex	EX_cpd00089_e0
rxn03538_c0	GRXR	EX_cpd00094_e0
rxn03916_c0	GTHRDtex	EX_cpd00108_e0
rxn03917_c0	O16A4Lpp	EX_cpd00132_e0
rxn03918_c0	TARTRtex	EX_cpd00136_e0
rxn05039_c0	UDPKAAT	EX_cpd00139_e0
rxn05361_c0	UPLA4FNT	EX_cpd00141_e0
rxn05365_c0	XYLtex	EX_cpd00155_e0
rxn05369_c0	rxn00063_c0	EX_cpd00157_e0
rxn05373_c0	rxn00076_c0	EX_cpd00161_e0
rxn05377_c0	rxn00106_c0	EX_cpd00180_e0
rxn05381_c0	rxn00123_c0	EX_cpd00185_e0
rxn05386_c0	rxn00191_c0	EX_cpd00211_e0
rxn05390_c0	rxn00241_c0	EX_cpd00227_e0
rxn05394_c0	rxn00301_c0	EX_cpd00374_e0
rxn05398_c0	rxn00367_c0	EX_cpd00386_e0
rxn05402_c0	rxn00408_c0	EX_cpd00453_e0
rxn05406_c0	rxn00436_c0	EX_cpd00477_e0
rxn05744_c0	rxn00463_c0	EX_cpd00492_e0
rxn06848_c0	rxn00514_c0	EX_cpd00551_e0
rxn08333_c0	rxn00624_c0	EX_cpd00666_e0
rxn08619_c0	rxn00639_c0	EX_cpd00751_e0
rxn08620_c0	rxn00892_c0	EX_cpd00832_e0
rxn08708_c0	rxn01093_c0	EX_cpd01067_e0
rxn08709_c0	rxn01094_c0	EX_cpd01133_e0
rxn08713_c0	rxn01222_c0	EX_cpd03161_e0
rxn08954_c0	rxn01365_c0	EX_cpd03734_e0
rxn09225_c0	rxn01389_c0	EX_cpd15584_e0
rxn09436_c0	rxn01398_c0	EX_cpd00415_c0
rxn10030_c0	rxn01748_c0	EX_cpd01399_c0
rxn10094_c0	rxn01763_c0	EX_cpd01553_c0
rxn10473_c0	rxn01832_c0	EX_cpd02298_e0
rxn12376_c0	rxn02287_c0	EX_cpd03698_c0
	rxn02552_c0	EX_cpd00151_c0
	rxn03173_c0
	rxn03504_c0
	rxn03974_c0
	rxn03976_c0
	rxn04928_c0
	rxn04930_c0
	rxn05124_c0
	rxn05162_c0
	rxn05222_c0
	rxn05245_c0
	rxn05330_c0
	rxn05331_c0
	rxn05332_c0
	rxn05333_c0
	rxn05334_c0
	rxn05335_c0
	rxn05500_c0
	rxn05532_c0
	rxn05586_c0
	rxn06173_c0
	rxn06437_c0
	rxn07931_c0
	rxn07971_c0
	rxn07973_c0
	rxn07974_c0
	rxn07975_c0
	rxn07976_c0
	rxn07977_c0
	rxn07978_c0
	rxn07979_c0
	rxn07980_c0
	rxn07981_c0
	rxn08004_c0
	rxn08005_c0
	rxn08009_c0
	rxn08014_c0
	rxn08015_c0
	rxn08016_c0
	rxn08019_c0
	rxn08020_c0
	rxn08021_c0
	rxn08022_c0
	rxn08023_c0
	rxn08028_c0
	rxn08037_c0
	rxn08042_c0
	rxn08044_c0
	rxn08045_c0
	rxn08049_c0
	rxn08051_c0
	rxn08060_c0
	rxn08062_c0
	rxn08065_c0
	rxn08073_c0
	rxn08074_c0
	rxn08076_c0
	rxn08078_c0
	rxn08080_c0
	rxn08081_c0
	rxn08082_c0
	rxn08091_c0
	rxn08114_c0
	rxn08115_c0
	rxn08117_c0
	rxn08123_c0
	rxn08124_c0
	rxn08135_c0
	rxn08136_c0
	rxn08142_c0
	rxn08154_c0
	rxn08162_c0
	rxn08175_c0
	rxn08184_c0
	rxn08186_c0
	rxn08188_c0
	rxn08196_c0
	rxn08198_c0
	rxn08211_c0
	rxn08214_c0
	rxn08217_c0
	rxn08236_c0
	rxn08267_c0
	rxn08273_c0
	rxn08276_c0
	rxn08279_c0
	rxn08283_c0
	rxn08290_c0
	rxn08303_c0
	rxn08305_c0
	rxn08315_c0
	rxn08322_c0
	rxn08324_c0
	rxn08325_c0
	rxn08342_c0
	rxn08344_c0
	rxn08345_c0
	rxn08358_c0
	rxn08359_c0
	rxn08363_c0
	rxn08373_c0
	rxn08374_c0
	rxn08375_c0
	rxn08377_c0
	rxn08411_c0
	rxn08420_c0
	rxn08421_c0
	rxn08432_c0
	rxn08446_c0
	rxn08447_c0
	rxn08458_c0
	rxn08461_c0
	rxn08476_c0
	rxn08491_c0
	rxn08492_c0
	rxn08525_c0
	rxn08537_c0
	rxn08539_c0
	rxn08540_c0
	rxn08545_c0
	rxn08560_c0
	rxn08562_c0
	rxn08566_c0
	rxn08570_c0
	rxn08572_c0
	rxn08574_c0
	rxn08575_c0
	rxn08581_c0
	rxn08587_c0
	rxn08593_c0
	rxn08595_c0
	rxn08600_c0
	rxn08605_c0
	rxn08610_c0
	rxn08614_c0
	rxn08623_c0
	rxn08639_c0
	rxn08645_c0
	rxn08664_c0
	rxn08672_c0
	rxn08680_c0
	rxn08683_c0
	rxn08690_c0
	rxn08692_c0
	rxn08716_c0
	rxn08722_c0
	rxn08723_c0
	rxn08726_c0
	rxn08730_c0
	rxn08732_c0
	rxn08737_c0
	rxn08743_c0
	rxn08749_c0
	rxn08754_c0
	rxn08755_c0
	rxn08772_c0
	rxn08773_c0
	rxn08780_c0
	rxn08786_c0
	rxn08790_c0
	rxn08859_c0
	rxn08864_c0
	rxn08868_c0
	rxn08880_c0
	rxn08887_c0
	rxn08889_c0
	rxn08890_c0
	rxn08891_c0
	rxn08892_c0
	rxn08893_c0
	rxn08894_c0
	rxn08895_c0
	rxn08896_c0
	rxn08897_c0
	rxn08898_c0
	rxn08908_c0
	rxn08911_c0
	rxn08937_c0
	rxn08938_c0
	rxn08939_c0
	rxn08940_c0
	rxn08944_c0
	rxn08945_c0
	rxn08950_c0
	rxn08952_c0
	rxn08956_c0
	rxn08960_c0
	rxn08967_c0
	rxn08969_c0
	rxn08977_c0
	rxn08978_c0
	rxn08979_c0
	rxn08990_c0
	rxn08991_c0
	rxn08998_c0
	rxn08999_c0
	rxn09004_c0
	rxn09008_c0
	rxn09010_c0
	rxn09013_c0
	rxn09014_c0
	rxn09030_c0
	rxn09080_c0
	rxn09119_c0
	rxn09166_c0
	rxn09169_c0
	rxn09183_c0
	rxn09185_c0
	rxn09204_c0
	rxn09223_c0
	rxn09228_c0
	rxn09229_c0
	rxn09243_c0
	rxn09244_c0
	rxn09247_c0
	rxn09248_c0
	rxn09257_c0
	rxn09259_c0
	rxn09260_c0
	rxn09261_c0
	rxn09275_c0
	rxn09280_c0
	rxn09287_c0
	rxn09300_c0
	rxn09303_c0
	rxn09309_c0
	rxn09317_c0
	rxn09318_c0
	rxn09323_c0
	rxn09330_c0
	rxn09334_c0
	rxn09335_c0
	rxn09337_c0
	rxn09353_c0
	rxn09358_c0
	rxn09360_c0
	rxn09361_c0
	rxn09363_c0
	rxn09369_c0
	rxn09372_c0
	rxn09380_c0
	rxn09382_c0
	rxn09387_c0
	rxn09390_c0
	rxn09652_c0
	rxn09677_c0
	rxn09764_c0
	rxn09840_c0
	rxn10824_c0
	rxn10834_c0
	rxn10836_c0
	rxn10838_c0
	rxn10841_c0
	rxn10899_c0
	rxn10904_c0
	rxn10906_c0
	rxn10908_c0
	rxn10911_c0
	rxn10916_c0
	rxn10917_c0
	rxn10921_c0
	rxn10923_c0
	rxn10928_c0
	rxn10929_c0
	rxn10933_c0
	rxn10935_c0
	rxn10939_c0
	rxn10952_c0
	rxn10960_c0
	rxn10974_c0
	rxn10976_c0
	rxn10991_c0
	rxn10993_c0
	rxn10998_c0
	rxn11000_c0
	rxn11013_c0
	rxn11014_c0
	rxn11018_c0
	rxn11878_c0
	rxn12504_c0
	rxn12997_c0
	rxn13111_c0
	rxn13159_c0
	rxn13179_c0
	rxn13212_c0
	rxn13227_c0
	rxn13230_c0
	rxn13291_c0
	rxn13292_c0
	rxn13308_c0
	rxn13393_c0
	rxn13397_c0
	rxn13402_c0
	rxn13638_c0
	rxn13641_c0
	rxn13919_c0
	rxn13930_c0

## Sheet: PM-comparison
Plate/Well	Carbon substrates	E. coli	P. parmentieri	P. carotovorum	P. parmentieri	the cells highlighted show disagreement
1A02	L-Arabinose	1	1	1	1
1A03	N-Acetyl-DGlucosamine	1	1	1	1
1A04	D-Saccharic Acid	1	1	1	1
1A05	Succinic Acid	1	1	1	1
1A06	D-Galactose	1	1	1	1
1A07	L-Aspartic Acid	1	1	1	1
1A08	L-Proline	0	0	0	0
1A09	D-Alanine	1	0	0	0
1A10	D-Trehalose	1	1	1	1
1A11	D-Mannose	1	1	1	1
1A12	Dulcitol	0	0	1	0
1B01	D-Serine	1	0	0	0
1B02	D-Sorbitol	1	0	0	0
1B03	Glycerol	0	1	1	1
1B04	L-Fucose	1	0	0	0
1B05	D-GlucuronicAcid	1	0	1	0
1B06	D-Gluconic Acid	1	1	1	1
1B07	D,L-α-Glycerol-Phosphate	0	1	1	1
1B08	D-Xylose	1	1	1	1
1B09	L-Lactic Acid	1	1	0	1
1B10	Formic Acid	0.5	1	1	1
1B11	D-Mannitol	1	1	1	1
1B12	L-Glutamic Acid	0	1	1	1
1C01	Glucose-6-Phosphate	1	1	1	1
1C02	D-GalactonicAcid-γ-Lactone	1	1	1	1
1C03	D,L-Malic Acid	1	1	1	1
1C04	D-Ribose	1	1	1	1
1C05	Tween 20	0	1	0	1
1C06	L-Rhamnose	1	1	1	1
1C07	D-Fructose	1	1	1	1
1C08	Acetic Acid	0.5	1	1	1
1C09	α-D-Glucose	1	1	1	1
1C10	Maltose	1	1	1	1
1C11	D-Melibiose	1	1	1	1
1C12	Thymidine	1	1	1	1
1D01	L-Asparagine	0	1	1	1
1D02	D-Aspartic Acid	0	1	1	1
1D03	D-GlucosaminicAcid	0	0	0	0
1D04	1,2-Propanediol	0	0	0	0
1D05	Tween 40	0	1	0	1
1D06	α-Keto-GlutaricAcid	1	0	0	0
1D07	α-Keto-ButyricAcid	0.5	0	0	0
1D08	α-Methyl-DGalactoside	1	1	1	1
1D09	α-D-Lactose	1	1	1	1
1D10	Lactulose	1	1	1	1
1D11	Sucrose	0	1	1	1
1D12	Uridine	1	1	1	1
1E01	L-Glutamine	0.5	0	1	0
1E02	M-Tartaric Acid	0	1	0	1
1E03	Glucose-1-Phosphate	1	0	0	0
1E04	Fructose-6-Phosphate	1	1	1	1
1E05	Tween 80	0	0	0	0
1E06	α-HydroxyGlutaric Acid-γ-Lactone	0	1	0	1
1E07	α-HydroxyButyric Acid	0.5	0	0	0
1E08	β-Methyl-D-Glucoside	0.5	1	1	1
1E09	Adonitol	0	1	0	1
1E10	Maltotriose	1	1	1	1
1E11	2-DeoxyAdenosine	1	1	1	1
1E12	Adenosine	1	1	1	1
1F01	Glycyl-L-AsparticAcid	1	0	0	0
1F02	Citric Acid	0	1	1	1
1F03	M-Inositol	0	1	1	1
1F04	D-Threonine	0	0	0	0
1F05	Fumaric Acid	1	1	1	1
1F06	Bromo SuccinicAcid	0.5	1	1	1
1F07	Propionic Acid	0	0	0	0
1F08	Mucic Acid	1	1	1	1
1F09	Glycolic Acid	0.5	0	0	0
1F10	Glyoxylic Acid	1	0	0	0
1F11	D-Cellobiose	0	1	1	1
1F12	Inosine	1	1	1	1
1G01	Glycyl-LGlutamicAcid	0.5	0	0	0
1G02	TricarballylicAcid	0	0	0	0
1G03	L-Serine	1	1	1	1
1G04	L-Threonine	0	0	0	0
1G05	L-Alanine	0.5	0	0	0
1G06	L-Alanyl-Glycine	1	0	0	0
1G07	Acetoacetic Acid	0	0	0	0
1G08	N-Acetyl-β-DMannosamine	0.5	0	0	0
1G09	Mono MethylSuccinate	1	1	0	1
1G10	Methyl Pyruvate	1	1	1	1
1G11	D-Malic Acid	1	0	0	0
1G12	L-Malic Acid	1	1	1	1
1H01	Glycyl-L-Proline	0.5	0	0	0
1H02	P-HydroxyPhenyl AceticAcid	0	0	0	0
1H03	M-HydroxyPhenyl AceticAcid	0	0	0	0
1H04	Tyramine	0	0	0	0
1H05	D-Psicose	0.5	1	0	1
1H06	L-Lyxose	0.5	0	1	0
1H07	Glucuronamide	0	0	0	0
1H08	Pyruvic Acid	1	1	1	1
1H09	L-GalactonicAcid-γ-Lactone	1	1	0	1
1H10	D-GalacturonicAcid	1	1	1	1
1H11	Phenylethylamine	0	0	0	0
1H12	2-Aminoethanol	0	0	0	0
2A02	ChondroitinSulfate C	0	0	0	0
2A03	α-Cyclodextrin	0	0	0	0
2A04	β-Cyclodextrin	0.5	0	0	0
2A05	γ-Cyclodextrin	0	0	0	0
2A06	Dextrin	1	0	1	0
2A07	Gelatin	0	0	0	0
2A08	Glycogen	0.5	0	0	0
2A09	Inulin	0	0	0	0
2A10	Laminarin	0	0	0	0
2A11	Mannan	0	0	0	0
2A12	Pectin	0.5	0	1	0
2B01	N-Acetyl-DGalactosamine	0	1	0	1
2B02	N-Acetyl-Neuraminic Acid	1	1	0	1
2B03	β-D-Allose	1	0	0	0
2B04	Amygdalin	0	0	0	0
2B05	D-Arabinose	0	0	0	0
2B06	D-Arabitol	0	1	0	1
2B07	L-Arabitol	0	0	0	0
2B08	Arbutin	0	0	1	0
2B09	2-Deoxy-DRibose	0	1	0	1
2B10	I-Erythritol	0	0	0	0
2B11	D-Fucose	0	0	0	0
2B12	3-0-β-D-Galactopyranosyl-DArabinose	0.5	0	1	0
2C01	Gentiobiose	0	1	1	1
2C02	L-Glucose	0	1	0	1
2C03	Lactitol	0	0	0	0
2C04	D-Lyxose	0	0	0	0
2C05	Maltitol	0	0	0	0
2C06	α-Methyl-DGalactoside	1	0	0	0
2C07	β-Methyl-DGalactoside	1	0	1	0
2C08	3-Methyl Glucose	0.5	1	0	1
2C09	β-Methyl-DGlucuronicAcid	0	0	0	0
2C10	α-Methyl-DMannoside	0	0	0	0
2C11	β-Methyl-DXyloside	0	0	0	0
2C12	Palatinose	0	0	0	0
2D01	D-Raffinose	0	0	1	0
2D02	Salicin	0	1	1	1
2D03	Sedoheptulosan	0	1	0	1
2D04	L-Sorbose	0	0	0	0
2D05	Stachyose	0	0	1	0
2D06	D-Tagatose	0	1	0	1
2D07	Turanose	0	0	0	0
2D08	Xylitol	0	0	0	0
2D09	L-Xylose	0	0	0	0
2D10	γ-Amino ButyricAcid	0	0	0	0
2D11	D-Amino ValericAcid	0	0	0	0
2D12	Butyric Acid	0	0	0	0
2E01	Capric Acid	0	0	0	0
2E02	Caproic Acid	0	0	0	0
2E03	Citraconic Acid	0	0	0	0
2E04	Citramalic Acid	0	0	0	0
2E05	DihydroxyFumaric Acid	0	0	1	0
2E06	2-HydroxyBenzoic Acid	0	1	0	1
2E07	4-HydroxyBenzoic Acid	0	0	0	0
2E08	β-HydroxyButyric Acid	0	0	0	0
2E09	γ-HydroxyButyric Acid	0	0	0	0
2E10	β-HydroxyPyruvic Acid	0.5	0	0	0
2E11	Itaconic Acid	0	0	0	0
2E12	5-Keto-DGluconicAcid	1	0	0	0
2F01	D-Lactic AcidMethyl Ester	0	0	0	0
2F02	Malonic Acid	0	1	0	1
2F03	Melibionic Acid	0	0	1	0
2F04	Oxalic Acid	0	0	0	0
2F05	Oxalomalic Acid	0.5	0	0	0
2F06	Quinic Acid	0	0	0	0
2F07	D-Ribono-1,4-Lactone	0	0	0	0
2F08	Sebacic Acid	0	0	0	0
2F09	Sorbic Acid	0	0	0	0
2F10	Succinamic Acid	0	0	1	0
2F11	D-Tartaric Acid	0	1	0	1
2F12	L-Tartaric Acid	0	0	0	0
2G01	Acetamide	0	0	0	0
2G02	L-Alaninamide	0	0	0	0
2G03	N-Acetyl-LGlutamicAcid	0	0	1	0
2G04	L-Arginine	0	0	0	0
2G05	Glycine	0.5	0	0	0
2G06	L-Histidine	0	0	0	0
2G07	L-Homoserine	0	0	0	0
2G08	Hydroxy-LProline	0	0	0	0
2G09	L-Isoleucine	0	0	0	0
2G10	L-Leucine	0	0	0	0
2G11	L-Lysine	0	1	0	1
2G12	L-Methionine	0	0	0	0
2H01	L-Ornithine	0	0	0	0
2H02	L-Phenylalanine	0	0	0	0
2H03	L-PyroglutamicAcid	0	0	0	0
2H04	L-Valine	0	0	0	0
2H05	D,L-Carnitine	0	0	0	0
2H06	Sec-Butylamine	0	0	0	0
2H07	D.L-Octopamine	0	0	0	0
2H08	Putrescine	0	0	0	0
2H09	DihydroxyAcetone	0	0	1	0
2H10	2,3-Butanediol	0	1	0	1
2H11	2,3-Buta0	0	0	0	0
2H12	3-Hydroxy 2-Buta0	0	0	0	0
