# Supplementary material for: Metabolic Modeling of Pectobacterium parmentieri SCC3193 Provides Insights into Metabolic Pathways of Plant Pathogenic Bacteria
Source: Microorganisms. 2019 Apr 5;7(4):101. doi: 10.3390/microorganisms7040101 (PMC6518042; doi:10.3390/microorganisms7040101)
Supplement: Supplementary file 1 [file microorganisms-07-00101-s001.zip › SD2.xml]

<?xml version='1.0' encoding='UTF-8'?>
<sbml xmlns:fbc="http://www.sbml.org/sbml/level3/version1/fbc/version2" level="3" sboTerm="SBO:0000624" version="1" xmlns="http://www.sbml.org/sbml/level3/version1/core" fbc:required="false">
  <model fbc:strict="true" id="Pectobacterium_parmentieri_SCC3193">
    <listOfUnitDefinitions>
      <unitDefinition id="mmol_per_gDW_per_hr">
        <listOfUnits>
          <unit exponent="1" kind="mole" multiplier="1" scale="-3"/>
          <unit exponent="-1" kind="gram" multiplier="1" scale="0"/>
          <unit exponent="-1" kind="second" multiplier="3600" scale="0"/>
        </listOfUnits>
      </unitDefinition>
    </listOfUnitDefinitions>
    <fbc:listOfObjectives fbc:activeObjective="obj">
      <fbc:objective fbc:id="obj" fbc:type="maximize">
        <fbc:listOfFluxObjectives>
          <fbc:fluxObjective fbc:reaction="R_bio1" fbc:coefficient="1"/>
        </fbc:listOfFluxObjectives>
      </fbc:objective>
    </fbc:listOfObjectives>
    <listOfParameters>
      <parameter constant="true" id="cobra_default_lb" sboTerm="SBO:0000626" units="mmol_per_gDW_per_hr" value="-1000"/>
      <parameter constant="true" id="cobra_default_ub" sboTerm="SBO:0000626" units="mmol_per_gDW_per_hr" value="1000"/>
      <parameter constant="true" id="cobra_0_bound" sboTerm="SBO:0000626" units="mmol_per_gDW_per_hr" value="0"/>
      <parameter constant="true" id="R_EX_cpd00067_e0_lower_bound" sboTerm="SBO:0000625" units="mmol_per_gDW_per_hr" value="-10"/>
      <parameter constant="true" id="R_EX_cpd00971_e0_lower_bound" sboTerm="SBO:0000625" units="mmol_per_gDW_per_hr" value="-10"/>
      <parameter constant="true" id="R_EX_cpd00001_e0_lower_bound" sboTerm="SBO:0000625" units="mmol_per_gDW_per_hr" value="-10"/>
      <parameter constant="true" id="R_EX_cpd00063_e0_lower_bound" sboTerm="SBO:0000625" units="mmol_per_gDW_per_hr" value="-10"/>
      <parameter constant="true" id="R_EX_cpd00058_e0_lower_bound" sboTerm="SBO:0000625" units="mmol_per_gDW_per_hr" value="-10"/>
      <parameter constant="true" id="R_EX_cpd00013_e0_lower_bound" sboTerm="SBO:0000625" units="mmol_per_gDW_per_hr" value="-10"/>
      <parameter constant="true" id="R_EX_cpd00100_e0_lower_bound" sboTerm="SBO:0000625" units="mmol_per_gDW_per_hr" value="-10"/>
      <parameter constant="true" id="R_EX_cpd00009_e0_lower_bound" sboTerm="SBO:0000625" units="mmol_per_gDW_per_hr" value="-10"/>
      <parameter constant="true" id="R_EX_cpd00034_e0_lower_bound" sboTerm="SBO:0000625" units="mmol_per_gDW_per_hr" value="-10"/>
      <parameter constant="true" id="R_EX_cpd10516_e0_lower_bound" sboTerm="SBO:0000625" units="mmol_per_gDW_per_hr" value="-10"/>
      <parameter constant="true" id="R_EX_cpd00254_e0_lower_bound" sboTerm="SBO:0000625" units="mmol_per_gDW_per_hr" value="-10"/>
      <parameter constant="true" id="R_EX_cpd00205_e0_lower_bound" sboTerm="SBO:0000625" units="mmol_per_gDW_per_hr" value="-10"/>
      <parameter constant="true" id="R_EX_cpd00048_e0_lower_bound" sboTerm="SBO:0000625" units="mmol_per_gDW_per_hr" value="-10"/>
      <parameter constant="true" id="R_EX_cpd00030_e0_lower_bound" sboTerm="SBO:0000625" units="mmol_per_gDW_per_hr" value="-10"/>
      <parameter constant="true" id="R_EX_cpd00149_e0_lower_bound" sboTerm="SBO:0000625" units="mmol_per_gDW_per_hr" value="-10"/>
      <parameter constant="true" id="R_EX_cpd00007_e0_lower_bound" sboTerm="SBO:0000625" units="mmol_per_gDW_per_hr" value="-10"/>
      <parameter constant="true" id="R_EX_cpd00099_e0_lower_bound" sboTerm="SBO:0000625" units="mmol_per_gDW_per_hr" value="-10"/>
    </listOfParameters>
    <listOfCompartments>
      <compartment constant="true" id="p" name="Periplasm"/>
      <compartment constant="true" id="c0" name="Cytosol_0"/>
      <compartment constant="true" id="e0" name="Extracellular_0"/>
    </listOfCompartments>
    <listOfSpecies>
      <species boundaryCondition="false" constant="false" hasOnlySubstanceUnits="false" id="M_cpd00443_c0" name="ABEE_c0" metaid="M_cpd00443_c0" sboTerm="SBO:0000247" compartment="c0" fbc:charge="-1" fbc:chemicalFormula="C7H6NO2">
        <sbml:annotation xmlns:sbml="http://www.sbml.org/sbml/level3/version1/core">
          <rdf:RDF xmlns:rdf="http://www.w3.org/1999/02/22-rdf-syntax-ns#">
            <rdf:Description rdf:about="#M_cpd00443_c0">
              <bqbiol:is xmlns:bqbiol="http://biomodels.net/biology-qualifiers/">
                <rdf:Bag>
                  <rdf:li rdf:resource="http://identifiers.org/bigg.metabolite/4abz"/>
                  <rdf:li rdf:resource="http://identifiers.org/biocyc/META:P-AMINO-BENZOATE"/>
                  <rdf:li rdf:resource="http://identifiers.org/chebi/CHEBI:113372"/>
                  <rdf:li rdf:resource="http://identifiers.org/chebi/CHEBI:11959"/>
                  <rdf:li rdf:resource="http://identifiers.org/chebi/CHEBI:1783"/>
                  <rdf:li rdf:resource="http://identifiers.org/chebi/CHEBI:17836"/>
                  <rdf:li rdf:resource="http://identifiers.org/chebi/CHEBI:20314"/>
                  <rdf:li rdf:resource="http://identifiers.org/chebi/CHEBI:20315"/>
                  <rdf:li rdf:resource="http://identifiers.org/chebi/CHEBI:30753"/>
                  <rdf:li rdf:resource="http://identifiers.org/chebi/CHEBI:44778"/>
                  <rdf:li rdf:resource="http://identifiers.org/hmdb/HMDB01392"/>
                  <rdf:li rdf:resource="http://identifiers.org/kegg.compound/C00568"/>
                  <rdf:li rdf:resource="http://identifiers.org/kegg.compound/D02456"/>
                  <rdf:li rdf:resource="http://identifiers.org/metanetx.chemical/MNXM421"/>
                  <rdf:li rdf:resource="http://identifiers.org/metanetx.reaction/MNXR2542"/>
                  <rdf:li rdf:resource="http://identifiers.org/ncbigi/312944766"/>
                  <rdf:li rdf:resource="http://identifiers.org/seed.compound/cpd00443"/>
                  <rdf:li rdf:resource="http://identifiers.org/umbbd.compound/c0550"/>
                  <rdf:li rdf:resource="http://identifiers.org/unipathway.compound/UPC00568"/>
                </rdf:Bag>
              </bqbiol:is>
            </rdf:Description>
          </rdf:RDF>
        </sbml:annotation>
      </species>
      <species boundaryCondition="false" constant="false" hasOnlySubstanceUnits="false" id="M_cpd02920_c0" name="2_Amino_4_hydroxy_6_hydroxymethyl_7_8_dihydropteridinediphosphate_c0" metaid="M_cpd02920_c0" sboTerm="SBO:0000247" compartment="c0" fbc:charge="-2" fbc:chemicalFormula="C7H9N5O8P2">
        <sbml:annotation xmlns:sbml="http://www.sbml.org/sbml/level3/version1/core">
          <rdf:RDF xmlns:rdf="http://www.w3.org/1999/02/22-rdf-syntax-ns#">
            <rdf:Description rdf:about="#M_cpd02920_c0">
              <bqbiol:is xmlns:bqbiol="http://biomodels.net/biology-qualifiers/">
                <rdf:Bag>
                  <rdf:li rdf:resource="http://identifiers.org/bigg.metabolite/6hmhptpp"/>
                  <rdf:li rdf:resource="http://identifiers.org/biocyc/META:DIHYDROPTERIN-CH2OH-PP"/>
                  <rdf:li rdf:resource="http://identifiers.org/chebi/CHEBI:1011"/>
                  <rdf:li rdf:resource="http://identifiers.org/chebi/CHEBI:11512"/>
                  <rdf:li rdf:resource="http://identifiers.org/chebi/CHEBI:11517"/>
                  <rdf:li rdf:resource="http://identifiers.org/chebi/CHEBI:15998"/>
                  <rdf:li rdf:resource="http://identifiers.org/chebi/CHEBI:19465"/>
                  <rdf:li rdf:resource="http://identifiers.org/chebi/CHEBI:57602"/>
                  <rdf:li rdf:resource="http://identifiers.org/chebi/CHEBI:72950"/>
                  <rdf:li rdf:resource="http://identifiers.org/chebi/CHEBI:73083"/>
                  <rdf:li rdf:resource="http://identifiers.org/kegg.compound/C04807"/>
                  <rdf:li rdf:resource="http://identifiers.org/metanetx.chemical/MNXM1160"/>
                  <rdf:li rdf:resource="http://identifiers.org/metanetx.reaction/MNXR2958"/>
                  <rdf:li rdf:resource="http://identifiers.org/ncbigi/312944799"/>
                  <rdf:li rdf:resource="http://identifiers.org/seed.compound/cpd02920"/>
                  <rdf:li rdf:resource="http://identifiers.org/unipathway.compound/UPC04807"/>
                </rdf:Bag>
              </bqbiol:is>
            </rdf:Description>
          </rdf:RDF>
        </sbml:annotation>
      </species>
      <species boundaryCondition="false" constant="false" hasOnlySubstanceUnits="false" id="M_cpd00012_c0" name="PPi_c0" metaid="M_cpd00012_c0" sboTerm="SBO:0000247" compartment="c0" fbc:charge="-2" fbc:chemicalFormula="H2O7P2">
        <sbml:annotation xmlns:sbml="http://www.sbml.org/sbml/level3/version1/core">
          <rdf:RDF xmlns:rdf="http://www.w3.org/1999/02/22-rdf-syntax-ns#">
            <rdf:Description rdf:about="#M_cpd00012_c0">
              <bqbiol:is xmlns:bqbiol="http://biomodels.net/biology-qualifiers/">
                <rdf:Bag>
                  <rdf:li rdf:resource="http://identifiers.org/bigg.metabolite/ppi"/>
                  <rdf:li rdf:resource="http://identifiers.org/biocyc/META:PPI"/>
                  <rdf:li rdf:resource="http://identifiers.org/biocyc/META:PYROPHOSPHATE-GROUP"/>
                  <rdf:li rdf:resource="http://identifiers.org/chebi/CHEBI:13420"/>
                  <rdf:li rdf:resource="http://identifiers.org/chebi/CHEBI:14177"/>
                  <rdf:li rdf:resource="http://identifiers.org/chebi/CHEBI:18361"/>
                  <rdf:li rdf:resource="http://identifiers.org/chebi/CHEBI:29888"/>
                  <rdf:li rdf:resource="http://identifiers.org/chebi/CHEBI:33017"/>
                  <rdf:li rdf:resource="http://identifiers.org/chebi/CHEBI:33018"/>
                  <rdf:li rdf:resource="http://identifiers.org/chebi/CHEBI:33019"/>
                  <rdf:li rdf:resource="http://identifiers.org/chebi/CHEBI:35781"/>
                  <rdf:li rdf:resource="http://identifiers.org/chebi/CHEBI:35782"/>
                  <rdf:li rdf:resource="http://identifiers.org/chebi/CHEBI:42009"/>
                  <rdf:li rdf:resource="http://identifiers.org/chebi/CHEBI:45067"/>
                  <rdf:li rdf:resource="http://identifiers.org/chebi/CHEBI:45208"/>
                  <rdf:li rdf:resource="http://identifiers.org/chebi/CHEBI:45212"/>
                  <rdf:li rdf:resource="http://identifiers.org/chebi/CHEBI:8683"/>
                  <rdf:li rdf:resource="http://identifiers.org/hmdb/HMDB00250"/>
                  <rdf:li rdf:resource="http://identifiers.org/kegg.compound/C00013"/>
                  <rdf:li rdf:resource="http://identifiers.org/metanetx.chemical/MNXM11"/>
                  <rdf:li rdf:resource="http://identifiers.org/metanetx.reaction/MNXR82008"/>
                  <rdf:li rdf:resource="http://identifiers.org/ncbigi/312945426"/>
                  <rdf:li rdf:resource="http://identifiers.org/seed.compound/cpd00012"/>
                  <rdf:li rdf:resource="http://identifiers.org/unipathway.compound/UPC00013"/>
                </rdf:Bag>
              </bqbiol:is>
            </rdf:Description>
          </rdf:RDF>
        </sbml:annotation>
      </species>
      <species boundaryCondition="false" constant="false" hasOnlySubstanceUnits="false" id="M_cpd00067_c0" name="H_plus__c0" metaid="M_cpd00067_c0" sboTerm="SBO:0000247" compartment="c0" fbc:charge="1" fbc:chemicalFormula="H">
        <sbml:annotation xmlns:sbml="http://www.sbml.org/sbml/level3/version1/core">
          <rdf:RDF xmlns:rdf="http://www.w3.org/1999/02/22-rdf-syntax-ns#">
            <rdf:Description rdf:about="#M_cpd00067_c0">
              <bqbiol:is xmlns:bqbiol="http://biomodels.net/biology-qualifiers/">
                <rdf:Bag>
                  <rdf:li rdf:resource="http://identifiers.org/bigg.metabolite/h"/>
                  <rdf:li rdf:resource="http://identifiers.org/biocyc/META:ADENYLOSUCCINATE-SYNTHASE-RXN"/>
                  <rdf:li rdf:resource="http://identifiers.org/biocyc/META:PROTON"/>
                  <rdf:li rdf:resource="http://identifiers.org/chebi/CHEBI:10744"/>
                  <rdf:li rdf:resource="http://identifiers.org/chebi/CHEBI:13357"/>
                  <rdf:li rdf:resource="http://identifiers.org/chebi/CHEBI:15378"/>
                  <rdf:li rdf:resource="http://identifiers.org/chebi/CHEBI:24636"/>
                  <rdf:li rdf:resource="http://identifiers.org/chebi/CHEBI:5584"/>
                  <rdf:li rdf:resource="http://identifiers.org/ec-code/6.3.4.4"/>
                  <rdf:li rdf:resource="http://identifiers.org/hmdb/HMDB59597"/>
                  <rdf:li rdf:resource="http://identifiers.org/kegg.compound/C00080"/>
                  <rdf:li rdf:resource="http://identifiers.org/kegg.reaction/R01135"/>
                  <rdf:li rdf:resource="http://identifiers.org/metanetx.chemical/MNXM1"/>
                  <rdf:li rdf:resource="http://identifiers.org/metanetx.reaction/MNXR68295"/>
                  <rdf:li rdf:resource="http://identifiers.org/ncbigi/312945182"/>
                  <rdf:li rdf:resource="http://identifiers.org/rhea/15753"/>
                  <rdf:li rdf:resource="http://identifiers.org/rhea/15754"/>
                  <rdf:li rdf:resource="http://identifiers.org/rhea/15755"/>
                  <rdf:li rdf:resource="http://identifiers.org/rhea/15756"/>
                  <rdf:li rdf:resource="http://identifiers.org/seed.compound/cpd00067"/>
                  <rdf:li rdf:resource="http://identifiers.org/unipathway.compound/UPC00080"/>
                  <rdf:li rdf:resource="http://identifiers.org/unipathway.reaction/UCR01135"/>
                  <rdf:li rdf:resource="http://identifiers.org/unipathway.reaction/UER00335"/>
                </rdf:Bag>
              </bqbiol:is>
            </rdf:Description>
          </rdf:RDF>
        </sbml:annotation>
      </species>
      <species boundaryCondition="false" constant="false" hasOnlySubstanceUnits="false" id="M_cpd00683_c0" name="Dihydropteroate_c0" metaid="M_cpd00683_c0" sboTerm="SBO:0000247" compartment="c0" fbc:charge="-1" fbc:chemicalFormula="C14H13N6O3">
        <sbml:annotation xmlns:sbml="http://www.sbml.org/sbml/level3/version1/core">
          <rdf:RDF xmlns:rdf="http://www.w3.org/1999/02/22-rdf-syntax-ns#">
            <rdf:Description rdf:about="#M_cpd00683_c0">
              <bqbiol:is xmlns:bqbiol="http://biomodels.net/biology-qualifiers/">
                <rdf:Bag>
                  <rdf:li rdf:resource="http://identifiers.org/bigg.metabolite/dhpt"/>
                  <rdf:li rdf:resource="http://identifiers.org/biocyc/META:7-8-DIHYDROPTEROATE"/>
                  <rdf:li rdf:resource="http://identifiers.org/chebi/CHEBI:14160"/>
                  <rdf:li rdf:resource="http://identifiers.org/chebi/CHEBI:17839"/>
                  <rdf:li rdf:resource="http://identifiers.org/chebi/CHEBI:23762"/>
                  <rdf:li rdf:resource="http://identifiers.org/chebi/CHEBI:4581"/>
                  <rdf:li rdf:resource="http://identifiers.org/ec-code/1.1.1.100"/>
                  <rdf:li rdf:resource="http://identifiers.org/hmdb/HMDB01412"/>
                  <rdf:li rdf:resource="http://identifiers.org/kegg.compound/C00921"/>
                  <rdf:li rdf:resource="http://identifiers.org/metanetx.chemical/MNXM965"/>
                  <rdf:li rdf:resource="http://identifiers.org/metanetx.reaction/MNXR187"/>
                  <rdf:li rdf:resource="http://identifiers.org/ncbigi/312945030"/>
                  <rdf:li rdf:resource="http://identifiers.org/seed.compound/cpd00683"/>
                  <rdf:li rdf:resource="http://identifiers.org/unipathway.compound/UPC00921"/>
                </rdf:Bag>
              </bqbiol:is>
            </rdf:Description>
          </rdf:RDF>
        </sbml:annotation>
      </species>
      <species boundaryCondition="false" constant="false" hasOnlySubstanceUnits="false" id="M_cpd00002_c0" name="ATP_c0" metaid="M_cpd00002_c0" sboTerm="SBO:0000247" compartment="c0" fbc:charge="-3" fbc:chemicalFormula="C10H13N5O13P3">
        <sbml:annotation xmlns:sbml="http://www.sbml.org/sbml/level3/version1/core">
          <rdf:RDF xmlns:rdf="http://www.w3.org/1999/02/22-rdf-syntax-ns#">
            <rdf:Description rdf:about="#M_cpd00002_c0">
              <bqbiol:is xmlns:bqbiol="http://biomodels.net/biology-qualifiers/">
                <rdf:Bag>
                  <rdf:li rdf:resource="http://identifiers.org/bigg.metabolite/atp"/>
                  <rdf:li rdf:resource="http://identifiers.org/biocyc/META:ATP"/>
                  <rdf:li rdf:resource="http://identifiers.org/chebi/CHEBI:10789"/>
                  <rdf:li rdf:resource="http://identifiers.org/chebi/CHEBI:10841"/>
                  <rdf:li rdf:resource="http://identifiers.org/chebi/CHEBI:13236"/>
                  <rdf:li rdf:resource="http://identifiers.org/chebi/CHEBI:15422"/>
                  <rdf:li rdf:resource="http://identifiers.org/chebi/CHEBI:22249"/>
                  <rdf:li rdf:resource="http://identifiers.org/chebi/CHEBI:2359"/>
                  <rdf:li rdf:resource="http://identifiers.org/chebi/CHEBI:30616"/>
                  <rdf:li rdf:resource="http://identifiers.org/chebi/CHEBI:40938"/>
                  <rdf:li rdf:resource="http://identifiers.org/chebi/CHEBI:57299"/>
                  <rdf:li rdf:resource="http://identifiers.org/hmdb/HMDB00538"/>
                  <rdf:li rdf:resource="http://identifiers.org/kegg.compound/C00002"/>
                  <rdf:li rdf:resource="http://identifiers.org/kegg.compound/D08646"/>
                  <rdf:li rdf:resource="http://identifiers.org/metanetx.chemical/MNXM3"/>
                  <rdf:li rdf:resource="http://identifiers.org/metanetx.reaction/MNXR5128"/>
                  <rdf:li rdf:resource="http://identifiers.org/ncbigi/312944912"/>
                  <rdf:li rdf:resource="http://identifiers.org/seed.compound/cpd00002"/>
                  <rdf:li rdf:resource="http://identifiers.org/unipathway.compound/UPC00002"/>
                </rdf:Bag>
              </bqbiol:is>
            </rdf:Description>
          </rdf:RDF>
        </sbml:annotation>
      </species>
      <species boundaryCondition="false" constant="false" hasOnlySubstanceUnits="false" id="M_cpd00033_c0" name="Glycine_c0" metaid="M_cpd00033_c0" sboTerm="SBO:0000247" compartment="c0" fbc:charge="0" fbc:chemicalFormula="C2H5NO2">
        <sbml:annotation xmlns:sbml="http://www.sbml.org/sbml/level3/version1/core">
          <rdf:RDF xmlns:rdf="http://www.w3.org/1999/02/22-rdf-syntax-ns#">
            <rdf:Description rdf:about="#M_cpd00033_c0">
              <bqbiol:is xmlns:bqbiol="http://biomodels.net/biology-qualifiers/">
                <rdf:Bag>
                  <rdf:li rdf:resource="http://identifiers.org/bigg.metabolite/gly"/>
                  <rdf:li rdf:resource="http://identifiers.org/biocyc/META:CPD-8569"/>
                  <rdf:li rdf:resource="http://identifiers.org/biocyc/META:GLY"/>
                  <rdf:li rdf:resource="http://identifiers.org/chebi/CHEBI:10792"/>
                  <rdf:li rdf:resource="http://identifiers.org/chebi/CHEBI:14344"/>
                  <rdf:li rdf:resource="http://identifiers.org/chebi/CHEBI:15428"/>
                  <rdf:li rdf:resource="http://identifiers.org/chebi/CHEBI:24368"/>
                  <rdf:li rdf:resource="http://identifiers.org/chebi/CHEBI:32507"/>
                  <rdf:li rdf:resource="http://identifiers.org/chebi/CHEBI:32508"/>
                  <rdf:li rdf:resource="http://identifiers.org/chebi/CHEBI:42964"/>
                  <rdf:li rdf:resource="http://identifiers.org/chebi/CHEBI:5460"/>
                  <rdf:li rdf:resource="http://identifiers.org/chebi/CHEBI:57305"/>
                  <rdf:li rdf:resource="http://identifiers.org/hmdb/HMDB00123"/>
                  <rdf:li rdf:resource="http://identifiers.org/kegg.compound/C00037"/>
                  <rdf:li rdf:resource="http://identifiers.org/kegg.compound/D00011"/>
                  <rdf:li rdf:resource="http://identifiers.org/metanetx.chemical/MNXM29"/>
                  <rdf:li rdf:resource="http://identifiers.org/metanetx.reaction/MNXR464"/>
                  <rdf:li rdf:resource="http://identifiers.org/ncbigi/312945156"/>
                  <rdf:li rdf:resource="http://identifiers.org/seed.compound/cpd00033"/>
                  <rdf:li rdf:resource="http://identifiers.org/umbbd.compound/c0559"/>
                  <rdf:li rdf:resource="http://identifiers.org/unipathway.compound/UPC00037"/>
                </rdf:Bag>
              </bqbiol:is>
            </rdf:Description>
          </rdf:RDF>
        </sbml:annotation>
      </species>
      <species boundaryCondition="false" constant="false" hasOnlySubstanceUnits="false" id="M_cpd00506_c0" name="gamma_Glutamylcysteine_c0" metaid="M_cpd00506_c0" sboTerm="SBO:0000247" compartment="c0" fbc:charge="-1" fbc:chemicalFormula="C8H13N2O5S">
        <sbml:annotation xmlns:sbml="http://www.sbml.org/sbml/level3/version1/core">
          <rdf:RDF xmlns:rdf="http://www.w3.org/1999/02/22-rdf-syntax-ns#">
            <rdf:Description rdf:about="#M_cpd00506_c0">
              <bqbiol:is xmlns:bqbiol="http://biomodels.net/biology-qualifiers/">
                <rdf:Bag>
                  <rdf:li rdf:resource="http://identifiers.org/bigg.metabolite/glucys"/>
                  <rdf:li rdf:resource="http://identifiers.org/biocyc/META:L-GAMMA-GLUTAMYLCYSTEINE"/>
                  <rdf:li rdf:resource="http://identifiers.org/biocyc/META:RXN0-1923"/>
                  <rdf:li rdf:resource="http://identifiers.org/chebi/CHEBI:10566"/>
                  <rdf:li rdf:resource="http://identifiers.org/chebi/CHEBI:10570"/>
                  <rdf:li rdf:resource="http://identifiers.org/chebi/CHEBI:12400"/>
                  <rdf:li rdf:resource="http://identifiers.org/chebi/CHEBI:12404"/>
                  <rdf:li rdf:resource="http://identifiers.org/chebi/CHEBI:17515"/>
                  <rdf:li rdf:resource="http://identifiers.org/chebi/CHEBI:17971"/>
                  <rdf:li rdf:resource="http://identifiers.org/chebi/CHEBI:24185"/>
                  <rdf:li rdf:resource="http://identifiers.org/chebi/CHEBI:24194"/>
                  <rdf:li rdf:resource="http://identifiers.org/chebi/CHEBI:39975"/>
                  <rdf:li rdf:resource="http://identifiers.org/chebi/CHEBI:58173"/>
                  <rdf:li rdf:resource="http://identifiers.org/hmdb/HMDB01049"/>
                  <rdf:li rdf:resource="http://identifiers.org/kegg.compound/C00669"/>
                  <rdf:li rdf:resource="http://identifiers.org/metanetx.chemical/MNXM412"/>
                  <rdf:li rdf:resource="http://identifiers.org/metanetx.reaction/MNXR454"/>
                  <rdf:li rdf:resource="http://identifiers.org/ncbigi/312945153"/>
                  <rdf:li rdf:resource="http://identifiers.org/seed.compound/cpd00506"/>
                  <rdf:li rdf:resource="http://identifiers.org/unipathway.compound/UPC00669"/>
                </rdf:Bag>
              </bqbiol:is>
            </rdf:Description>
          </rdf:RDF>
        </sbml:annotation>
      </species>
      <species boundaryCondition="false" constant="false" hasOnlySubstanceUnits="false" id="M_cpd00008_c0" name="ADP_c0" metaid="M_cpd00008_c0" sboTerm="SBO:0000247" compartment="c0" fbc:charge="-2" fbc:chemicalFormula="C10H13N5O10P2">
        <sbml:annotation xmlns:sbml="http://www.sbml.org/sbml/level3/version1/core">
          <rdf:RDF xmlns:rdf="http://www.w3.org/1999/02/22-rdf-syntax-ns#">
            <rdf:Description rdf:about="#M_cpd00008_c0">
              <bqbiol:is xmlns:bqbiol="http://biomodels.net/biology-qualifiers/">
                <rdf:Bag>
                  <rdf:li rdf:resource="http://identifiers.org/bigg.metabolite/adp"/>
                  <rdf:li rdf:resource="http://identifiers.org/biocyc/META:ADP"/>
                  <rdf:li rdf:resource="http://identifiers.org/biocyc/META:ADP-GROUP"/>
                  <rdf:li rdf:resource="http://identifiers.org/chebi/CHEBI:13222"/>
                  <rdf:li rdf:resource="http://identifiers.org/chebi/CHEBI:16761"/>
                  <rdf:li rdf:resource="http://identifiers.org/chebi/CHEBI:22244"/>
                  <rdf:li rdf:resource="http://identifiers.org/chebi/CHEBI:2342"/>
                  <rdf:li rdf:resource="http://identifiers.org/chebi/CHEBI:40553"/>
                  <rdf:li rdf:resource="http://identifiers.org/chebi/CHEBI:456216"/>
                  <rdf:li rdf:resource="http://identifiers.org/chebi/CHEBI:87518"/>
                  <rdf:li rdf:resource="http://identifiers.org/hmdb/HMDB01341"/>
                  <rdf:li rdf:resource="http://identifiers.org/kegg.compound/C00008"/>
                  <rdf:li rdf:resource="http://identifiers.org/kegg.compound/G11113"/>
                  <rdf:li rdf:resource="http://identifiers.org/metanetx.chemical/MNXM7"/>
                  <rdf:li rdf:resource="http://identifiers.org/metanetx.reaction/MNXR3636"/>
                  <rdf:li rdf:resource="http://identifiers.org/ncbigi/312944845"/>
                  <rdf:li rdf:resource="http://identifiers.org/seed.compound/cpd00008"/>
                  <rdf:li rdf:resource="http://identifiers.org/unipathway.compound/UPC00008"/>
                </rdf:Bag>
              </bqbiol:is>
            </rdf:Description>
          </rdf:RDF>
        </sbml:annotation>
      </species>
      <species boundaryCondition="false" constant="false" hasOnlySubstanceUnits="false" id="M_cpd00009_c0" name="Phosphate_c0" metaid="M_cpd00009_c0" sboTerm="SBO:0000247" compartment="c0" fbc:charge="-2" fbc:chemicalFormula="HO4P">
        <sbml:annotation xmlns:sbml="http://www.sbml.org/sbml/level3/version1/core">
          <rdf:RDF xmlns:rdf="http://www.w3.org/1999/02/22-rdf-syntax-ns#">
            <rdf:Description rdf:about="#M_cpd00009_c0">
              <bqbiol:is xmlns:bqbiol="http://biomodels.net/biology-qualifiers/">
                <rdf:Bag>
                  <rdf:li rdf:resource="http://identifiers.org/bigg.metabolite/pi"/>
                  <rdf:li rdf:resource="http://identifiers.org/biocyc/META:CHORISMATEMUT-RXN"/>
                  <rdf:li rdf:resource="http://identifiers.org/biocyc/META:CPD-16459"/>
                  <rdf:li rdf:resource="http://identifiers.org/biocyc/META:PHOSPHATE-GROUP"/>
                  <rdf:li rdf:resource="http://identifiers.org/biocyc/META:Pi"/>
                  <rdf:li rdf:resource="http://identifiers.org/chebi/CHEBI:14791"/>
                  <rdf:li rdf:resource="http://identifiers.org/chebi/CHEBI:18367"/>
                  <rdf:li rdf:resource="http://identifiers.org/chebi/CHEBI:26020"/>
                  <rdf:li rdf:resource="http://identifiers.org/chebi/CHEBI:26078"/>
                  <rdf:li rdf:resource="http://identifiers.org/chebi/CHEBI:29137"/>
                  <rdf:li rdf:resource="http://identifiers.org/chebi/CHEBI:29139"/>
                  <rdf:li rdf:resource="http://identifiers.org/chebi/CHEBI:32958"/>
                  <rdf:li rdf:resource="http://identifiers.org/chebi/CHEBI:39739"/>
                  <rdf:li rdf:resource="http://identifiers.org/chebi/CHEBI:39745"/>
                  <rdf:li rdf:resource="http://identifiers.org/chebi/CHEBI:43470"/>
                  <rdf:li rdf:resource="http://identifiers.org/chebi/CHEBI:43474"/>
                  <rdf:li rdf:resource="http://identifiers.org/chebi/CHEBI:45024"/>
                  <rdf:li rdf:resource="http://identifiers.org/chebi/CHEBI:68546"/>
                  <rdf:li rdf:resource="http://identifiers.org/chebi/CHEBI:68835"/>
                  <rdf:li rdf:resource="http://identifiers.org/chebi/CHEBI:74873"/>
                  <rdf:li rdf:resource="http://identifiers.org/chebi/CHEBI:7793"/>
                  <rdf:li rdf:resource="http://identifiers.org/ec-code/5.4.99.5"/>
                  <rdf:li rdf:resource="http://identifiers.org/hmdb/HMDB00973"/>
                  <rdf:li rdf:resource="http://identifiers.org/hmdb/HMDB01429"/>
                  <rdf:li rdf:resource="http://identifiers.org/hmdb/HMDB02105"/>
                  <rdf:li rdf:resource="http://identifiers.org/hmdb/HMDB02142"/>
                  <rdf:li rdf:resource="http://identifiers.org/hmdb/HMDB05947"/>
                  <rdf:li rdf:resource="http://identifiers.org/kegg.compound/C00009"/>
                  <rdf:li rdf:resource="http://identifiers.org/kegg.compound/D05467"/>
                  <rdf:li rdf:resource="http://identifiers.org/kegg.reaction/R01715"/>
                  <rdf:li rdf:resource="http://identifiers.org/metanetx.chemical/MNXM9"/>
                  <rdf:li rdf:resource="http://identifiers.org/metanetx.reaction/MNXR1159"/>
                  <rdf:li rdf:resource="http://identifiers.org/ncbigi/312945413"/>
                  <rdf:li rdf:resource="http://identifiers.org/rhea/13897"/>
                  <rdf:li rdf:resource="http://identifiers.org/rhea/13898"/>
                  <rdf:li rdf:resource="http://identifiers.org/rhea/13899"/>
                  <rdf:li rdf:resource="http://identifiers.org/rhea/13900"/>
                  <rdf:li rdf:resource="http://identifiers.org/seed.compound/cpd00009"/>
                  <rdf:li rdf:resource="http://identifiers.org/umbbd.compound/c0693"/>
                  <rdf:li rdf:resource="http://identifiers.org/unipathway.compound/UPC00009"/>
                  <rdf:li rdf:resource="http://identifiers.org/unipathway.reaction/UCR01715"/>
                  <rdf:li rdf:resource="http://identifiers.org/unipathway.reaction/UER00203"/>
                </rdf:Bag>
              </bqbiol:is>
            </rdf:Description>
          </rdf:RDF>
        </sbml:annotation>
      </species>
      <species boundaryCondition="false" constant="false" hasOnlySubstanceUnits="false" id="M_cpd00042_c0" name="GSH_c0" metaid="M_cpd00042_c0" compartment="c0" fbc:charge="-1" fbc:chemicalFormula="C10H16N3O6S">
        <sbml:annotation xmlns:sbml="http://www.sbml.org/sbml/level3/version1/core">
          <rdf:RDF xmlns:rdf="http://www.w3.org/1999/02/22-rdf-syntax-ns#">
            <rdf:Description rdf:about="#M_cpd00042_c0">
              <bqbiol:is xmlns:bqbiol="http://biomodels.net/biology-qualifiers/">
                <rdf:Bag>
                  <rdf:li rdf:resource="http://identifiers.org/metanetx.chemical/MNXM57"/>
                </rdf:Bag>
              </bqbiol:is>
            </rdf:Description>
          </rdf:RDF>
        </sbml:annotation>
      </species>
      <species boundaryCondition="false" constant="false" hasOnlySubstanceUnits="false" id="M_cpd00114_c0" name="IMP_c0" metaid="M_cpd00114_c0" sboTerm="SBO:0000247" compartment="c0" fbc:charge="-1" fbc:chemicalFormula="C10H12N4O8P">
        <sbml:annotation xmlns:sbml="http://www.sbml.org/sbml/level3/version1/core">
          <rdf:RDF xmlns:rdf="http://www.w3.org/1999/02/22-rdf-syntax-ns#">
            <rdf:Description rdf:about="#M_cpd00114_c0">
              <bqbiol:is xmlns:bqbiol="http://biomodels.net/biology-qualifiers/">
                <rdf:Bag>
                  <rdf:li rdf:resource="http://identifiers.org/bigg.metabolite/imp"/>
                  <rdf:li rdf:resource="http://identifiers.org/biocyc/META:IMP"/>
                  <rdf:li rdf:resource="http://identifiers.org/chebi/CHEBI:12057"/>
                  <rdf:li rdf:resource="http://identifiers.org/chebi/CHEBI:12063"/>
                  <rdf:li rdf:resource="http://identifiers.org/chebi/CHEBI:13372"/>
                  <rdf:li rdf:resource="http://identifiers.org/chebi/CHEBI:13373"/>
                  <rdf:li rdf:resource="http://identifiers.org/chebi/CHEBI:14457"/>
                  <rdf:li rdf:resource="http://identifiers.org/chebi/CHEBI:17202"/>
                  <rdf:li rdf:resource="http://identifiers.org/chebi/CHEBI:19271"/>
                  <rdf:li rdf:resource="http://identifiers.org/chebi/CHEBI:43418"/>
                  <rdf:li rdf:resource="http://identifiers.org/chebi/CHEBI:43475"/>
                  <rdf:li rdf:resource="http://identifiers.org/chebi/CHEBI:43524"/>
                  <rdf:li rdf:resource="http://identifiers.org/chebi/CHEBI:43528"/>
                  <rdf:li rdf:resource="http://identifiers.org/chebi/CHEBI:43563"/>
                  <rdf:li rdf:resource="http://identifiers.org/chebi/CHEBI:43611"/>
                  <rdf:li rdf:resource="http://identifiers.org/chebi/CHEBI:47501"/>
                  <rdf:li rdf:resource="http://identifiers.org/chebi/CHEBI:58053"/>
                  <rdf:li rdf:resource="http://identifiers.org/chebi/CHEBI:5849"/>
                  <rdf:li rdf:resource="http://identifiers.org/ec-code/1.1.1.72"/>
                  <rdf:li rdf:resource="http://identifiers.org/hmdb/HMDB00175"/>
                  <rdf:li rdf:resource="http://identifiers.org/kegg.compound/C00130"/>
                  <rdf:li rdf:resource="http://identifiers.org/kegg.reaction/R01036"/>
                  <rdf:li rdf:resource="http://identifiers.org/metanetx.chemical/MNXM125"/>
                  <rdf:li rdf:resource="http://identifiers.org/metanetx.reaction/MNXR68334"/>
                  <rdf:li rdf:resource="http://identifiers.org/ncbigi/312945229"/>
                  <rdf:li rdf:resource="http://identifiers.org/rhea/30027"/>
                  <rdf:li rdf:resource="http://identifiers.org/rhea/30028"/>
                  <rdf:li rdf:resource="http://identifiers.org/rhea/30029"/>
                  <rdf:li rdf:resource="http://identifiers.org/rhea/30030"/>
                  <rdf:li rdf:resource="http://identifiers.org/seed.compound/cpd00114"/>
                  <rdf:li rdf:resource="http://identifiers.org/unipathway.compound/UPC00130"/>
                </rdf:Bag>
              </bqbiol:is>
            </rdf:Description>
          </rdf:RDF>
        </sbml:annotation>
      </species>
      <species boundaryCondition="false" constant="false" hasOnlySubstanceUnits="false" id="M_cpd00103_c0" name="PRPP_c0" metaid="M_cpd00103_c0" sboTerm="SBO:0000247" compartment="c0" fbc:charge="-3" fbc:chemicalFormula="C5H10O14P3">
        <sbml:annotation xmlns:sbml="http://www.sbml.org/sbml/level3/version1/core">
          <rdf:RDF xmlns:rdf="http://www.w3.org/1999/02/22-rdf-syntax-ns#">
            <rdf:Description rdf:about="#M_cpd00103_c0">
              <bqbiol:is xmlns:bqbiol="http://biomodels.net/biology-qualifiers/">
                <rdf:Bag>
                  <rdf:li rdf:resource="http://identifiers.org/bigg.metabolite/prpp"/>
                  <rdf:li rdf:resource="http://identifiers.org/biocyc/META:PRPP"/>
                  <rdf:li rdf:resource="http://identifiers.org/chebi/CHEBI:12159"/>
                  <rdf:li rdf:resource="http://identifiers.org/chebi/CHEBI:12160"/>
                  <rdf:li rdf:resource="http://identifiers.org/chebi/CHEBI:17111"/>
                  <rdf:li rdf:resource="http://identifiers.org/chebi/CHEBI:20625"/>
                  <rdf:li rdf:resource="http://identifiers.org/chebi/CHEBI:2121"/>
                  <rdf:li rdf:resource="http://identifiers.org/chebi/CHEBI:45139"/>
                  <rdf:li rdf:resource="http://identifiers.org/chebi/CHEBI:48955"/>
                  <rdf:li rdf:resource="http://identifiers.org/chebi/CHEBI:48956"/>
                  <rdf:li rdf:resource="http://identifiers.org/chebi/CHEBI:58017"/>
                  <rdf:li rdf:resource="http://identifiers.org/hmdb/HMDB00280"/>
                  <rdf:li rdf:resource="http://identifiers.org/kegg.compound/C00119"/>
                  <rdf:li rdf:resource="http://identifiers.org/metanetx.chemical/MNXM91"/>
                  <rdf:li rdf:resource="http://identifiers.org/metanetx.reaction/MNXR82013"/>
                  <rdf:li rdf:resource="http://identifiers.org/ncbigi/312945442"/>
                  <rdf:li rdf:resource="http://identifiers.org/seed.compound/cpd00103"/>
                  <rdf:li rdf:resource="http://identifiers.org/unipathway.compound/UPC00119"/>
                </rdf:Bag>
              </bqbiol:is>
            </rdf:Description>
          </rdf:RDF>
        </sbml:annotation>
      </species>
      <species boundaryCondition="false" constant="false" hasOnlySubstanceUnits="false" id="M_cpd00226_c0" name="HYXN_c0" metaid="M_cpd00226_c0" sboTerm="SBO:0000247" compartment="c0" fbc:charge="0" fbc:chemicalFormula="C5H4N4O">
        <sbml:annotation xmlns:sbml="http://www.sbml.org/sbml/level3/version1/core">
          <rdf:RDF xmlns:rdf="http://www.w3.org/1999/02/22-rdf-syntax-ns#">
            <rdf:Description rdf:about="#M_cpd00226_c0">
              <bqbiol:is xmlns:bqbiol="http://biomodels.net/biology-qualifiers/">
                <rdf:Bag>
                  <rdf:li rdf:resource="http://identifiers.org/bigg.metabolite/hxan"/>
                  <rdf:li rdf:resource="http://identifiers.org/biocyc/META:HYPOXANTHINE"/>
                  <rdf:li rdf:resource="http://identifiers.org/chebi/CHEBI:14431"/>
                  <rdf:li rdf:resource="http://identifiers.org/chebi/CHEBI:17368"/>
                  <rdf:li rdf:resource="http://identifiers.org/chebi/CHEBI:24762"/>
                  <rdf:li rdf:resource="http://identifiers.org/chebi/CHEBI:43237"/>
                  <rdf:li rdf:resource="http://identifiers.org/chebi/CHEBI:5841"/>
                  <rdf:li rdf:resource="http://identifiers.org/hmdb/HMDB00157"/>
                  <rdf:li rdf:resource="http://identifiers.org/kegg.compound/C00262"/>
                  <rdf:li rdf:resource="http://identifiers.org/metanetx.chemical/MNXM213"/>
                  <rdf:li rdf:resource="http://identifiers.org/metanetx.reaction/MNXR615"/>
                  <rdf:li rdf:resource="http://identifiers.org/ncbigi/312945218"/>
                  <rdf:li rdf:resource="http://identifiers.org/seed.compound/cpd00226"/>
                  <rdf:li rdf:resource="http://identifiers.org/unipathway.compound/UPC00262"/>
                </rdf:Bag>
              </bqbiol:is>
            </rdf:Description>
          </rdf:RDF>
        </sbml:annotation>
      </species>
      <species boundaryCondition="false" constant="false" hasOnlySubstanceUnits="false" id="M_cpd00003_c0" name="NAD_c0" metaid="M_cpd00003_c0" sboTerm="SBO:0000247" compartment="c0" fbc:charge="-1" fbc:chemicalFormula="C21H26N7O14P2">
        <sbml:annotation xmlns:sbml="http://www.sbml.org/sbml/level3/version1/core">
          <rdf:RDF xmlns:rdf="http://www.w3.org/1999/02/22-rdf-syntax-ns#">
            <rdf:Description rdf:about="#M_cpd00003_c0">
              <bqbiol:is xmlns:bqbiol="http://biomodels.net/biology-qualifiers/">
                <rdf:Bag>
                  <rdf:li rdf:resource="http://identifiers.org/bigg.metabolite/nad"/>
                  <rdf:li rdf:resource="http://identifiers.org/biocyc/META:CPD-16008"/>
                  <rdf:li rdf:resource="http://identifiers.org/biocyc/META:NAD"/>
                  <rdf:li rdf:resource="http://identifiers.org/chebi/CHEBI:13389"/>
                  <rdf:li rdf:resource="http://identifiers.org/chebi/CHEBI:13393"/>
                  <rdf:li rdf:resource="http://identifiers.org/chebi/CHEBI:13394"/>
                  <rdf:li rdf:resource="http://identifiers.org/chebi/CHEBI:15846"/>
                  <rdf:li rdf:resource="http://identifiers.org/chebi/CHEBI:21901"/>
                  <rdf:li rdf:resource="http://identifiers.org/chebi/CHEBI:29867"/>
                  <rdf:li rdf:resource="http://identifiers.org/chebi/CHEBI:44214"/>
                  <rdf:li rdf:resource="http://identifiers.org/chebi/CHEBI:44215"/>
                  <rdf:li rdf:resource="http://identifiers.org/chebi/CHEBI:44281"/>
                  <rdf:li rdf:resource="http://identifiers.org/chebi/CHEBI:57540"/>
                  <rdf:li rdf:resource="http://identifiers.org/chebi/CHEBI:7422"/>
                  <rdf:li rdf:resource="http://identifiers.org/chebi/CHEBI:77017"/>
                  <rdf:li rdf:resource="http://identifiers.org/chebi/CHEBI:77173"/>
                  <rdf:li rdf:resource="http://identifiers.org/ec-code/6.1.1.22"/>
                  <rdf:li rdf:resource="http://identifiers.org/hmdb/HMDB00902"/>
                  <rdf:li rdf:resource="http://identifiers.org/kegg.compound/C00003"/>
                  <rdf:li rdf:resource="http://identifiers.org/kegg.compound/D00002"/>
                  <rdf:li rdf:resource="http://identifiers.org/kegg.reaction/R03648"/>
                  <rdf:li rdf:resource="http://identifiers.org/metanetx.chemical/MNXM8"/>
                  <rdf:li rdf:resource="http://identifiers.org/metanetx.reaction/MNXR81758"/>
                  <rdf:li rdf:resource="http://identifiers.org/ncbigi/312945325"/>
                  <rdf:li rdf:resource="http://identifiers.org/seed.compound/cpd00003"/>
                  <rdf:li rdf:resource="http://identifiers.org/unipathway.compound/UPC00003"/>
                </rdf:Bag>
              </bqbiol:is>
            </rdf:Description>
          </rdf:RDF>
        </sbml:annotation>
      </species>
      <species boundaryCondition="false" constant="false" hasOnlySubstanceUnits="false" id="M_cpd01861_c0" name="R_1_2_Propanediol_c0" metaid="M_cpd01861_c0" sboTerm="SBO:0000247" compartment="c0" fbc:charge="0" fbc:chemicalFormula="C3H8O2">
        <sbml:annotation xmlns:sbml="http://www.sbml.org/sbml/level3/version1/core">
          <rdf:RDF xmlns:rdf="http://www.w3.org/1999/02/22-rdf-syntax-ns#">
            <rdf:Description rdf:about="#M_cpd01861_c0">
              <bqbiol:is xmlns:bqbiol="http://biomodels.net/biology-qualifiers/">
                <rdf:Bag>
                  <rdf:li rdf:resource="http://identifiers.org/bigg.metabolite/12ppd__R"/>
                  <rdf:li rdf:resource="http://identifiers.org/biocyc/META:CPD-8891"/>
                  <rdf:li rdf:resource="http://identifiers.org/biocyc/META:TRANS-RXN0-467"/>
                  <rdf:li rdf:resource="http://identifiers.org/chebi/CHEBI:18705"/>
                  <rdf:li rdf:resource="http://identifiers.org/chebi/CHEBI:28972"/>
                  <rdf:li rdf:resource="http://identifiers.org/chebi/CHEBI:352"/>
                  <rdf:li rdf:resource="http://identifiers.org/chebi/CHEBI:44863"/>
                  <rdf:li rdf:resource="http://identifiers.org/kegg.compound/C02912"/>
                  <rdf:li rdf:resource="http://identifiers.org/metanetx.chemical/MNXM90191"/>
                  <rdf:li rdf:resource="http://identifiers.org/metanetx.reaction/MNXR30423"/>
                  <rdf:li rdf:resource="http://identifiers.org/ncbigi/312944614"/>
                  <rdf:li rdf:resource="http://identifiers.org/seed.compound/cpd01861"/>
                </rdf:Bag>
              </bqbiol:is>
            </rdf:Description>
          </rdf:RDF>
        </sbml:annotation>
      </species>
      <species boundaryCondition="false" constant="false" hasOnlySubstanceUnits="false" id="M_cpd00004_c0" name="NADH_c0" metaid="M_cpd00004_c0" sboTerm="SBO:0000247" compartment="c0" fbc:charge="-2" fbc:chemicalFormula="C21H27N7O14P2">
        <sbml:annotation xmlns:sbml="http://www.sbml.org/sbml/level3/version1/core">
          <rdf:RDF xmlns:rdf="http://www.w3.org/1999/02/22-rdf-syntax-ns#">
            <rdf:Description rdf:about="#M_cpd00004_c0">
              <bqbiol:is xmlns:bqbiol="http://biomodels.net/biology-qualifiers/">
                <rdf:Bag>
                  <rdf:li rdf:resource="http://identifiers.org/bigg.metabolite/nadh"/>
                  <rdf:li rdf:resource="http://identifiers.org/biocyc/META:NADH"/>
                  <rdf:li rdf:resource="http://identifiers.org/chebi/CHEBI:13395"/>
                  <rdf:li rdf:resource="http://identifiers.org/chebi/CHEBI:13396"/>
                  <rdf:li rdf:resource="http://identifiers.org/chebi/CHEBI:16908"/>
                  <rdf:li rdf:resource="http://identifiers.org/chebi/CHEBI:21902"/>
                  <rdf:li rdf:resource="http://identifiers.org/chebi/CHEBI:44216"/>
                  <rdf:li rdf:resource="http://identifiers.org/chebi/CHEBI:57945"/>
                  <rdf:li rdf:resource="http://identifiers.org/chebi/CHEBI:7423"/>
                  <rdf:li rdf:resource="http://identifiers.org/hmdb/HMDB01487"/>
                  <rdf:li rdf:resource="http://identifiers.org/kegg.compound/C00004"/>
                  <rdf:li rdf:resource="http://identifiers.org/metanetx.chemical/MNXM10"/>
                  <rdf:li rdf:resource="http://identifiers.org/metanetx.reaction/MNXR848"/>
                  <rdf:li rdf:resource="http://identifiers.org/ncbigi/312945326"/>
                  <rdf:li rdf:resource="http://identifiers.org/seed.compound/cpd00004"/>
                  <rdf:li rdf:resource="http://identifiers.org/unipathway.compound/UPC00004"/>
                </rdf:Bag>
              </bqbiol:is>
            </rdf:Description>
          </rdf:RDF>
        </sbml:annotation>
      </species>
      <species boundaryCondition="false" constant="false" hasOnlySubstanceUnits="false" id="M_cpd00693_c0" name="D_Lactaldehyde_c0" metaid="M_cpd00693_c0" sboTerm="SBO:0000247" compartment="c0" fbc:charge="0" fbc:chemicalFormula="C3H6O2">
        <sbml:annotation xmlns:sbml="http://www.sbml.org/sbml/level3/version1/core">
          <rdf:RDF xmlns:rdf="http://www.w3.org/1999/02/22-rdf-syntax-ns#">
            <rdf:Description rdf:about="#M_cpd00693_c0">
              <bqbiol:is xmlns:bqbiol="http://biomodels.net/biology-qualifiers/">
                <rdf:Bag>
                  <rdf:li rdf:resource="http://identifiers.org/bigg.metabolite/lald__D"/>
                  <rdf:li rdf:resource="http://identifiers.org/biocyc/META:CPD-358"/>
                  <rdf:li rdf:resource="http://identifiers.org/chebi/CHEBI:11000"/>
                  <rdf:li rdf:resource="http://identifiers.org/chebi/CHEBI:17167"/>
                  <rdf:li rdf:resource="http://identifiers.org/chebi/CHEBI:18683"/>
                  <rdf:li rdf:resource="http://identifiers.org/chebi/CHEBI:340"/>
                  <rdf:li rdf:resource="http://identifiers.org/hmdb/HMDB06458"/>
                  <rdf:li rdf:resource="http://identifiers.org/hmdb/HMDB06949"/>
                  <rdf:li rdf:resource="http://identifiers.org/kegg.compound/C00937"/>
                  <rdf:li rdf:resource="http://identifiers.org/metanetx.chemical/MNXM909"/>
                  <rdf:li rdf:resource="http://identifiers.org/metanetx.reaction/MNXR81669"/>
                  <rdf:li rdf:resource="http://identifiers.org/ncbigi/312945252"/>
                  <rdf:li rdf:resource="http://identifiers.org/seed.compound/cpd00693"/>
                </rdf:Bag>
              </bqbiol:is>
            </rdf:Description>
          </rdf:RDF>
        </sbml:annotation>
      </species>
      <species boundaryCondition="false" constant="false" hasOnlySubstanceUnits="false" id="M_cpd00001_c0" name="H2O_c0" metaid="M_cpd00001_c0" sboTerm="SBO:0000247" compartment="c0" fbc:charge="0" fbc:chemicalFormula="H2O">
        <sbml:annotation xmlns:sbml="http://www.sbml.org/sbml/level3/version1/core">
          <rdf:RDF xmlns:rdf="http://www.w3.org/1999/02/22-rdf-syntax-ns#">
            <rdf:Description rdf:about="#M_cpd00001_c0">
              <bqbiol:is xmlns:bqbiol="http://biomodels.net/biology-qualifiers/">
                <rdf:Bag>
                  <rdf:li rdf:resource="http://identifiers.org/bigg.metabolite/h2o"/>
                  <rdf:li rdf:resource="http://identifiers.org/biocyc/META:CPD-15815"/>
                  <rdf:li rdf:resource="http://identifiers.org/biocyc/META:HYDROXYL-GROUP"/>
                  <rdf:li rdf:resource="http://identifiers.org/biocyc/META:OH"/>
                  <rdf:li rdf:resource="http://identifiers.org/biocyc/META:OXONIUM"/>
                  <rdf:li rdf:resource="http://identifiers.org/biocyc/META:WATER"/>
                  <rdf:li rdf:resource="http://identifiers.org/chebi/CHEBI:10743"/>
                  <rdf:li rdf:resource="http://identifiers.org/chebi/CHEBI:13352"/>
                  <rdf:li rdf:resource="http://identifiers.org/chebi/CHEBI:13365"/>
                  <rdf:li rdf:resource="http://identifiers.org/chebi/CHEBI:13419"/>
                  <rdf:li rdf:resource="http://identifiers.org/chebi/CHEBI:15377"/>
                  <rdf:li rdf:resource="http://identifiers.org/chebi/CHEBI:16234"/>
                  <rdf:li rdf:resource="http://identifiers.org/chebi/CHEBI:27313"/>
                  <rdf:li rdf:resource="http://identifiers.org/chebi/CHEBI:29356"/>
                  <rdf:li rdf:resource="http://identifiers.org/chebi/CHEBI:29375"/>
                  <rdf:li rdf:resource="http://identifiers.org/chebi/CHEBI:29412"/>
                  <rdf:li rdf:resource="http://identifiers.org/chebi/CHEBI:30490"/>
                  <rdf:li rdf:resource="http://identifiers.org/chebi/CHEBI:33813"/>
                  <rdf:li rdf:resource="http://identifiers.org/chebi/CHEBI:42043"/>
                  <rdf:li rdf:resource="http://identifiers.org/chebi/CHEBI:42857"/>
                  <rdf:li rdf:resource="http://identifiers.org/chebi/CHEBI:43228"/>
                  <rdf:li rdf:resource="http://identifiers.org/chebi/CHEBI:44292"/>
                  <rdf:li rdf:resource="http://identifiers.org/chebi/CHEBI:44641"/>
                  <rdf:li rdf:resource="http://identifiers.org/chebi/CHEBI:44701"/>
                  <rdf:li rdf:resource="http://identifiers.org/chebi/CHEBI:44819"/>
                  <rdf:li rdf:resource="http://identifiers.org/chebi/CHEBI:5585"/>
                  <rdf:li rdf:resource="http://identifiers.org/chebi/CHEBI:5594"/>
                  <rdf:li rdf:resource="http://identifiers.org/hmdb/HMDB01039"/>
                  <rdf:li rdf:resource="http://identifiers.org/hmdb/HMDB02111"/>
                  <rdf:li rdf:resource="http://identifiers.org/kegg.compound/C00001"/>
                  <rdf:li rdf:resource="http://identifiers.org/kegg.compound/C01328"/>
                  <rdf:li rdf:resource="http://identifiers.org/kegg.compound/D00001"/>
                  <rdf:li rdf:resource="http://identifiers.org/kegg.compound/D03703"/>
                  <rdf:li rdf:resource="http://identifiers.org/kegg.compound/D06322"/>
                  <rdf:li rdf:resource="http://identifiers.org/metanetx.chemical/MNXM2"/>
                  <rdf:li rdf:resource="http://identifiers.org/metanetx.reaction/MNXR68303"/>
                  <rdf:li rdf:resource="http://identifiers.org/ncbigi/312945185"/>
                  <rdf:li rdf:resource="http://identifiers.org/seed.compound/cpd00001"/>
                  <rdf:li rdf:resource="http://identifiers.org/seed.compound/cpd15275"/>
                  <rdf:li rdf:resource="http://identifiers.org/unipathway.compound/UPC00001"/>
                  <rdf:li rdf:resource="http://identifiers.org/unipathway.compound/UPC01328"/>
                </rdf:Bag>
              </bqbiol:is>
            </rdf:Description>
          </rdf:RDF>
        </sbml:annotation>
      </species>
      <species boundaryCondition="false" constant="false" hasOnlySubstanceUnits="false" id="M_cpd01759_c0" name="N_Acyl_L_aspartate_c0" compartment="c0" fbc:charge="-2" fbc:chemicalFormula="C5H4NO5R"/>
      <species boundaryCondition="false" constant="false" hasOnlySubstanceUnits="false" id="M_cpd00041_c0" name="L_Aspartate_c0" metaid="M_cpd00041_c0" sboTerm="SBO:0000247" compartment="c0" fbc:charge="-1" fbc:chemicalFormula="C4H6NO4">
        <sbml:annotation xmlns:sbml="http://www.sbml.org/sbml/level3/version1/core">
          <rdf:RDF xmlns:rdf="http://www.w3.org/1999/02/22-rdf-syntax-ns#">
            <rdf:Description rdf:about="#M_cpd00041_c0">
              <bqbiol:is xmlns:bqbiol="http://biomodels.net/biology-qualifiers/">
                <rdf:Bag>
                  <rdf:li rdf:resource="http://identifiers.org/bigg.metabolite/asp__L"/>
                  <rdf:li rdf:resource="http://identifiers.org/biocyc/META:L-ASPARTATE"/>
                  <rdf:li rdf:resource="http://identifiers.org/chebi/CHEBI:13085"/>
                  <rdf:li rdf:resource="http://identifiers.org/chebi/CHEBI:17053"/>
                  <rdf:li rdf:resource="http://identifiers.org/chebi/CHEBI:21244"/>
                  <rdf:li rdf:resource="http://identifiers.org/chebi/CHEBI:21247"/>
                  <rdf:li rdf:resource="http://identifiers.org/chebi/CHEBI:29991"/>
                  <rdf:li rdf:resource="http://identifiers.org/chebi/CHEBI:29993"/>
                  <rdf:li rdf:resource="http://identifiers.org/chebi/CHEBI:40853"/>
                  <rdf:li rdf:resource="http://identifiers.org/chebi/CHEBI:40900"/>
                  <rdf:li rdf:resource="http://identifiers.org/chebi/CHEBI:40913"/>
                  <rdf:li rdf:resource="http://identifiers.org/chebi/CHEBI:40942"/>
                  <rdf:li rdf:resource="http://identifiers.org/chebi/CHEBI:6193"/>
                  <rdf:li rdf:resource="http://identifiers.org/hmdb/HMDB00191"/>
                  <rdf:li rdf:resource="http://identifiers.org/kegg.compound/C00049"/>
                  <rdf:li rdf:resource="http://identifiers.org/kegg.compound/D00013"/>
                  <rdf:li rdf:resource="http://identifiers.org/metanetx.chemical/MNXM42"/>
                  <rdf:li rdf:resource="http://identifiers.org/metanetx.reaction/MNXR5063"/>
                  <rdf:li rdf:resource="http://identifiers.org/ncbigi/312944907"/>
                  <rdf:li rdf:resource="http://identifiers.org/seed.compound/cpd00041"/>
                  <rdf:li rdf:resource="http://identifiers.org/umbbd.compound/c1574"/>
                  <rdf:li rdf:resource="http://identifiers.org/unipathway.compound/UPC00049"/>
                </rdf:Bag>
              </bqbiol:is>
            </rdf:Description>
          </rdf:RDF>
        </sbml:annotation>
      </species>
      <species boundaryCondition="false" constant="false" hasOnlySubstanceUnits="false" id="M_cpd00049_c0" name="Carboxylic_acid_c0" metaid="M_cpd00049_c0" compartment="c0" fbc:charge="-1" fbc:chemicalFormula="CO2R">
        <sbml:annotation xmlns:sbml="http://www.sbml.org/sbml/level3/version1/core">
          <rdf:RDF xmlns:rdf="http://www.w3.org/1999/02/22-rdf-syntax-ns#">
            <rdf:Description rdf:about="#M_cpd00049_c0">
              <bqbiol:is xmlns:bqbiol="http://biomodels.net/biology-qualifiers/">
                <rdf:Bag>
                  <rdf:li rdf:resource="http://identifiers.org/metanetx.chemical/MNXM72"/>
                </rdf:Bag>
              </bqbiol:is>
            </rdf:Description>
          </rdf:RDF>
        </sbml:annotation>
      </species>
      <species boundaryCondition="false" constant="false" hasOnlySubstanceUnits="false" id="M_cpd00017_c0" name="S_Adenosyl_L_methionine_c0" metaid="M_cpd00017_c0" compartment="c0" fbc:charge="1" fbc:chemicalFormula="C15H23N6O5S">
        <sbml:annotation xmlns:sbml="http://www.sbml.org/sbml/level3/version1/core">
          <rdf:RDF xmlns:rdf="http://www.w3.org/1999/02/22-rdf-syntax-ns#">
            <rdf:Description rdf:about="#M_cpd00017_c0">
              <bqbiol:is xmlns:bqbiol="http://biomodels.net/biology-qualifiers/">
                <rdf:Bag>
                  <rdf:li rdf:resource="http://identifiers.org/metanetx.chemical/MNXM16"/>
                </rdf:Bag>
              </bqbiol:is>
            </rdf:Description>
          </rdf:RDF>
        </sbml:annotation>
      </species>
      <species boundaryCondition="false" constant="false" hasOnlySubstanceUnits="false" id="M_cpd00074_c0" name="S_c0" metaid="M_cpd00074_c0" sboTerm="SBO:0000247" compartment="c0" fbc:charge="0" fbc:chemicalFormula="S">
        <sbml:annotation xmlns:sbml="http://www.sbml.org/sbml/level3/version1/core">
          <rdf:RDF xmlns:rdf="http://www.w3.org/1999/02/22-rdf-syntax-ns#">
            <rdf:Description rdf:about="#M_cpd00074_c0">
              <bqbiol:is xmlns:bqbiol="http://biomodels.net/biology-qualifiers/">
                <rdf:Bag>
                  <rdf:li rdf:resource="http://identifiers.org/bigg.metabolite/s"/>
                  <rdf:li rdf:resource="http://identifiers.org/biocyc/META:Elemental-Sulfur"/>
                  <rdf:li rdf:resource="http://identifiers.org/biocyc/META:SEDOBISALDOL-RXN"/>
                  <rdf:li rdf:resource="http://identifiers.org/chebi/CHEBI:26833"/>
                  <rdf:li rdf:resource="http://identifiers.org/ec-code/4.1.2.13"/>
                  <rdf:li rdf:resource="http://identifiers.org/kegg.compound/C00087"/>
                  <rdf:li rdf:resource="http://identifiers.org/kegg.compound/D00024"/>
                  <rdf:li rdf:resource="http://identifiers.org/kegg.reaction/R01829"/>
                  <rdf:li rdf:resource="http://identifiers.org/metanetx.chemical/MNXM89"/>
                  <rdf:li rdf:resource="http://identifiers.org/metanetx.reaction/MNXR2186"/>
                  <rdf:li rdf:resource="http://identifiers.org/ncbigi/312945753"/>
                  <rdf:li rdf:resource="http://identifiers.org/rhea/30167"/>
                  <rdf:li rdf:resource="http://identifiers.org/rhea/30168"/>
                  <rdf:li rdf:resource="http://identifiers.org/rhea/30169"/>
                  <rdf:li rdf:resource="http://identifiers.org/rhea/30170"/>
                  <rdf:li rdf:resource="http://identifiers.org/seed.compound/cpd00074"/>
                  <rdf:li rdf:resource="http://identifiers.org/unipathway.compound/UPC00087"/>
                </rdf:Bag>
              </bqbiol:is>
            </rdf:Description>
          </rdf:RDF>
        </sbml:annotation>
      </species>
      <species boundaryCondition="false" constant="false" hasOnlySubstanceUnits="false" id="M_cpd01311_c0" name="Dethiobiotin_c0" metaid="M_cpd01311_c0" sboTerm="SBO:0000247" compartment="c0" fbc:charge="-1" fbc:chemicalFormula="C10H17N2O3">
        <sbml:annotation xmlns:sbml="http://www.sbml.org/sbml/level3/version1/core">
          <rdf:RDF xmlns:rdf="http://www.w3.org/1999/02/22-rdf-syntax-ns#">
            <rdf:Description rdf:about="#M_cpd01311_c0">
              <bqbiol:is xmlns:bqbiol="http://biomodels.net/biology-qualifiers/">
                <rdf:Bag>
                  <rdf:li rdf:resource="http://identifiers.org/bigg.metabolite/dtbt"/>
                  <rdf:li rdf:resource="http://identifiers.org/biocyc/META:DETHIOBIOTIN"/>
                  <rdf:li rdf:resource="http://identifiers.org/chebi/CHEBI:14132"/>
                  <rdf:li rdf:resource="http://identifiers.org/chebi/CHEBI:16691"/>
                  <rdf:li rdf:resource="http://identifiers.org/chebi/CHEBI:23649"/>
                  <rdf:li rdf:resource="http://identifiers.org/chebi/CHEBI:36990"/>
                  <rdf:li rdf:resource="http://identifiers.org/chebi/CHEBI:36998"/>
                  <rdf:li rdf:resource="http://identifiers.org/chebi/CHEBI:37000"/>
                  <rdf:li rdf:resource="http://identifiers.org/chebi/CHEBI:42279"/>
                  <rdf:li rdf:resource="http://identifiers.org/chebi/CHEBI:42280"/>
                  <rdf:li rdf:resource="http://identifiers.org/chebi/CHEBI:4457"/>
                  <rdf:li rdf:resource="http://identifiers.org/chebi/CHEBI:57861"/>
                  <rdf:li rdf:resource="http://identifiers.org/ec-code/2.3.1.41"/>
                  <rdf:li rdf:resource="http://identifiers.org/hmdb/HMDB03581"/>
                  <rdf:li rdf:resource="http://identifiers.org/kegg.compound/C01909"/>
                  <rdf:li rdf:resource="http://identifiers.org/metanetx.chemical/MNXM1020"/>
                  <rdf:li rdf:resource="http://identifiers.org/metanetx.reaction/MNXR48165"/>
                  <rdf:li rdf:resource="http://identifiers.org/ncbigi/312945047"/>
                  <rdf:li rdf:resource="http://identifiers.org/seed.compound/cpd01311"/>
                  <rdf:li rdf:resource="http://identifiers.org/unipathway.compound/UPC01909"/>
                </rdf:Bag>
              </bqbiol:is>
            </rdf:Description>
          </rdf:RDF>
        </sbml:annotation>
      </species>
      <species boundaryCondition="false" constant="false" hasOnlySubstanceUnits="false" id="M_cpd00060_c0" name="L_Methionine_c0" metaid="M_cpd00060_c0" sboTerm="SBO:0000247" compartment="c0" fbc:charge="0" fbc:chemicalFormula="C5H11NO2S">
        <sbml:annotation xmlns:sbml="http://www.sbml.org/sbml/level3/version1/core">
          <rdf:RDF xmlns:rdf="http://www.w3.org/1999/02/22-rdf-syntax-ns#">
            <rdf:Description rdf:about="#M_cpd00060_c0">
              <bqbiol:is xmlns:bqbiol="http://biomodels.net/biology-qualifiers/">
                <rdf:Bag>
                  <rdf:li rdf:resource="http://identifiers.org/bigg.metabolite/met__L"/>
                  <rdf:li rdf:resource="http://identifiers.org/biocyc/META:MET"/>
                  <rdf:li rdf:resource="http://identifiers.org/biocyc/META:RIBOFLAVINSYNREDUC-RXN"/>
                  <rdf:li rdf:resource="http://identifiers.org/chebi/CHEBI:13141"/>
                  <rdf:li rdf:resource="http://identifiers.org/chebi/CHEBI:16643"/>
                  <rdf:li rdf:resource="http://identifiers.org/chebi/CHEBI:21360"/>
                  <rdf:li rdf:resource="http://identifiers.org/chebi/CHEBI:32631"/>
                  <rdf:li rdf:resource="http://identifiers.org/chebi/CHEBI:32632"/>
                  <rdf:li rdf:resource="http://identifiers.org/chebi/CHEBI:43990"/>
                  <rdf:li rdf:resource="http://identifiers.org/chebi/CHEBI:57844"/>
                  <rdf:li rdf:resource="http://identifiers.org/chebi/CHEBI:6271"/>
                  <rdf:li rdf:resource="http://identifiers.org/ec-code/1.1.1.193"/>
                  <rdf:li rdf:resource="http://identifiers.org/hmdb/HMDB00696"/>
                  <rdf:li rdf:resource="http://identifiers.org/kegg.compound/C00073"/>
                  <rdf:li rdf:resource="http://identifiers.org/kegg.compound/D00019"/>
                  <rdf:li rdf:resource="http://identifiers.org/kegg.compound/D04984"/>
                  <rdf:li rdf:resource="http://identifiers.org/kegg.reaction/R03458"/>
                  <rdf:li rdf:resource="http://identifiers.org/metanetx.chemical/MNXM61"/>
                  <rdf:li rdf:resource="http://identifiers.org/metanetx.reaction/MNXR745"/>
                  <rdf:li rdf:resource="http://identifiers.org/ncbigi/312945291"/>
                  <rdf:li rdf:resource="http://identifiers.org/rhea/17845"/>
                  <rdf:li rdf:resource="http://identifiers.org/rhea/17846"/>
                  <rdf:li rdf:resource="http://identifiers.org/rhea/17847"/>
                  <rdf:li rdf:resource="http://identifiers.org/rhea/17848"/>
                  <rdf:li rdf:resource="http://identifiers.org/seed.compound/cpd00060"/>
                  <rdf:li rdf:resource="http://identifiers.org/unipathway.compound/UPC00073"/>
                  <rdf:li rdf:resource="http://identifiers.org/unipathway.reaction/UCR03458"/>
                  <rdf:li rdf:resource="http://identifiers.org/unipathway.reaction/UER00402"/>
                </rdf:Bag>
              </bqbiol:is>
            </rdf:Description>
          </rdf:RDF>
        </sbml:annotation>
      </species>
      <species boundaryCondition="false" constant="false" hasOnlySubstanceUnits="false" id="M_cpd00104_c0" name="BIOT_c0" metaid="M_cpd00104_c0" sboTerm="SBO:0000247" compartment="c0" fbc:charge="-1" fbc:chemicalFormula="C10H15N2O3S">
        <sbml:annotation xmlns:sbml="http://www.sbml.org/sbml/level3/version1/core">
          <rdf:RDF xmlns:rdf="http://www.w3.org/1999/02/22-rdf-syntax-ns#">
            <rdf:Description rdf:about="#M_cpd00104_c0">
              <bqbiol:is xmlns:bqbiol="http://biomodels.net/biology-qualifiers/">
                <rdf:Bag>
                  <rdf:li rdf:resource="http://identifiers.org/bigg.metabolite/btn"/>
                  <rdf:li rdf:resource="http://identifiers.org/biocyc/META:BIOTIN"/>
                  <rdf:li rdf:resource="http://identifiers.org/chebi/CHEBI:13905"/>
                  <rdf:li rdf:resource="http://identifiers.org/chebi/CHEBI:15956"/>
                  <rdf:li rdf:resource="http://identifiers.org/chebi/CHEBI:22882"/>
                  <rdf:li rdf:resource="http://identifiers.org/chebi/CHEBI:22884"/>
                  <rdf:li rdf:resource="http://identifiers.org/chebi/CHEBI:3108"/>
                  <rdf:li rdf:resource="http://identifiers.org/chebi/CHEBI:41236"/>
                  <rdf:li rdf:resource="http://identifiers.org/chebi/CHEBI:57586"/>
                  <rdf:li rdf:resource="http://identifiers.org/hmdb/HMDB00030"/>
                  <rdf:li rdf:resource="http://identifiers.org/kegg.compound/C00120"/>
                  <rdf:li rdf:resource="http://identifiers.org/kegg.compound/D00029"/>
                  <rdf:li rdf:resource="http://identifiers.org/metanetx.chemical/MNXM304"/>
                  <rdf:li rdf:resource="http://identifiers.org/metanetx.reaction/MNXR5191"/>
                  <rdf:li rdf:resource="http://identifiers.org/ncbigi/312944922"/>
                  <rdf:li rdf:resource="http://identifiers.org/seed.compound/cpd00104"/>
                  <rdf:li rdf:resource="http://identifiers.org/unipathway.compound/UPC00120"/>
                </rdf:Bag>
              </bqbiol:is>
            </rdf:Description>
          </rdf:RDF>
        </sbml:annotation>
      </species>
      <species boundaryCondition="false" constant="false" hasOnlySubstanceUnits="false" id="M_cpd03091_c0" name="5_Deoxyadenosine_c0" metaid="M_cpd03091_c0" compartment="c0" fbc:charge="0" fbc:chemicalFormula="C10H13N5O3">
        <sbml:annotation xmlns:sbml="http://www.sbml.org/sbml/level3/version1/core">
          <rdf:RDF xmlns:rdf="http://www.w3.org/1999/02/22-rdf-syntax-ns#">
            <rdf:Description rdf:about="#M_cpd03091_c0">
              <bqbiol:is xmlns:bqbiol="http://biomodels.net/biology-qualifiers/">
                <rdf:Bag>
                  <rdf:li rdf:resource="http://identifiers.org/metanetx.chemical/MNXM316"/>
                </rdf:Bag>
              </bqbiol:is>
            </rdf:Description>
          </rdf:RDF>
        </sbml:annotation>
      </species>
      <species boundaryCondition="false" constant="false" hasOnlySubstanceUnits="false" id="M_cpd00067_e0" name="H_plus__e0" metaid="M_cpd00067_e0" sboTerm="SBO:0000247" compartment="e0" fbc:charge="1" fbc:chemicalFormula="H">
        <sbml:annotation xmlns:sbml="http://www.sbml.org/sbml/level3/version1/core">
          <rdf:RDF xmlns:rdf="http://www.w3.org/1999/02/22-rdf-syntax-ns#">
            <rdf:Description rdf:about="#M_cpd00067_e0">
              <bqbiol:is xmlns:bqbiol="http://biomodels.net/biology-qualifiers/">
                <rdf:Bag>
                  <rdf:li rdf:resource="http://identifiers.org/bigg.metabolite/h"/>
                  <rdf:li rdf:resource="http://identifiers.org/biocyc/META:ADENYLOSUCCINATE-SYNTHASE-RXN"/>
                  <rdf:li rdf:resource="http://identifiers.org/biocyc/META:PROTON"/>
                  <rdf:li rdf:resource="http://identifiers.org/chebi/CHEBI:10744"/>
                  <rdf:li rdf:resource="http://identifiers.org/chebi/CHEBI:13357"/>
                  <rdf:li rdf:resource="http://identifiers.org/chebi/CHEBI:15378"/>
                  <rdf:li rdf:resource="http://identifiers.org/chebi/CHEBI:24636"/>
                  <rdf:li rdf:resource="http://identifiers.org/chebi/CHEBI:5584"/>
                  <rdf:li rdf:resource="http://identifiers.org/ec-code/6.3.4.4"/>
                  <rdf:li rdf:resource="http://identifiers.org/hmdb/HMDB59597"/>
                  <rdf:li rdf:resource="http://identifiers.org/kegg.compound/C00080"/>
                  <rdf:li rdf:resource="http://identifiers.org/kegg.reaction/R01135"/>
                  <rdf:li rdf:resource="http://identifiers.org/metanetx.chemical/MNXM1"/>
                  <rdf:li rdf:resource="http://identifiers.org/metanetx.reaction/MNXR68295"/>
                  <rdf:li rdf:resource="http://identifiers.org/ncbigi/312945182"/>
                  <rdf:li rdf:resource="http://identifiers.org/rhea/15753"/>
                  <rdf:li rdf:resource="http://identifiers.org/rhea/15754"/>
                  <rdf:li rdf:resource="http://identifiers.org/rhea/15755"/>
                  <rdf:li rdf:resource="http://identifiers.org/rhea/15756"/>
                  <rdf:li rdf:resource="http://identifiers.org/seed.compound/cpd00067"/>
                  <rdf:li rdf:resource="http://identifiers.org/unipathway.compound/UPC00080"/>
                  <rdf:li rdf:resource="http://identifiers.org/unipathway.reaction/UCR01135"/>
                  <rdf:li rdf:resource="http://identifiers.org/unipathway.reaction/UER00335"/>
                </rdf:Bag>
              </bqbiol:is>
            </rdf:Description>
          </rdf:RDF>
        </sbml:annotation>
      </species>
      <species boundaryCondition="false" constant="false" hasOnlySubstanceUnits="false" id="M_cpd00182_e0" name="Adenosine_e0" metaid="M_cpd00182_e0" sboTerm="SBO:0000247" compartment="e0" fbc:charge="0" fbc:chemicalFormula="C10H13N5O4">
        <sbml:annotation xmlns:sbml="http://www.sbml.org/sbml/level3/version1/core">
          <rdf:RDF xmlns:rdf="http://www.w3.org/1999/02/22-rdf-syntax-ns#">
            <rdf:Description rdf:about="#M_cpd00182_e0">
              <bqbiol:is xmlns:bqbiol="http://biomodels.net/biology-qualifiers/">
                <rdf:Bag>
                  <rdf:li rdf:resource="http://identifiers.org/bigg.metabolite/adn"/>
                  <rdf:li rdf:resource="http://identifiers.org/biocyc/META:ADENOSINE"/>
                  <rdf:li rdf:resource="http://identifiers.org/biocyc/META:CPD-13918"/>
                  <rdf:li rdf:resource="http://identifiers.org/biocyc/META:TRANS-RXN0-486"/>
                  <rdf:li rdf:resource="http://identifiers.org/chebi/CHEBI:13734"/>
                  <rdf:li rdf:resource="http://identifiers.org/chebi/CHEBI:16335"/>
                  <rdf:li rdf:resource="http://identifiers.org/chebi/CHEBI:22237"/>
                  <rdf:li rdf:resource="http://identifiers.org/chebi/CHEBI:22250"/>
                  <rdf:li rdf:resource="http://identifiers.org/chebi/CHEBI:2472"/>
                  <rdf:li rdf:resource="http://identifiers.org/chebi/CHEBI:40558"/>
                  <rdf:li rdf:resource="http://identifiers.org/chebi/CHEBI:40825"/>
                  <rdf:li rdf:resource="http://identifiers.org/chebi/CHEBI:40906"/>
                  <rdf:li rdf:resource="http://identifiers.org/chebi/CHEBI:40911"/>
                  <rdf:li rdf:resource="http://identifiers.org/chebi/CHEBI:45323"/>
                  <rdf:li rdf:resource="http://identifiers.org/chebi/CHEBI:45327"/>
                  <rdf:li rdf:resource="http://identifiers.org/chebi/CHEBI:46515"/>
                  <rdf:li rdf:resource="http://identifiers.org/hmdb/HMDB00050"/>
                  <rdf:li rdf:resource="http://identifiers.org/hmdb/HMDB04401"/>
                  <rdf:li rdf:resource="http://identifiers.org/hmdb/HMDB04402"/>
                  <rdf:li rdf:resource="http://identifiers.org/hmdb/HMDB04421"/>
                  <rdf:li rdf:resource="http://identifiers.org/hmdb/HMDB14340"/>
                  <rdf:li rdf:resource="http://identifiers.org/kegg.compound/C00212"/>
                  <rdf:li rdf:resource="http://identifiers.org/kegg.compound/D00045"/>
                  <rdf:li rdf:resource="http://identifiers.org/kegg.compound/D06298"/>
                  <rdf:li rdf:resource="http://identifiers.org/metanetx.chemical/MNXM212"/>
                  <rdf:li rdf:resource="http://identifiers.org/metanetx.reaction/MNXR3603"/>
                  <rdf:li rdf:resource="http://identifiers.org/ncbigi/312944841"/>
                  <rdf:li rdf:resource="http://identifiers.org/seed.compound/cpd00182"/>
                  <rdf:li rdf:resource="http://identifiers.org/unipathway.compound/UPC00212"/>
                </rdf:Bag>
              </bqbiol:is>
            </rdf:Description>
          </rdf:RDF>
        </sbml:annotation>
      </species>
      <species boundaryCondition="false" constant="false" hasOnlySubstanceUnits="false" id="M_cpd00182_c0" name="Adenosine_c0" metaid="M_cpd00182_c0" sboTerm="SBO:0000247" compartment="c0" fbc:charge="0" fbc:chemicalFormula="C10H13N5O4">
        <sbml:annotation xmlns:sbml="http://www.sbml.org/sbml/level3/version1/core">
          <rdf:RDF xmlns:rdf="http://www.w3.org/1999/02/22-rdf-syntax-ns#">
            <rdf:Description rdf:about="#M_cpd00182_c0">
              <bqbiol:is xmlns:bqbiol="http://biomodels.net/biology-qualifiers/">
                <rdf:Bag>
                  <rdf:li rdf:resource="http://identifiers.org/bigg.metabolite/adn"/>
                  <rdf:li rdf:resource="http://identifiers.org/biocyc/META:ADENOSINE"/>
                  <rdf:li rdf:resource="http://identifiers.org/biocyc/META:CPD-13918"/>
                  <rdf:li rdf:resource="http://identifiers.org/biocyc/META:TRANS-RXN0-486"/>
                  <rdf:li rdf:resource="http://identifiers.org/chebi/CHEBI:13734"/>
                  <rdf:li rdf:resource="http://identifiers.org/chebi/CHEBI:16335"/>
                  <rdf:li rdf:resource="http://identifiers.org/chebi/CHEBI:22237"/>
                  <rdf:li rdf:resource="http://identifiers.org/chebi/CHEBI:22250"/>
                  <rdf:li rdf:resource="http://identifiers.org/chebi/CHEBI:2472"/>
                  <rdf:li rdf:resource="http://identifiers.org/chebi/CHEBI:40558"/>
                  <rdf:li rdf:resource="http://identifiers.org/chebi/CHEBI:40825"/>
                  <rdf:li rdf:resource="http://identifiers.org/chebi/CHEBI:40906"/>
                  <rdf:li rdf:resource="http://identifiers.org/chebi/CHEBI:40911"/>
                  <rdf:li rdf:resource="http://identifiers.org/chebi/CHEBI:45323"/>
                  <rdf:li rdf:resource="http://identifiers.org/chebi/CHEBI:45327"/>
                  <rdf:li rdf:resource="http://identifiers.org/chebi/CHEBI:46515"/>
                  <rdf:li rdf:resource="http://identifiers.org/hmdb/HMDB00050"/>
                  <rdf:li rdf:resource="http://identifiers.org/hmdb/HMDB04401"/>
                  <rdf:li rdf:resource="http://identifiers.org/hmdb/HMDB04402"/>
                  <rdf:li rdf:resource="http://identifiers.org/hmdb/HMDB04421"/>
                  <rdf:li rdf:resource="http://identifiers.org/hmdb/HMDB14340"/>
                  <rdf:li rdf:resource="http://identifiers.org/kegg.compound/C00212"/>
                  <rdf:li rdf:resource="http://identifiers.org/kegg.compound/D00045"/>
                  <rdf:li rdf:resource="http://identifiers.org/kegg.compound/D06298"/>
                  <rdf:li rdf:resource="http://identifiers.org/metanetx.chemical/MNXM212"/>
                  <rdf:li rdf:resource="http://identifiers.org/metanetx.reaction/MNXR3603"/>
                  <rdf:li rdf:resource="http://identifiers.org/ncbigi/312944841"/>
                  <rdf:li rdf:resource="http://identifiers.org/seed.compound/cpd00182"/>
                  <rdf:li rdf:resource="http://identifiers.org/unipathway.compound/UPC00212"/>
                </rdf:Bag>
              </bqbiol:is>
            </rdf:Description>
          </rdf:RDF>
        </sbml:annotation>
      </species>
      <species boundaryCondition="false" constant="false" hasOnlySubstanceUnits="false" id="M_cpd00947_c0" name="LacCer_c0" metaid="M_cpd00947_c0" sboTerm="SBO:0000247" compartment="c0" fbc:charge="0" fbc:chemicalFormula="C31H56NO13R">
        <sbml:annotation xmlns:sbml="http://www.sbml.org/sbml/level3/version1/core">
          <rdf:RDF xmlns:rdf="http://www.w3.org/1999/02/22-rdf-syntax-ns#">
            <rdf:Description rdf:about="#M_cpd00947_c0">
              <bqbiol:is xmlns:bqbiol="http://biomodels.net/biology-qualifiers/">
                <rdf:Bag/>
              </bqbiol:is>
            </rdf:Description>
          </rdf:RDF>
        </sbml:annotation>
      </species>
      <species boundaryCondition="false" constant="false" hasOnlySubstanceUnits="false" id="M_cpd00108_c0" name="Galactose_c0" metaid="M_cpd00108_c0" sboTerm="SBO:0000247" compartment="c0" fbc:charge="0" fbc:chemicalFormula="C6H12O6">
        <sbml:annotation xmlns:sbml="http://www.sbml.org/sbml/level3/version1/core">
          <rdf:RDF xmlns:rdf="http://www.w3.org/1999/02/22-rdf-syntax-ns#">
            <rdf:Description rdf:about="#M_cpd00108_c0">
              <bqbiol:is xmlns:bqbiol="http://biomodels.net/biology-qualifiers/">
                <rdf:Bag>
                  <rdf:li rdf:resource="http://identifiers.org/bigg.metabolite/gal"/>
                  <rdf:li rdf:resource="http://identifiers.org/biocyc/META:D-galactopyranose"/>
                  <rdf:li rdf:resource="http://identifiers.org/biocyc/META:N-ACETYLTRANSFER-RXN"/>
                  <rdf:li rdf:resource="http://identifiers.org/chebi/CHEBI:12936"/>
                  <rdf:li rdf:resource="http://identifiers.org/chebi/CHEBI:4139"/>
                  <rdf:li rdf:resource="http://identifiers.org/ec-code/2.3.1.1"/>
                  <rdf:li rdf:resource="http://identifiers.org/kegg.compound/C00124"/>
                  <rdf:li rdf:resource="http://identifiers.org/kegg.reaction/R00259"/>
                  <rdf:li rdf:resource="http://identifiers.org/metanetx.chemical/MNXM89602"/>
                  <rdf:li rdf:resource="http://identifiers.org/metanetx.reaction/MNXR30582"/>
                  <rdf:li rdf:resource="http://identifiers.org/ncbigi/312945115"/>
                  <rdf:li rdf:resource="http://identifiers.org/rhea/24292"/>
                  <rdf:li rdf:resource="http://identifiers.org/rhea/24293"/>
                  <rdf:li rdf:resource="http://identifiers.org/rhea/24294"/>
                  <rdf:li rdf:resource="http://identifiers.org/rhea/24295"/>
                  <rdf:li rdf:resource="http://identifiers.org/seed.compound/cpd00108"/>
                  <rdf:li rdf:resource="http://identifiers.org/unipathway.reaction/UCR00259"/>
                  <rdf:li rdf:resource="http://identifiers.org/unipathway.reaction/UER00106"/>
                </rdf:Bag>
              </bqbiol:is>
            </rdf:Description>
          </rdf:RDF>
        </sbml:annotation>
      </species>
      <species boundaryCondition="false" constant="false" hasOnlySubstanceUnits="false" id="M_cpd00878_c0" name="Glucocerebroside_c0" metaid="M_cpd00878_c0" sboTerm="SBO:0000247" compartment="c0" fbc:charge="0" fbc:chemicalFormula="C25H46NO8R">
        <sbml:annotation xmlns:sbml="http://www.sbml.org/sbml/level3/version1/core">
          <rdf:RDF xmlns:rdf="http://www.w3.org/1999/02/22-rdf-syntax-ns#">
            <rdf:Description rdf:about="#M_cpd00878_c0">
              <bqbiol:is xmlns:bqbiol="http://biomodels.net/biology-qualifiers/">
                <rdf:Bag/>
              </bqbiol:is>
            </rdf:Description>
          </rdf:RDF>
        </sbml:annotation>
      </species>
      <species boundaryCondition="false" constant="false" hasOnlySubstanceUnits="false" id="M_cpd00022_c0" name="Acetyl_CoA_c0" metaid="M_cpd00022_c0" sboTerm="SBO:0000247" compartment="c0" fbc:charge="-3" fbc:chemicalFormula="C23H35N7O17P3S">
        <sbml:annotation xmlns:sbml="http://www.sbml.org/sbml/level3/version1/core">
          <rdf:RDF xmlns:rdf="http://www.w3.org/1999/02/22-rdf-syntax-ns#">
            <rdf:Description rdf:about="#M_cpd00022_c0">
              <bqbiol:is xmlns:bqbiol="http://biomodels.net/biology-qualifiers/">
                <rdf:Bag>
                  <rdf:li rdf:resource="http://identifiers.org/bigg.metabolite/accoa"/>
                  <rdf:li rdf:resource="http://identifiers.org/biocyc/META:ACETYL-COA"/>
                  <rdf:li rdf:resource="http://identifiers.org/biocyc/META:TRANS-RXN0-278"/>
                  <rdf:li rdf:resource="http://identifiers.org/chebi/CHEBI:13712"/>
                  <rdf:li rdf:resource="http://identifiers.org/chebi/CHEBI:15351"/>
                  <rdf:li rdf:resource="http://identifiers.org/chebi/CHEBI:22192"/>
                  <rdf:li rdf:resource="http://identifiers.org/chebi/CHEBI:2408"/>
                  <rdf:li rdf:resource="http://identifiers.org/chebi/CHEBI:40470"/>
                  <rdf:li rdf:resource="http://identifiers.org/chebi/CHEBI:57288"/>
                  <rdf:li rdf:resource="http://identifiers.org/hmdb/HMDB01206"/>
                  <rdf:li rdf:resource="http://identifiers.org/kegg.compound/C00024"/>
                  <rdf:li rdf:resource="http://identifiers.org/lipidmaps/LMFA07050000"/>
                  <rdf:li rdf:resource="http://identifiers.org/lipidmaps/LMFA07050029"/>
                  <rdf:li rdf:resource="http://identifiers.org/lipidmaps/LMFA07050281"/>
                  <rdf:li rdf:resource="http://identifiers.org/metanetx.chemical/MNXM21"/>
                  <rdf:li rdf:resource="http://identifiers.org/metanetx.reaction/MNXR82574"/>
                  <rdf:li rdf:resource="http://identifiers.org/ncbigi/312944819"/>
                  <rdf:li rdf:resource="http://identifiers.org/seed.compound/cpd00022"/>
                  <rdf:li rdf:resource="http://identifiers.org/umbbd.compound/c0031"/>
                  <rdf:li rdf:resource="http://identifiers.org/unipathway.compound/UPC00024"/>
                </rdf:Bag>
              </bqbiol:is>
            </rdf:Description>
          </rdf:RDF>
        </sbml:annotation>
      </species>
      <species boundaryCondition="false" constant="false" hasOnlySubstanceUnits="false" id="M_cpd00054_c0" name="L_Serine_c0" metaid="M_cpd00054_c0" sboTerm="SBO:0000247" compartment="c0" fbc:charge="0" fbc:chemicalFormula="C3H7NO3">
        <sbml:annotation xmlns:sbml="http://www.sbml.org/sbml/level3/version1/core">
          <rdf:RDF xmlns:rdf="http://www.w3.org/1999/02/22-rdf-syntax-ns#">
            <rdf:Description rdf:about="#M_cpd00054_c0">
              <bqbiol:is xmlns:bqbiol="http://biomodels.net/biology-qualifiers/">
                <rdf:Bag>
                  <rdf:li rdf:resource="http://identifiers.org/bigg.metabolite/ser__L"/>
                  <rdf:li rdf:resource="http://identifiers.org/biocyc/META:CTPSYN-RXN"/>
                  <rdf:li rdf:resource="http://identifiers.org/biocyc/META:SER"/>
                  <rdf:li rdf:resource="http://identifiers.org/chebi/CHEBI:13167"/>
                  <rdf:li rdf:resource="http://identifiers.org/chebi/CHEBI:17115"/>
                  <rdf:li rdf:resource="http://identifiers.org/chebi/CHEBI:21387"/>
                  <rdf:li rdf:resource="http://identifiers.org/chebi/CHEBI:32836"/>
                  <rdf:li rdf:resource="http://identifiers.org/chebi/CHEBI:32837"/>
                  <rdf:li rdf:resource="http://identifiers.org/chebi/CHEBI:33384"/>
                  <rdf:li rdf:resource="http://identifiers.org/chebi/CHEBI:45440"/>
                  <rdf:li rdf:resource="http://identifiers.org/chebi/CHEBI:45451"/>
                  <rdf:li rdf:resource="http://identifiers.org/chebi/CHEBI:45590"/>
                  <rdf:li rdf:resource="http://identifiers.org/chebi/CHEBI:45597"/>
                  <rdf:li rdf:resource="http://identifiers.org/chebi/CHEBI:45677"/>
                  <rdf:li rdf:resource="http://identifiers.org/chebi/CHEBI:6301"/>
                  <rdf:li rdf:resource="http://identifiers.org/ec-code/6.3.4.2"/>
                  <rdf:li rdf:resource="http://identifiers.org/hmdb/HMDB00187"/>
                  <rdf:li rdf:resource="http://identifiers.org/hmdb/HMDB00589"/>
                  <rdf:li rdf:resource="http://identifiers.org/kegg.compound/C00065"/>
                  <rdf:li rdf:resource="http://identifiers.org/kegg.compound/D00016"/>
                  <rdf:li rdf:resource="http://identifiers.org/kegg.reaction/R00573"/>
                  <rdf:li rdf:resource="http://identifiers.org/metanetx.chemical/MNXM53"/>
                  <rdf:li rdf:resource="http://identifiers.org/metanetx.reaction/MNXR32700"/>
                  <rdf:li rdf:resource="http://identifiers.org/ncbigi/312945490"/>
                  <rdf:li rdf:resource="http://identifiers.org/rhea/26426"/>
                  <rdf:li rdf:resource="http://identifiers.org/rhea/26427"/>
                  <rdf:li rdf:resource="http://identifiers.org/rhea/26428"/>
                  <rdf:li rdf:resource="http://identifiers.org/rhea/26429"/>
                  <rdf:li rdf:resource="http://identifiers.org/seed.compound/cpd00054"/>
                  <rdf:li rdf:resource="http://identifiers.org/umbbd.compound/c0933"/>
                  <rdf:li rdf:resource="http://identifiers.org/unipathway.compound/UPC00065"/>
                </rdf:Bag>
              </bqbiol:is>
            </rdf:Description>
          </rdf:RDF>
        </sbml:annotation>
      </species>
      <species boundaryCondition="false" constant="false" hasOnlySubstanceUnits="false" id="M_cpd00010_c0" name="CoA_c0" metaid="M_cpd00010_c0" sboTerm="SBO:0000247" compartment="c0" fbc:charge="-3" fbc:chemicalFormula="C21H33N7O16P3S">
        <sbml:annotation xmlns:sbml="http://www.sbml.org/sbml/level3/version1/core">
          <rdf:RDF xmlns:rdf="http://www.w3.org/1999/02/22-rdf-syntax-ns#">
            <rdf:Description rdf:about="#M_cpd00010_c0">
              <bqbiol:is xmlns:bqbiol="http://biomodels.net/biology-qualifiers/">
                <rdf:Bag>
                  <rdf:li rdf:resource="http://identifiers.org/bigg.metabolite/coa"/>
                  <rdf:li rdf:resource="http://identifiers.org/biocyc/META:CO-A"/>
                  <rdf:li rdf:resource="http://identifiers.org/biocyc/META:COA-GROUP"/>
                  <rdf:li rdf:resource="http://identifiers.org/chebi/CHEBI:13294"/>
                  <rdf:li rdf:resource="http://identifiers.org/chebi/CHEBI:13295"/>
                  <rdf:li rdf:resource="http://identifiers.org/chebi/CHEBI:13298"/>
                  <rdf:li rdf:resource="http://identifiers.org/chebi/CHEBI:15346"/>
                  <rdf:li rdf:resource="http://identifiers.org/chebi/CHEBI:23355"/>
                  <rdf:li rdf:resource="http://identifiers.org/chebi/CHEBI:3771"/>
                  <rdf:li rdf:resource="http://identifiers.org/chebi/CHEBI:41597"/>
                  <rdf:li rdf:resource="http://identifiers.org/chebi/CHEBI:41631"/>
                  <rdf:li rdf:resource="http://identifiers.org/chebi/CHEBI:57287"/>
                  <rdf:li rdf:resource="http://identifiers.org/chebi/CHEBI:741566"/>
                  <rdf:li rdf:resource="http://identifiers.org/hmdb/HMDB01423"/>
                  <rdf:li rdf:resource="http://identifiers.org/kegg.compound/C00010"/>
                  <rdf:li rdf:resource="http://identifiers.org/metanetx.chemical/MNXM12"/>
                  <rdf:li rdf:resource="http://identifiers.org/metanetx.reaction/MNXR49"/>
                  <rdf:li rdf:resource="http://identifiers.org/ncbigi/312944963"/>
                  <rdf:li rdf:resource="http://identifiers.org/seed.compound/cpd00010"/>
                  <rdf:li rdf:resource="http://identifiers.org/umbbd.compound/c0919"/>
                  <rdf:li rdf:resource="http://identifiers.org/unipathway.compound/UPC00010"/>
                </rdf:Bag>
              </bqbiol:is>
            </rdf:Description>
          </rdf:RDF>
        </sbml:annotation>
      </species>
      <species boundaryCondition="false" constant="false" hasOnlySubstanceUnits="false" id="M_cpd00722_c0" name="O_Acetyl_L_serine_c0" metaid="M_cpd00722_c0" sboTerm="SBO:0000247" compartment="c0" fbc:charge="0" fbc:chemicalFormula="C5H9NO4">
        <sbml:annotation xmlns:sbml="http://www.sbml.org/sbml/level3/version1/core">
          <rdf:RDF xmlns:rdf="http://www.w3.org/1999/02/22-rdf-syntax-ns#">
            <rdf:Description rdf:about="#M_cpd00722_c0">
              <bqbiol:is xmlns:bqbiol="http://biomodels.net/biology-qualifiers/">
                <rdf:Bag>
                  <rdf:li rdf:resource="http://identifiers.org/bigg.metabolite/acser"/>
                  <rdf:li rdf:resource="http://identifiers.org/biocyc/META:ACETYLSERINE"/>
                  <rdf:li rdf:resource="http://identifiers.org/chebi/CHEBI:12685"/>
                  <rdf:li rdf:resource="http://identifiers.org/chebi/CHEBI:12710"/>
                  <rdf:li rdf:resource="http://identifiers.org/chebi/CHEBI:12724"/>
                  <rdf:li rdf:resource="http://identifiers.org/chebi/CHEBI:17981"/>
                  <rdf:li rdf:resource="http://identifiers.org/chebi/CHEBI:21938"/>
                  <rdf:li rdf:resource="http://identifiers.org/chebi/CHEBI:44568"/>
                  <rdf:li rdf:resource="http://identifiers.org/chebi/CHEBI:58340"/>
                  <rdf:li rdf:resource="http://identifiers.org/chebi/CHEBI:7668"/>
                  <rdf:li rdf:resource="http://identifiers.org/hmdb/HMDB03011"/>
                  <rdf:li rdf:resource="http://identifiers.org/kegg.compound/C00979"/>
                  <rdf:li rdf:resource="http://identifiers.org/metanetx.chemical/MNXM418"/>
                  <rdf:li rdf:resource="http://identifiers.org/metanetx.reaction/MNXR3497"/>
                  <rdf:li rdf:resource="http://identifiers.org/ncbigi/312944837"/>
                  <rdf:li rdf:resource="http://identifiers.org/seed.compound/cpd00722"/>
                  <rdf:li rdf:resource="http://identifiers.org/unipathway.compound/UPC00979"/>
                </rdf:Bag>
              </bqbiol:is>
            </rdf:Description>
          </rdf:RDF>
        </sbml:annotation>
      </species>
      <species boundaryCondition="false" constant="false" hasOnlySubstanceUnits="false" id="M_cpd00046_c0" name="CMP_c0" metaid="M_cpd00046_c0" sboTerm="SBO:0000247" compartment="c0" fbc:charge="-1" fbc:chemicalFormula="C9H13N3O8P">
        <sbml:annotation xmlns:sbml="http://www.sbml.org/sbml/level3/version1/core">
          <rdf:RDF xmlns:rdf="http://www.w3.org/1999/02/22-rdf-syntax-ns#">
            <rdf:Description rdf:about="#M_cpd00046_c0">
              <bqbiol:is xmlns:bqbiol="http://biomodels.net/biology-qualifiers/">
                <rdf:Bag>
                  <rdf:li rdf:resource="http://identifiers.org/bigg.metabolite/cmp"/>
                  <rdf:li rdf:resource="http://identifiers.org/biocyc/META:CMP"/>
                  <rdf:li rdf:resource="http://identifiers.org/biocyc/META:CMP-GROUP"/>
                  <rdf:li rdf:resource="http://identifiers.org/chebi/CHEBI:13274"/>
                  <rdf:li rdf:resource="http://identifiers.org/chebi/CHEBI:17361"/>
                  <rdf:li rdf:resource="http://identifiers.org/chebi/CHEBI:23520"/>
                  <rdf:li rdf:resource="http://identifiers.org/chebi/CHEBI:3275"/>
                  <rdf:li rdf:resource="http://identifiers.org/chebi/CHEBI:41312"/>
                  <rdf:li rdf:resource="http://identifiers.org/chebi/CHEBI:41319"/>
                  <rdf:li rdf:resource="http://identifiers.org/chebi/CHEBI:41666"/>
                  <rdf:li rdf:resource="http://identifiers.org/chebi/CHEBI:41691"/>
                  <rdf:li rdf:resource="http://identifiers.org/chebi/CHEBI:47362"/>
                  <rdf:li rdf:resource="http://identifiers.org/chebi/CHEBI:48799"/>
                  <rdf:li rdf:resource="http://identifiers.org/chebi/CHEBI:58120"/>
                  <rdf:li rdf:resource="http://identifiers.org/chebi/CHEBI:60377"/>
                  <rdf:li rdf:resource="http://identifiers.org/hmdb/HMDB00095"/>
                  <rdf:li rdf:resource="http://identifiers.org/kegg.compound/C00055"/>
                  <rdf:li rdf:resource="http://identifiers.org/kegg.compound/G10621"/>
                  <rdf:li rdf:resource="http://identifiers.org/metanetx.chemical/MNXM31"/>
                  <rdf:li rdf:resource="http://identifiers.org/metanetx.reaction/MNXR47"/>
                  <rdf:li rdf:resource="http://identifiers.org/ncbigi/312944961"/>
                  <rdf:li rdf:resource="http://identifiers.org/seed.compound/cpd00046"/>
                  <rdf:li rdf:resource="http://identifiers.org/unipathway.compound/UPC00055"/>
                </rdf:Bag>
              </bqbiol:is>
            </rdf:Description>
          </rdf:RDF>
        </sbml:annotation>
      </species>
      <species boundaryCondition="false" constant="false" hasOnlySubstanceUnits="false" id="M_cpd00096_c0" name="CDP_c0" metaid="M_cpd00096_c0" sboTerm="SBO:0000247" compartment="c0" fbc:charge="-2" fbc:chemicalFormula="C9H13N3O11P2">
        <sbml:annotation xmlns:sbml="http://www.sbml.org/sbml/level3/version1/core">
          <rdf:RDF xmlns:rdf="http://www.w3.org/1999/02/22-rdf-syntax-ns#">
            <rdf:Description rdf:about="#M_cpd00096_c0">
              <bqbiol:is xmlns:bqbiol="http://biomodels.net/biology-qualifiers/">
                <rdf:Bag>
                  <rdf:li rdf:resource="http://identifiers.org/bigg.metabolite/cdp"/>
                  <rdf:li rdf:resource="http://identifiers.org/biocyc/META:CDP"/>
                  <rdf:li rdf:resource="http://identifiers.org/biocyc/META:CDP-GROUP"/>
                  <rdf:li rdf:resource="http://identifiers.org/chebi/CHEBI:13254"/>
                  <rdf:li rdf:resource="http://identifiers.org/chebi/CHEBI:17239"/>
                  <rdf:li rdf:resource="http://identifiers.org/chebi/CHEBI:23519"/>
                  <rdf:li rdf:resource="http://identifiers.org/chebi/CHEBI:3260"/>
                  <rdf:li rdf:resource="http://identifiers.org/chebi/CHEBI:41451"/>
                  <rdf:li rdf:resource="http://identifiers.org/chebi/CHEBI:58069"/>
                  <rdf:li rdf:resource="http://identifiers.org/hmdb/HMDB01546"/>
                  <rdf:li rdf:resource="http://identifiers.org/kegg.compound/C00112"/>
                  <rdf:li rdf:resource="http://identifiers.org/metanetx.chemical/MNXM220"/>
                  <rdf:li rdf:resource="http://identifiers.org/metanetx.reaction/MNXR11"/>
                  <rdf:li rdf:resource="http://identifiers.org/ncbigi/312944942"/>
                  <rdf:li rdf:resource="http://identifiers.org/seed.compound/cpd00096"/>
                  <rdf:li rdf:resource="http://identifiers.org/unipathway.compound/UPC00112"/>
                </rdf:Bag>
              </bqbiol:is>
            </rdf:Description>
          </rdf:RDF>
        </sbml:annotation>
      </species>
      <species boundaryCondition="false" constant="false" hasOnlySubstanceUnits="false" id="M_cpd00106_e0" name="Fumarate_e0" metaid="M_cpd00106_e0" sboTerm="SBO:0000247" compartment="e0" fbc:charge="-2" fbc:chemicalFormula="C4H2O4">
        <sbml:annotation xmlns:sbml="http://www.sbml.org/sbml/level3/version1/core">
          <rdf:RDF xmlns:rdf="http://www.w3.org/1999/02/22-rdf-syntax-ns#">
            <rdf:Description rdf:about="#M_cpd00106_e0">
              <bqbiol:is xmlns:bqbiol="http://biomodels.net/biology-qualifiers/">
                <rdf:Bag>
                  <rdf:li rdf:resource="http://identifiers.org/bigg.metabolite/fum"/>
                  <rdf:li rdf:resource="http://identifiers.org/biocyc/META:FUM"/>
                  <rdf:li rdf:resource="http://identifiers.org/chebi/CHEBI:14284"/>
                  <rdf:li rdf:resource="http://identifiers.org/chebi/CHEBI:18012"/>
                  <rdf:li rdf:resource="http://identifiers.org/chebi/CHEBI:24122"/>
                  <rdf:li rdf:resource="http://identifiers.org/chebi/CHEBI:24124"/>
                  <rdf:li rdf:resource="http://identifiers.org/chebi/CHEBI:29806"/>
                  <rdf:li rdf:resource="http://identifiers.org/chebi/CHEBI:42511"/>
                  <rdf:li rdf:resource="http://identifiers.org/chebi/CHEBI:42743"/>
                  <rdf:li rdf:resource="http://identifiers.org/chebi/CHEBI:5190"/>
                  <rdf:li rdf:resource="http://identifiers.org/ec-code/3.1.3.10"/>
                  <rdf:li rdf:resource="http://identifiers.org/hmdb/HMDB00134"/>
                  <rdf:li rdf:resource="http://identifiers.org/kegg.compound/C00122"/>
                  <rdf:li rdf:resource="http://identifiers.org/kegg.compound/D02308"/>
                  <rdf:li rdf:resource="http://identifiers.org/metanetx.chemical/MNXM93"/>
                  <rdf:li rdf:resource="http://identifiers.org/metanetx.reaction/MNXR365"/>
                  <rdf:li rdf:resource="http://identifiers.org/ncbigi/312945105"/>
                  <rdf:li rdf:resource="http://identifiers.org/seed.compound/cpd00106"/>
                  <rdf:li rdf:resource="http://identifiers.org/umbbd.compound/c0111"/>
                  <rdf:li rdf:resource="http://identifiers.org/unipathway.compound/UPC00122"/>
                </rdf:Bag>
              </bqbiol:is>
            </rdf:Description>
          </rdf:RDF>
        </sbml:annotation>
      </species>
      <species boundaryCondition="false" constant="false" hasOnlySubstanceUnits="false" id="M_cpd00106_c0" name="Fumarate_c0" metaid="M_cpd00106_c0" sboTerm="SBO:0000247" compartment="c0" fbc:charge="-2" fbc:chemicalFormula="C4H2O4">
        <sbml:annotation xmlns:sbml="http://www.sbml.org/sbml/level3/version1/core">
          <rdf:RDF xmlns:rdf="http://www.w3.org/1999/02/22-rdf-syntax-ns#">
            <rdf:Description rdf:about="#M_cpd00106_c0">
              <bqbiol:is xmlns:bqbiol="http://biomodels.net/biology-qualifiers/">
                <rdf:Bag>
                  <rdf:li rdf:resource="http://identifiers.org/bigg.metabolite/fum"/>
                  <rdf:li rdf:resource="http://identifiers.org/biocyc/META:FUM"/>
                  <rdf:li rdf:resource="http://identifiers.org/chebi/CHEBI:14284"/>
                  <rdf:li rdf:resource="http://identifiers.org/chebi/CHEBI:18012"/>
                  <rdf:li rdf:resource="http://identifiers.org/chebi/CHEBI:24122"/>
                  <rdf:li rdf:resource="http://identifiers.org/chebi/CHEBI:24124"/>
                  <rdf:li rdf:resource="http://identifiers.org/chebi/CHEBI:29806"/>
                  <rdf:li rdf:resource="http://identifiers.org/chebi/CHEBI:42511"/>
                  <rdf:li rdf:resource="http://identifiers.org/chebi/CHEBI:42743"/>
                  <rdf:li rdf:resource="http://identifiers.org/chebi/CHEBI:5190"/>
                  <rdf:li rdf:resource="http://identifiers.org/ec-code/3.1.3.10"/>
                  <rdf:li rdf:resource="http://identifiers.org/hmdb/HMDB00134"/>
                  <rdf:li rdf:resource="http://identifiers.org/kegg.compound/C00122"/>
                  <rdf:li rdf:resource="http://identifiers.org/kegg.compound/D02308"/>
                  <rdf:li rdf:resource="http://identifiers.org/metanetx.chemical/MNXM93"/>
                  <rdf:li rdf:resource="http://identifiers.org/metanetx.reaction/MNXR365"/>
                  <rdf:li rdf:resource="http://identifiers.org/ncbigi/312945105"/>
                  <rdf:li rdf:resource="http://identifiers.org/seed.compound/cpd00106"/>
                  <rdf:li rdf:resource="http://identifiers.org/umbbd.compound/c0111"/>
                  <rdf:li rdf:resource="http://identifiers.org/unipathway.compound/UPC00122"/>
                </rdf:Bag>
              </bqbiol:is>
            </rdf:Description>
          </rdf:RDF>
        </sbml:annotation>
      </species>
      <species boundaryCondition="false" constant="false" hasOnlySubstanceUnits="false" id="M_cpd00037_c0" name="UDP_N_acetylglucosamine_c0" metaid="M_cpd00037_c0" sboTerm="SBO:0000247" compartment="c0" fbc:charge="-2" fbc:chemicalFormula="C17H25N3O17P2">
        <sbml:annotation xmlns:sbml="http://www.sbml.org/sbml/level3/version1/core">
          <rdf:RDF xmlns:rdf="http://www.w3.org/1999/02/22-rdf-syntax-ns#">
            <rdf:Description rdf:about="#M_cpd00037_c0">
              <bqbiol:is xmlns:bqbiol="http://biomodels.net/biology-qualifiers/">
                <rdf:Bag>
                  <rdf:li rdf:resource="http://identifiers.org/bigg.metabolite/uacgam"/>
                  <rdf:li rdf:resource="http://identifiers.org/biocyc/META:RXN-9929"/>
                  <rdf:li rdf:resource="http://identifiers.org/biocyc/META:UDP-N-ACETYL-D-GLUCOSAMINE"/>
                  <rdf:li rdf:resource="http://identifiers.org/chebi/CHEBI:13456"/>
                  <rdf:li rdf:resource="http://identifiers.org/chebi/CHEBI:13473"/>
                  <rdf:li rdf:resource="http://identifiers.org/chebi/CHEBI:13475"/>
                  <rdf:li rdf:resource="http://identifiers.org/chebi/CHEBI:13476"/>
                  <rdf:li rdf:resource="http://identifiers.org/chebi/CHEBI:16264"/>
                  <rdf:li rdf:resource="http://identifiers.org/chebi/CHEBI:22115"/>
                  <rdf:li rdf:resource="http://identifiers.org/chebi/CHEBI:46243"/>
                  <rdf:li rdf:resource="http://identifiers.org/chebi/CHEBI:46287"/>
                  <rdf:li rdf:resource="http://identifiers.org/chebi/CHEBI:57705"/>
                  <rdf:li rdf:resource="http://identifiers.org/chebi/CHEBI:9823"/>
                  <rdf:li rdf:resource="http://identifiers.org/ec-code/1.3.98.1"/>
                  <rdf:li rdf:resource="http://identifiers.org/hmdb/HMDB00290"/>
                  <rdf:li rdf:resource="http://identifiers.org/kegg.compound/C00043"/>
                  <rdf:li rdf:resource="http://identifiers.org/kegg.compound/G10610"/>
                  <rdf:li rdf:resource="http://identifiers.org/kegg.reaction/R01867"/>
                  <rdf:li rdf:resource="http://identifiers.org/lipidmaps/LMSL01010002"/>
                  <rdf:li rdf:resource="http://identifiers.org/metanetx.chemical/MNXM47"/>
                  <rdf:li rdf:resource="http://identifiers.org/metanetx.reaction/MNXR9364"/>
                  <rdf:li rdf:resource="http://identifiers.org/ncbigi/312945599"/>
                  <rdf:li rdf:resource="http://identifiers.org/rhea/30059"/>
                  <rdf:li rdf:resource="http://identifiers.org/rhea/30060"/>
                  <rdf:li rdf:resource="http://identifiers.org/rhea/30061"/>
                  <rdf:li rdf:resource="http://identifiers.org/rhea/30062"/>
                  <rdf:li rdf:resource="http://identifiers.org/seed.compound/cpd00037"/>
                  <rdf:li rdf:resource="http://identifiers.org/unipathway.compound/UPC00043"/>
                  <rdf:li rdf:resource="http://identifiers.org/unipathway.reaction/UCR01867"/>
                  <rdf:li rdf:resource="http://identifiers.org/unipathway.reaction/UER00118"/>
                </rdf:Bag>
              </bqbiol:is>
            </rdf:Description>
          </rdf:RDF>
        </sbml:annotation>
      </species>
      <species boundaryCondition="false" constant="false" hasOnlySubstanceUnits="false" id="M_cpd03494_c0" name="Undecaprenyl_diphospho_N_acetylmuramoyl_L_alanyl_D_glutamyl_meso_2_6_diaminopimeloyl_D_alanyl_D_alanine_c0" metaid="M_cpd03494_c0" sboTerm="SBO:0000247" compartment="c0" fbc:charge="-4" fbc:chemicalFormula="C87H139N7O23P2">
        <sbml:annotation xmlns:sbml="http://www.sbml.org/sbml/level3/version1/core">
          <rdf:RDF xmlns:rdf="http://www.w3.org/1999/02/22-rdf-syntax-ns#">
            <rdf:Description rdf:about="#M_cpd03494_c0">
              <bqbiol:is xmlns:bqbiol="http://biomodels.net/biology-qualifiers/">
                <rdf:Bag>
                  <rdf:li rdf:resource="http://identifiers.org/bigg.metabolite/uagmda"/>
                  <rdf:li rdf:resource="http://identifiers.org/biocyc/META:C5"/>
                  <rdf:li rdf:resource="http://identifiers.org/chebi/CHEBI:61387"/>
                  <rdf:li rdf:resource="http://identifiers.org/chebi/CHEBI:61543"/>
                  <rdf:li rdf:resource="http://identifiers.org/ec-code/3.5.4.26"/>
                  <rdf:li rdf:resource="http://identifiers.org/kegg.compound/C05897"/>
                  <rdf:li rdf:resource="http://identifiers.org/kegg.compound/G10556"/>
                  <rdf:li rdf:resource="http://identifiers.org/metanetx.chemical/MNXM2264"/>
                  <rdf:li rdf:resource="http://identifiers.org/metanetx.reaction/MNXR82287"/>
                  <rdf:li rdf:resource="http://identifiers.org/ncbigi/312945602"/>
                  <rdf:li rdf:resource="http://identifiers.org/seed.compound/cpd03494"/>
                </rdf:Bag>
              </bqbiol:is>
            </rdf:Description>
          </rdf:RDF>
        </sbml:annotation>
      </species>
      <species boundaryCondition="false" constant="false" hasOnlySubstanceUnits="false" id="M_cpd00014_c0" name="UDP_c0" metaid="M_cpd00014_c0" sboTerm="SBO:0000247" compartment="c0" fbc:charge="-2" fbc:chemicalFormula="C9H12N2O12P2">
        <sbml:annotation xmlns:sbml="http://www.sbml.org/sbml/level3/version1/core">
          <rdf:RDF xmlns:rdf="http://www.w3.org/1999/02/22-rdf-syntax-ns#">
            <rdf:Description rdf:about="#M_cpd00014_c0">
              <bqbiol:is xmlns:bqbiol="http://biomodels.net/biology-qualifiers/">
                <rdf:Bag>
                  <rdf:li rdf:resource="http://identifiers.org/bigg.metabolite/udp"/>
                  <rdf:li rdf:resource="http://identifiers.org/biocyc/META:3-DEHYDROQUINATE-SYNTHASE-RXN"/>
                  <rdf:li rdf:resource="http://identifiers.org/biocyc/META:UDP"/>
                  <rdf:li rdf:resource="http://identifiers.org/biocyc/META:UDP-GROUP"/>
                  <rdf:li rdf:resource="http://identifiers.org/chebi/CHEBI:13445"/>
                  <rdf:li rdf:resource="http://identifiers.org/chebi/CHEBI:17659"/>
                  <rdf:li rdf:resource="http://identifiers.org/chebi/CHEBI:27230"/>
                  <rdf:li rdf:resource="http://identifiers.org/chebi/CHEBI:46402"/>
                  <rdf:li rdf:resource="http://identifiers.org/chebi/CHEBI:58223"/>
                  <rdf:li rdf:resource="http://identifiers.org/chebi/CHEBI:9802"/>
                  <rdf:li rdf:resource="http://identifiers.org/ec-code/4.2.3.4"/>
                  <rdf:li rdf:resource="http://identifiers.org/hmdb/HMDB00295"/>
                  <rdf:li rdf:resource="http://identifiers.org/kegg.compound/C00015"/>
                  <rdf:li rdf:resource="http://identifiers.org/kegg.compound/G10619"/>
                  <rdf:li rdf:resource="http://identifiers.org/kegg.reaction/R03083"/>
                  <rdf:li rdf:resource="http://identifiers.org/metanetx.chemical/MNXM17"/>
                  <rdf:li rdf:resource="http://identifiers.org/metanetx.reaction/MNXR1594"/>
                  <rdf:li rdf:resource="http://identifiers.org/ncbigi/312945608"/>
                  <rdf:li rdf:resource="http://identifiers.org/rhea/21968"/>
                  <rdf:li rdf:resource="http://identifiers.org/rhea/21969"/>
                  <rdf:li rdf:resource="http://identifiers.org/rhea/21970"/>
                  <rdf:li rdf:resource="http://identifiers.org/rhea/21971"/>
                  <rdf:li rdf:resource="http://identifiers.org/seed.compound/cpd00014"/>
                  <rdf:li rdf:resource="http://identifiers.org/unipathway.compound/UPC00015"/>
                  <rdf:li rdf:resource="http://identifiers.org/unipathway.reaction/UCR03083"/>
                  <rdf:li rdf:resource="http://identifiers.org/unipathway.reaction/UER00085"/>
                </rdf:Bag>
              </bqbiol:is>
            </rdf:Description>
          </rdf:RDF>
        </sbml:annotation>
      </species>
      <species boundaryCondition="false" constant="false" hasOnlySubstanceUnits="false" id="M_cpd03495_c0" name="Undecaprenyl_diphospho_N_acetylmuramoyl__N_acetylglucosamine_L_ala_D_glu_meso_2_6_diaminopimeloyl_D_ala_D_ala_c0" metaid="M_cpd03495_c0" sboTerm="SBO:0000247" compartment="c0" fbc:charge="-4" fbc:chemicalFormula="C95H152N8O28P2">
        <sbml:annotation xmlns:sbml="http://www.sbml.org/sbml/level3/version1/core">
          <rdf:RDF xmlns:rdf="http://www.w3.org/1999/02/22-rdf-syntax-ns#">
            <rdf:Description rdf:about="#M_cpd03495_c0">
              <bqbiol:is xmlns:bqbiol="http://biomodels.net/biology-qualifiers/">
                <rdf:Bag>
                  <rdf:li rdf:resource="http://identifiers.org/bigg.metabolite/uaagmda"/>
                  <rdf:li rdf:resource="http://identifiers.org/biocyc/META:C6"/>
                  <rdf:li rdf:resource="http://identifiers.org/chebi/CHEBI:27200"/>
                  <rdf:li rdf:resource="http://identifiers.org/chebi/CHEBI:28138"/>
                  <rdf:li rdf:resource="http://identifiers.org/chebi/CHEBI:61388"/>
                  <rdf:li rdf:resource="http://identifiers.org/chebi/CHEBI:9870"/>
                  <rdf:li rdf:resource="http://identifiers.org/kegg.compound/C05898"/>
                  <rdf:li rdf:resource="http://identifiers.org/kegg.compound/G10555"/>
                  <rdf:li rdf:resource="http://identifiers.org/metanetx.chemical/MNXM1242"/>
                  <rdf:li rdf:resource="http://identifiers.org/metanetx.reaction/MNXR68704"/>
                  <rdf:li rdf:resource="http://identifiers.org/ncbigi/312945597"/>
                  <rdf:li rdf:resource="http://identifiers.org/rhea/28687"/>
                  <rdf:li rdf:resource="http://identifiers.org/rhea/28688"/>
                  <rdf:li rdf:resource="http://identifiers.org/rhea/28689"/>
                  <rdf:li rdf:resource="http://identifiers.org/rhea/28690"/>
                  <rdf:li rdf:resource="http://identifiers.org/seed.compound/cpd03495"/>
                </rdf:Bag>
              </bqbiol:is>
            </rdf:Description>
          </rdf:RDF>
        </sbml:annotation>
      </species>
      <species boundaryCondition="false" constant="false" hasOnlySubstanceUnits="false" id="M_cpd00658_c0" name="Isochorismate_c0" metaid="M_cpd00658_c0" sboTerm="SBO:0000247" compartment="c0" fbc:charge="-2" fbc:chemicalFormula="C10H8O6">
        <sbml:annotation xmlns:sbml="http://www.sbml.org/sbml/level3/version1/core">
          <rdf:RDF xmlns:rdf="http://www.w3.org/1999/02/22-rdf-syntax-ns#">
            <rdf:Description rdf:about="#M_cpd00658_c0">
              <bqbiol:is xmlns:bqbiol="http://biomodels.net/biology-qualifiers/">
                <rdf:Bag>
                  <rdf:li rdf:resource="http://identifiers.org/bigg.metabolite/ichor"/>
                  <rdf:li rdf:resource="http://identifiers.org/biocyc/META:ISOCHORISMATE"/>
                  <rdf:li rdf:resource="http://identifiers.org/biocyc/META:RXN0-5240"/>
                  <rdf:li rdf:resource="http://identifiers.org/chebi/CHEBI:14464"/>
                  <rdf:li rdf:resource="http://identifiers.org/chebi/CHEBI:17582"/>
                  <rdf:li rdf:resource="http://identifiers.org/chebi/CHEBI:24883"/>
                  <rdf:li rdf:resource="http://identifiers.org/chebi/CHEBI:29780"/>
                  <rdf:li rdf:resource="http://identifiers.org/chebi/CHEBI:5997"/>
                  <rdf:li rdf:resource="http://identifiers.org/kegg.compound/C00885"/>
                  <rdf:li rdf:resource="http://identifiers.org/kegg.reaction/R01147"/>
                  <rdf:li rdf:resource="http://identifiers.org/metanetx.chemical/MNXM799"/>
                  <rdf:li rdf:resource="http://identifiers.org/metanetx.reaction/MNXR630"/>
                  <rdf:li rdf:resource="http://identifiers.org/ncbigi/312945221"/>
                  <rdf:li rdf:resource="http://identifiers.org/rhea/28562"/>
                  <rdf:li rdf:resource="http://identifiers.org/rhea/28563"/>
                  <rdf:li rdf:resource="http://identifiers.org/rhea/28564"/>
                  <rdf:li rdf:resource="http://identifiers.org/rhea/28565"/>
                  <rdf:li rdf:resource="http://identifiers.org/seed.compound/cpd00658"/>
                  <rdf:li rdf:resource="http://identifiers.org/unipathway.compound/UPC00885"/>
                </rdf:Bag>
              </bqbiol:is>
            </rdf:Description>
          </rdf:RDF>
        </sbml:annotation>
      </species>
      <species boundaryCondition="false" constant="false" hasOnlySubstanceUnits="false" id="M_cpd00020_c0" name="Pyruvate_c0" metaid="M_cpd00020_c0" sboTerm="SBO:0000247" compartment="c0" fbc:charge="-1" fbc:chemicalFormula="C3H3O3">
        <sbml:annotation xmlns:sbml="http://www.sbml.org/sbml/level3/version1/core">
          <rdf:RDF xmlns:rdf="http://www.w3.org/1999/02/22-rdf-syntax-ns#">
            <rdf:Description rdf:about="#M_cpd00020_c0">
              <bqbiol:is xmlns:bqbiol="http://biomodels.net/biology-qualifiers/">
                <rdf:Bag>
                  <rdf:li rdf:resource="http://identifiers.org/bigg.metabolite/pyr"/>
                  <rdf:li rdf:resource="http://identifiers.org/biocyc/META:PYRUVATE"/>
                  <rdf:li rdf:resource="http://identifiers.org/chebi/CHEBI:14987"/>
                  <rdf:li rdf:resource="http://identifiers.org/chebi/CHEBI:15361"/>
                  <rdf:li rdf:resource="http://identifiers.org/chebi/CHEBI:26462"/>
                  <rdf:li rdf:resource="http://identifiers.org/chebi/CHEBI:26466"/>
                  <rdf:li rdf:resource="http://identifiers.org/chebi/CHEBI:32816"/>
                  <rdf:li rdf:resource="http://identifiers.org/chebi/CHEBI:45253"/>
                  <rdf:li rdf:resource="http://identifiers.org/chebi/CHEBI:86354"/>
                  <rdf:li rdf:resource="http://identifiers.org/chebi/CHEBI:8685"/>
                  <rdf:li rdf:resource="http://identifiers.org/hmdb/HMDB00243"/>
                  <rdf:li rdf:resource="http://identifiers.org/kegg.compound/C00022"/>
                  <rdf:li rdf:resource="http://identifiers.org/lipidmaps/LMFA01060077"/>
                  <rdf:li rdf:resource="http://identifiers.org/metanetx.chemical/MNXM23"/>
                  <rdf:li rdf:resource="http://identifiers.org/metanetx.reaction/MNXR68577"/>
                  <rdf:li rdf:resource="http://identifiers.org/ncbigi/312945458"/>
                  <rdf:li rdf:resource="http://identifiers.org/seed.compound/cpd00020"/>
                  <rdf:li rdf:resource="http://identifiers.org/umbbd.compound/c0159"/>
                  <rdf:li rdf:resource="http://identifiers.org/unipathway.compound/UPC00022"/>
                </rdf:Bag>
              </bqbiol:is>
            </rdf:Description>
          </rdf:RDF>
        </sbml:annotation>
      </species>
      <species boundaryCondition="false" constant="false" hasOnlySubstanceUnits="false" id="M_cpd02566_c0" name="2_3_Dihydroxy_2_3_dihydrobenzoate_c0" metaid="M_cpd02566_c0" sboTerm="SBO:0000247" compartment="c0" fbc:charge="-1" fbc:chemicalFormula="C7H7O4">
        <sbml:annotation xmlns:sbml="http://www.sbml.org/sbml/level3/version1/core">
          <rdf:RDF xmlns:rdf="http://www.w3.org/1999/02/22-rdf-syntax-ns#">
            <rdf:Description rdf:about="#M_cpd02566_c0">
              <bqbiol:is xmlns:bqbiol="http://biomodels.net/biology-qualifiers/">
                <rdf:Bag>
                  <rdf:li rdf:resource="http://identifiers.org/bigg.metabolite/23ddhb"/>
                  <rdf:li rdf:resource="http://identifiers.org/biocyc/META:DIHYDRO-DIOH-BENZOATE"/>
                  <rdf:li rdf:resource="http://identifiers.org/chebi/CHEBI:11420"/>
                  <rdf:li rdf:resource="http://identifiers.org/chebi/CHEBI:11423"/>
                  <rdf:li rdf:resource="http://identifiers.org/chebi/CHEBI:15941"/>
                  <rdf:li rdf:resource="http://identifiers.org/chebi/CHEBI:19311"/>
                  <rdf:li rdf:resource="http://identifiers.org/chebi/CHEBI:48968"/>
                  <rdf:li rdf:resource="http://identifiers.org/chebi/CHEBI:48969"/>
                  <rdf:li rdf:resource="http://identifiers.org/chebi/CHEBI:57576"/>
                  <rdf:li rdf:resource="http://identifiers.org/chebi/CHEBI:58764"/>
                  <rdf:li rdf:resource="http://identifiers.org/chebi/CHEBI:877"/>
                  <rdf:li rdf:resource="http://identifiers.org/kegg.compound/C04171"/>
                  <rdf:li rdf:resource="http://identifiers.org/metanetx.chemical/MNXM114261"/>
                  <rdf:li rdf:resource="http://identifiers.org/metanetx.reaction/MNXR2924"/>
                  <rdf:li rdf:resource="http://identifiers.org/ncbigi/312944629"/>
                  <rdf:li rdf:resource="http://identifiers.org/seed.compound/cpd02566"/>
                </rdf:Bag>
              </bqbiol:is>
            </rdf:Description>
          </rdf:RDF>
        </sbml:annotation>
      </species>
      <species boundaryCondition="false" constant="false" hasOnlySubstanceUnits="false" id="M_cpd11440_c0" name="fa6_c0" metaid="M_cpd11440_c0" sboTerm="SBO:0000247" compartment="c0" fbc:charge="-1" fbc:chemicalFormula="C16H31O2">
        <sbml:annotation xmlns:sbml="http://www.sbml.org/sbml/level3/version1/core">
          <rdf:RDF xmlns:rdf="http://www.w3.org/1999/02/22-rdf-syntax-ns#">
            <rdf:Description rdf:about="#M_cpd11440_c0">
              <bqbiol:is xmlns:bqbiol="http://biomodels.net/biology-qualifiers/">
                <rdf:Bag>
                  <rdf:li rdf:resource="http://identifiers.org/bigg.metabolite/fa6"/>
                  <rdf:li rdf:resource="http://identifiers.org/biocyc/META:PPPGPPHYDRO-RXN"/>
                  <rdf:li rdf:resource="http://identifiers.org/ec-code/3.6.1.40"/>
                  <rdf:li rdf:resource="http://identifiers.org/kegg.reaction/R03409"/>
                  <rdf:li rdf:resource="http://identifiers.org/metanetx.chemical/MNXM3273"/>
                  <rdf:li rdf:resource="http://identifiers.org/metanetx.reaction/MNXR69191"/>
                  <rdf:li rdf:resource="http://identifiers.org/ncbigi/312946053"/>
                  <rdf:li rdf:resource="http://identifiers.org/rhea/13073"/>
                  <rdf:li rdf:resource="http://identifiers.org/rhea/13074"/>
                  <rdf:li rdf:resource="http://identifiers.org/rhea/13075"/>
                  <rdf:li rdf:resource="http://identifiers.org/rhea/13076"/>
                  <rdf:li rdf:resource="http://identifiers.org/seed.compound/cpd11440"/>
                  <rdf:li rdf:resource="http://identifiers.org/unipathway.reaction/UCR03409"/>
                  <rdf:li rdf:resource="http://identifiers.org/unipathway.reaction/UER00885"/>
                </rdf:Bag>
              </bqbiol:is>
            </rdf:Description>
          </rdf:RDF>
        </sbml:annotation>
      </species>
      <species boundaryCondition="false" constant="false" hasOnlySubstanceUnits="false" id="M_cpd00018_c0" name="AMP_c0" metaid="M_cpd00018_c0" sboTerm="SBO:0000247" compartment="c0" fbc:charge="-1" fbc:chemicalFormula="C10H13N5O7P">
        <sbml:annotation xmlns:sbml="http://www.sbml.org/sbml/level3/version1/core">
          <rdf:RDF xmlns:rdf="http://www.w3.org/1999/02/22-rdf-syntax-ns#">
            <rdf:Description rdf:about="#M_cpd00018_c0">
              <bqbiol:is xmlns:bqbiol="http://biomodels.net/biology-qualifiers/">
                <rdf:Bag>
                  <rdf:li rdf:resource="http://identifiers.org/bigg.metabolite/amp"/>
                  <rdf:li rdf:resource="http://identifiers.org/biocyc/META:AMP"/>
                  <rdf:li rdf:resource="http://identifiers.org/biocyc/META:AMP-GROUP"/>
                  <rdf:li rdf:resource="http://identifiers.org/biocyc/META:CPD0-1139"/>
                  <rdf:li rdf:resource="http://identifiers.org/chebi/CHEBI:12056"/>
                  <rdf:li rdf:resource="http://identifiers.org/chebi/CHEBI:13234"/>
                  <rdf:li rdf:resource="http://identifiers.org/chebi/CHEBI:13235"/>
                  <rdf:li rdf:resource="http://identifiers.org/chebi/CHEBI:13736"/>
                  <rdf:li rdf:resource="http://identifiers.org/chebi/CHEBI:13740"/>
                  <rdf:li rdf:resource="http://identifiers.org/chebi/CHEBI:16027"/>
                  <rdf:li rdf:resource="http://identifiers.org/chebi/CHEBI:22242"/>
                  <rdf:li rdf:resource="http://identifiers.org/chebi/CHEBI:22245"/>
                  <rdf:li rdf:resource="http://identifiers.org/chebi/CHEBI:2356"/>
                  <rdf:li rdf:resource="http://identifiers.org/chebi/CHEBI:40510"/>
                  <rdf:li rdf:resource="http://identifiers.org/chebi/CHEBI:40721"/>
                  <rdf:li rdf:resource="http://identifiers.org/chebi/CHEBI:40726"/>
                  <rdf:li rdf:resource="http://identifiers.org/chebi/CHEBI:40786"/>
                  <rdf:li rdf:resource="http://identifiers.org/chebi/CHEBI:40826"/>
                  <rdf:li rdf:resource="http://identifiers.org/chebi/CHEBI:456215"/>
                  <rdf:li rdf:resource="http://identifiers.org/chebi/CHEBI:47222"/>
                  <rdf:li rdf:resource="http://identifiers.org/hmdb/HMDB00045"/>
                  <rdf:li rdf:resource="http://identifiers.org/kegg.compound/C00020"/>
                  <rdf:li rdf:resource="http://identifiers.org/kegg.compound/D02769"/>
                  <rdf:li rdf:resource="http://identifiers.org/kegg.compound/D06299"/>
                  <rdf:li rdf:resource="http://identifiers.org/metanetx.chemical/MNXM14"/>
                  <rdf:li rdf:resource="http://identifiers.org/metanetx.reaction/MNXR4420"/>
                  <rdf:li rdf:resource="http://identifiers.org/ncbigi/312944873"/>
                  <rdf:li rdf:resource="http://identifiers.org/seed.compound/cpd00018"/>
                  <rdf:li rdf:resource="http://identifiers.org/unipathway.compound/UPC00020"/>
                </rdf:Bag>
              </bqbiol:is>
            </rdf:Description>
          </rdf:RDF>
        </sbml:annotation>
      </species>
      <species boundaryCondition="false" constant="false" hasOnlySubstanceUnits="false" id="M_cpd11441_c0" name="fa6coa_c0" metaid="M_cpd11441_c0" compartment="c0" fbc:charge="-3" fbc:chemicalFormula="C37H63N7O17P3S">
        <sbml:annotation xmlns:sbml="http://www.sbml.org/sbml/level3/version1/core">
          <rdf:RDF xmlns:rdf="http://www.w3.org/1999/02/22-rdf-syntax-ns#">
            <rdf:Description rdf:about="#M_cpd11441_c0">
              <bqbiol:is xmlns:bqbiol="http://biomodels.net/biology-qualifiers/">
                <rdf:Bag>
                  <rdf:li rdf:resource="http://identifiers.org/metanetx.chemical/MNXM5746"/>
                </rdf:Bag>
              </bqbiol:is>
            </rdf:Description>
          </rdf:RDF>
        </sbml:annotation>
      </species>
      <species boundaryCondition="false" constant="false" hasOnlySubstanceUnits="false" id="M_cpd00023_c0" name="L_Glutamate_c0" metaid="M_cpd00023_c0" sboTerm="SBO:0000247" compartment="c0" fbc:charge="-1" fbc:chemicalFormula="C5H8NO4">
        <sbml:annotation xmlns:sbml="http://www.sbml.org/sbml/level3/version1/core">
          <rdf:RDF xmlns:rdf="http://www.w3.org/1999/02/22-rdf-syntax-ns#">
            <rdf:Description rdf:about="#M_cpd00023_c0">
              <bqbiol:is xmlns:bqbiol="http://biomodels.net/biology-qualifiers/">
                <rdf:Bag>
                  <rdf:li rdf:resource="http://identifiers.org/bigg.metabolite/glu__L"/>
                  <rdf:li rdf:resource="http://identifiers.org/biocyc/META:GLT"/>
                  <rdf:li rdf:resource="http://identifiers.org/chebi/CHEBI:13107"/>
                  <rdf:li rdf:resource="http://identifiers.org/chebi/CHEBI:16015"/>
                  <rdf:li rdf:resource="http://identifiers.org/chebi/CHEBI:21301"/>
                  <rdf:li rdf:resource="http://identifiers.org/chebi/CHEBI:21304"/>
                  <rdf:li rdf:resource="http://identifiers.org/chebi/CHEBI:29985"/>
                  <rdf:li rdf:resource="http://identifiers.org/chebi/CHEBI:29988"/>
                  <rdf:li rdf:resource="http://identifiers.org/chebi/CHEBI:42825"/>
                  <rdf:li rdf:resource="http://identifiers.org/chebi/CHEBI:6224"/>
                  <rdf:li rdf:resource="http://identifiers.org/hmdb/HMDB00148"/>
                  <rdf:li rdf:resource="http://identifiers.org/kegg.compound/C00025"/>
                  <rdf:li rdf:resource="http://identifiers.org/kegg.compound/D00007"/>
                  <rdf:li rdf:resource="http://identifiers.org/metanetx.chemical/MNXM89557"/>
                  <rdf:li rdf:resource="http://identifiers.org/metanetx.reaction/MNXR81540"/>
                  <rdf:li rdf:resource="http://identifiers.org/ncbigi/312945149"/>
                  <rdf:li rdf:resource="http://identifiers.org/seed.compound/cpd00023"/>
                  <rdf:li rdf:resource="http://identifiers.org/unipathway.compound/UPC00025"/>
                </rdf:Bag>
              </bqbiol:is>
            </rdf:Description>
          </rdf:RDF>
        </sbml:annotation>
      </species>
      <species boundaryCondition="false" constant="false" hasOnlySubstanceUnits="false" id="M_cpd00084_c0" name="L_Cysteine_c0" metaid="M_cpd00084_c0" compartment="c0" fbc:charge="0" fbc:chemicalFormula="C3H7NO2S">
        <sbml:annotation xmlns:sbml="http://www.sbml.org/sbml/level3/version1/core">
          <rdf:RDF xmlns:rdf="http://www.w3.org/1999/02/22-rdf-syntax-ns#">
            <rdf:Description rdf:about="#M_cpd00084_c0">
              <bqbiol:is xmlns:bqbiol="http://biomodels.net/biology-qualifiers/">
                <rdf:Bag>
                  <rdf:li rdf:resource="http://identifiers.org/metanetx.chemical/MNXM55"/>
                </rdf:Bag>
              </bqbiol:is>
            </rdf:Description>
          </rdf:RDF>
        </sbml:annotation>
      </species>
      <species boundaryCondition="false" constant="false" hasOnlySubstanceUnits="false" id="M_cpd11527_c0" name="7_methyl_trans_oct_2_enoyl_ACP_c0" metaid="M_cpd11527_c0" compartment="c0" fbc:charge="-1" fbc:chemicalFormula="C20H35N2O8PRS">
        <sbml:annotation xmlns:sbml="http://www.sbml.org/sbml/level3/version1/core">
          <rdf:RDF xmlns:rdf="http://www.w3.org/1999/02/22-rdf-syntax-ns#">
            <rdf:Description rdf:about="#M_cpd11527_c0">
              <bqbiol:is xmlns:bqbiol="http://biomodels.net/biology-qualifiers/">
                <rdf:Bag>
                  <rdf:li rdf:resource="http://identifiers.org/metanetx.chemical/MNXM8210"/>
                </rdf:Bag>
              </bqbiol:is>
            </rdf:Description>
          </rdf:RDF>
        </sbml:annotation>
      </species>
      <species boundaryCondition="false" constant="false" hasOnlySubstanceUnits="false" id="M_cpd11528_c0" name="7_methyl_octanoyl_ACP_c0" metaid="M_cpd11528_c0" compartment="c0" fbc:charge="-1" fbc:chemicalFormula="C20H37N2O8PRS">
        <sbml:annotation xmlns:sbml="http://www.sbml.org/sbml/level3/version1/core">
          <rdf:RDF xmlns:rdf="http://www.w3.org/1999/02/22-rdf-syntax-ns#">
            <rdf:Description rdf:about="#M_cpd11528_c0">
              <bqbiol:is xmlns:bqbiol="http://biomodels.net/biology-qualifiers/">
                <rdf:Bag>
                  <rdf:li rdf:resource="http://identifiers.org/metanetx.chemical/MNXM8209"/>
                </rdf:Bag>
              </bqbiol:is>
            </rdf:Description>
          </rdf:RDF>
        </sbml:annotation>
      </species>
      <species boundaryCondition="false" constant="false" hasOnlySubstanceUnits="false" id="M_cpd00015_c0" name="FAD_c0" metaid="M_cpd00015_c0" sboTerm="SBO:0000247" compartment="c0" fbc:charge="-2" fbc:chemicalFormula="C27H31N9O15P2">
        <sbml:annotation xmlns:sbml="http://www.sbml.org/sbml/level3/version1/core">
          <rdf:RDF xmlns:rdf="http://www.w3.org/1999/02/22-rdf-syntax-ns#">
            <rdf:Description rdf:about="#M_cpd00015_c0">
              <bqbiol:is xmlns:bqbiol="http://biomodels.net/biology-qualifiers/">
                <rdf:Bag>
                  <rdf:li rdf:resource="http://identifiers.org/bigg.metabolite/fad"/>
                  <rdf:li rdf:resource="http://identifiers.org/biocyc/META:FAD"/>
                  <rdf:li rdf:resource="http://identifiers.org/chebi/CHEBI:13315"/>
                  <rdf:li rdf:resource="http://identifiers.org/chebi/CHEBI:16238"/>
                  <rdf:li rdf:resource="http://identifiers.org/chebi/CHEBI:21125"/>
                  <rdf:li rdf:resource="http://identifiers.org/chebi/CHEBI:42388"/>
                  <rdf:li rdf:resource="http://identifiers.org/chebi/CHEBI:4956"/>
                  <rdf:li rdf:resource="http://identifiers.org/chebi/CHEBI:57692"/>
                  <rdf:li rdf:resource="http://identifiers.org/hmdb/HMDB01248"/>
                  <rdf:li rdf:resource="http://identifiers.org/kegg.compound/C00016"/>
                  <rdf:li rdf:resource="http://identifiers.org/kegg.compound/D00005"/>
                  <rdf:li rdf:resource="http://identifiers.org/metanetx.chemical/MNXM33"/>
                  <rdf:li rdf:resource="http://identifiers.org/metanetx.reaction/MNXR81445"/>
                  <rdf:li rdf:resource="http://identifiers.org/ncbigi/312945073"/>
                  <rdf:li rdf:resource="http://identifiers.org/seed.compound/cpd00015"/>
                  <rdf:li rdf:resource="http://identifiers.org/unipathway.compound/UPC00016"/>
                </rdf:Bag>
              </bqbiol:is>
            </rdf:Description>
          </rdf:RDF>
        </sbml:annotation>
      </species>
      <species boundaryCondition="false" constant="false" hasOnlySubstanceUnits="false" id="M_cpd00130_c0" name="L_Malate_c0" metaid="M_cpd00130_c0" sboTerm="SBO:0000247" compartment="c0" fbc:charge="-2" fbc:chemicalFormula="C4H4O5">
        <sbml:annotation xmlns:sbml="http://www.sbml.org/sbml/level3/version1/core">
          <rdf:RDF xmlns:rdf="http://www.w3.org/1999/02/22-rdf-syntax-ns#">
            <rdf:Description rdf:about="#M_cpd00130_c0">
              <bqbiol:is xmlns:bqbiol="http://biomodels.net/biology-qualifiers/">
                <rdf:Bag>
                  <rdf:li rdf:resource="http://identifiers.org/bigg.metabolite/mal__L"/>
                  <rdf:li rdf:resource="http://identifiers.org/biocyc/META:MAL"/>
                  <rdf:li rdf:resource="http://identifiers.org/biocyc/META:THREOSPON-RXN"/>
                  <rdf:li rdf:resource="http://identifiers.org/chebi/CHEBI:11066"/>
                  <rdf:li rdf:resource="http://identifiers.org/chebi/CHEBI:13140"/>
                  <rdf:li rdf:resource="http://identifiers.org/chebi/CHEBI:15589"/>
                  <rdf:li rdf:resource="http://identifiers.org/chebi/CHEBI:18784"/>
                  <rdf:li rdf:resource="http://identifiers.org/chebi/CHEBI:18785"/>
                  <rdf:li rdf:resource="http://identifiers.org/chebi/CHEBI:30797"/>
                  <rdf:li rdf:resource="http://identifiers.org/chebi/CHEBI:423"/>
                  <rdf:li rdf:resource="http://identifiers.org/ec-code/1.1.1.381"/>
                  <rdf:li rdf:resource="http://identifiers.org/hmdb/HMDB00156"/>
                  <rdf:li rdf:resource="http://identifiers.org/kegg.compound/C00149"/>
                  <rdf:li rdf:resource="http://identifiers.org/kegg.reaction/R03758"/>
                  <rdf:li rdf:resource="http://identifiers.org/metanetx.chemical/MNXM98"/>
                  <rdf:li rdf:resource="http://identifiers.org/metanetx.reaction/MNXR68366"/>
                  <rdf:li rdf:resource="http://identifiers.org/ncbigi/312945270"/>
                  <rdf:li rdf:resource="http://identifiers.org/rhea/25653"/>
                  <rdf:li rdf:resource="http://identifiers.org/rhea/25654"/>
                  <rdf:li rdf:resource="http://identifiers.org/rhea/25655"/>
                  <rdf:li rdf:resource="http://identifiers.org/rhea/25656"/>
                  <rdf:li rdf:resource="http://identifiers.org/seed.compound/cpd00130"/>
                  <rdf:li rdf:resource="http://identifiers.org/unipathway.compound/UPC00149"/>
                </rdf:Bag>
              </bqbiol:is>
            </rdf:Description>
          </rdf:RDF>
        </sbml:annotation>
      </species>
      <species boundaryCondition="false" constant="false" hasOnlySubstanceUnits="false" id="M_cpd00032_c0" name="Oxaloacetate_c0" metaid="M_cpd00032_c0" sboTerm="SBO:0000247" compartment="c0" fbc:charge="-2" fbc:chemicalFormula="C4H2O5">
        <sbml:annotation xmlns:sbml="http://www.sbml.org/sbml/level3/version1/core">
          <rdf:RDF xmlns:rdf="http://www.w3.org/1999/02/22-rdf-syntax-ns#">
            <rdf:Description rdf:about="#M_cpd00032_c0">
              <bqbiol:is xmlns:bqbiol="http://biomodels.net/biology-qualifiers/">
                <rdf:Bag>
                  <rdf:li rdf:resource="http://identifiers.org/bigg.metabolite/oaa"/>
                  <rdf:li rdf:resource="http://identifiers.org/biocyc/META:ASPARTATE--TRNA-LIGASE-RXN"/>
                  <rdf:li rdf:resource="http://identifiers.org/biocyc/META:ENOL-OXALOACETATE"/>
                  <rdf:li rdf:resource="http://identifiers.org/biocyc/META:OXALACETIC_ACID"/>
                  <rdf:li rdf:resource="http://identifiers.org/chebi/CHEBI:10547"/>
                  <rdf:li rdf:resource="http://identifiers.org/chebi/CHEBI:1158"/>
                  <rdf:li rdf:resource="http://identifiers.org/chebi/CHEBI:12810"/>
                  <rdf:li rdf:resource="http://identifiers.org/chebi/CHEBI:12820"/>
                  <rdf:li rdf:resource="http://identifiers.org/chebi/CHEBI:14703"/>
                  <rdf:li rdf:resource="http://identifiers.org/chebi/CHEBI:16452"/>
                  <rdf:li rdf:resource="http://identifiers.org/chebi/CHEBI:17479"/>
                  <rdf:li rdf:resource="http://identifiers.org/chebi/CHEBI:19638"/>
                  <rdf:li rdf:resource="http://identifiers.org/chebi/CHEBI:23910"/>
                  <rdf:li rdf:resource="http://identifiers.org/chebi/CHEBI:23911"/>
                  <rdf:li rdf:resource="http://identifiers.org/chebi/CHEBI:24958"/>
                  <rdf:li rdf:resource="http://identifiers.org/chebi/CHEBI:24959"/>
                  <rdf:li rdf:resource="http://identifiers.org/chebi/CHEBI:25731"/>
                  <rdf:li rdf:resource="http://identifiers.org/chebi/CHEBI:25734"/>
                  <rdf:li rdf:resource="http://identifiers.org/chebi/CHEBI:28394"/>
                  <rdf:li rdf:resource="http://identifiers.org/chebi/CHEBI:29049"/>
                  <rdf:li rdf:resource="http://identifiers.org/chebi/CHEBI:30744"/>
                  <rdf:li rdf:resource="http://identifiers.org/chebi/CHEBI:30798"/>
                  <rdf:li rdf:resource="http://identifiers.org/chebi/CHEBI:7812"/>
                  <rdf:li rdf:resource="http://identifiers.org/ec-code/6.1.1.23"/>
                  <rdf:li rdf:resource="http://identifiers.org/hmdb/HMDB00223"/>
                  <rdf:li rdf:resource="http://identifiers.org/kegg.compound/C00036"/>
                  <rdf:li rdf:resource="http://identifiers.org/kegg.compound/C03981"/>
                  <rdf:li rdf:resource="http://identifiers.org/kegg.reaction/R05577"/>
                  <rdf:li rdf:resource="http://identifiers.org/lipidmaps/LMFA01170061"/>
                  <rdf:li rdf:resource="http://identifiers.org/lipidmaps/LMFA01170120"/>
                  <rdf:li rdf:resource="http://identifiers.org/metanetx.chemical/MNXM46"/>
                  <rdf:li rdf:resource="http://identifiers.org/metanetx.reaction/MNXR81772"/>
                  <rdf:li rdf:resource="http://identifiers.org/ncbigi/312945340"/>
                  <rdf:li rdf:resource="http://identifiers.org/seed.compound/cpd00032"/>
                  <rdf:li rdf:resource="http://identifiers.org/seed.compound/cpd02469"/>
                  <rdf:li rdf:resource="http://identifiers.org/umbbd.compound/c1475"/>
                  <rdf:li rdf:resource="http://identifiers.org/unipathway.compound/UPC00036"/>
                </rdf:Bag>
              </bqbiol:is>
            </rdf:Description>
          </rdf:RDF>
        </sbml:annotation>
      </species>
      <species boundaryCondition="false" constant="false" hasOnlySubstanceUnits="false" id="M_cpd00982_c0" name="FADH2_c0" metaid="M_cpd00982_c0" sboTerm="SBO:0000247" compartment="c0" fbc:charge="-2" fbc:chemicalFormula="C27H33N9O15P2">
        <sbml:annotation xmlns:sbml="http://www.sbml.org/sbml/level3/version1/core">
          <rdf:RDF xmlns:rdf="http://www.w3.org/1999/02/22-rdf-syntax-ns#">
            <rdf:Description rdf:about="#M_cpd00982_c0">
              <bqbiol:is xmlns:bqbiol="http://biomodels.net/biology-qualifiers/">
                <rdf:Bag>
                  <rdf:li rdf:resource="http://identifiers.org/bigg.metabolite/fadh2"/>
                  <rdf:li rdf:resource="http://identifiers.org/biocyc/META:FADH2"/>
                  <rdf:li rdf:resource="http://identifiers.org/chebi/CHEBI:13316"/>
                  <rdf:li rdf:resource="http://identifiers.org/chebi/CHEBI:17877"/>
                  <rdf:li rdf:resource="http://identifiers.org/chebi/CHEBI:21126"/>
                  <rdf:li rdf:resource="http://identifiers.org/chebi/CHEBI:42427"/>
                  <rdf:li rdf:resource="http://identifiers.org/chebi/CHEBI:4957"/>
                  <rdf:li rdf:resource="http://identifiers.org/chebi/CHEBI:58307"/>
                  <rdf:li rdf:resource="http://identifiers.org/ec-code/6.2.1.20"/>
                  <rdf:li rdf:resource="http://identifiers.org/hmdb/HMDB01197"/>
                  <rdf:li rdf:resource="http://identifiers.org/hmdb/HMDB06252"/>
                  <rdf:li rdf:resource="http://identifiers.org/hmdb/HMDB06358"/>
                  <rdf:li rdf:resource="http://identifiers.org/kegg.compound/C01352"/>
                  <rdf:li rdf:resource="http://identifiers.org/metanetx.chemical/MNXM38"/>
                  <rdf:li rdf:resource="http://identifiers.org/metanetx.reaction/MNXR81446"/>
                  <rdf:li rdf:resource="http://identifiers.org/ncbigi/312945074"/>
                  <rdf:li rdf:resource="http://identifiers.org/seed.compound/cpd00982"/>
                  <rdf:li rdf:resource="http://identifiers.org/unipathway.compound/UPC01352"/>
                </rdf:Bag>
              </bqbiol:is>
            </rdf:Description>
          </rdf:RDF>
        </sbml:annotation>
      </species>
      <species boundaryCondition="false" constant="false" hasOnlySubstanceUnits="false" id="M_cpd00533_c0" name="dCDP_c0" metaid="M_cpd00533_c0" sboTerm="SBO:0000247" compartment="c0" fbc:charge="-2" fbc:chemicalFormula="C9H13N3O10P2">
        <sbml:annotation xmlns:sbml="http://www.sbml.org/sbml/level3/version1/core">
          <rdf:RDF xmlns:rdf="http://www.w3.org/1999/02/22-rdf-syntax-ns#">
            <rdf:Description rdf:about="#M_cpd00533_c0">
              <bqbiol:is xmlns:bqbiol="http://biomodels.net/biology-qualifiers/">
                <rdf:Bag>
                  <rdf:li rdf:resource="http://identifiers.org/bigg.metabolite/dcdp"/>
                  <rdf:li rdf:resource="http://identifiers.org/biocyc/META:DCDP"/>
                  <rdf:li rdf:resource="http://identifiers.org/chebi/CHEBI:10492"/>
                  <rdf:li rdf:resource="http://identifiers.org/chebi/CHEBI:19241"/>
                  <rdf:li rdf:resource="http://identifiers.org/chebi/CHEBI:28846"/>
                  <rdf:li rdf:resource="http://identifiers.org/chebi/CHEBI:49966"/>
                  <rdf:li rdf:resource="http://identifiers.org/chebi/CHEBI:58593"/>
                  <rdf:li rdf:resource="http://identifiers.org/hmdb/HMDB01245"/>
                  <rdf:li rdf:resource="http://identifiers.org/kegg.compound/C00705"/>
                  <rdf:li rdf:resource="http://identifiers.org/metanetx.chemical/MNXM411"/>
                  <rdf:li rdf:resource="http://identifiers.org/metanetx.reaction/MNXR126"/>
                  <rdf:li rdf:resource="http://identifiers.org/ncbigi/312945004"/>
                  <rdf:li rdf:resource="http://identifiers.org/seed.compound/cpd00533"/>
                </rdf:Bag>
              </bqbiol:is>
            </rdf:Description>
          </rdf:RDF>
        </sbml:annotation>
      </species>
      <species boundaryCondition="false" constant="false" hasOnlySubstanceUnits="false" id="M_cpd00356_c0" name="dCTP_c0" metaid="M_cpd00356_c0" sboTerm="SBO:0000247" compartment="c0" fbc:charge="-3" fbc:chemicalFormula="C9H13N3O13P3">
        <sbml:annotation xmlns:sbml="http://www.sbml.org/sbml/level3/version1/core">
          <rdf:RDF xmlns:rdf="http://www.w3.org/1999/02/22-rdf-syntax-ns#">
            <rdf:Description rdf:about="#M_cpd00356_c0">
              <bqbiol:is xmlns:bqbiol="http://biomodels.net/biology-qualifiers/">
                <rdf:Bag>
                  <rdf:li rdf:resource="http://identifiers.org/bigg.metabolite/dctp"/>
                  <rdf:li rdf:resource="http://identifiers.org/biocyc/META:DCTP"/>
                  <rdf:li rdf:resource="http://identifiers.org/chebi/CHEBI:10494"/>
                  <rdf:li rdf:resource="http://identifiers.org/chebi/CHEBI:14072"/>
                  <rdf:li rdf:resource="http://identifiers.org/chebi/CHEBI:16311"/>
                  <rdf:li rdf:resource="http://identifiers.org/chebi/CHEBI:19243"/>
                  <rdf:li rdf:resource="http://identifiers.org/chebi/CHEBI:57724"/>
                  <rdf:li rdf:resource="http://identifiers.org/chebi/CHEBI:61481"/>
                  <rdf:li rdf:resource="http://identifiers.org/hmdb/HMDB00998"/>
                  <rdf:li rdf:resource="http://identifiers.org/kegg.compound/C00458"/>
                  <rdf:li rdf:resource="http://identifiers.org/metanetx.chemical/MNXM360"/>
                  <rdf:li rdf:resource="http://identifiers.org/metanetx.reaction/MNXR133"/>
                  <rdf:li rdf:resource="http://identifiers.org/ncbigi/312945006"/>
                  <rdf:li rdf:resource="http://identifiers.org/seed.compound/cpd00356"/>
                  <rdf:li rdf:resource="http://identifiers.org/unipathway.compound/UPC00458"/>
                </rdf:Bag>
              </bqbiol:is>
            </rdf:Description>
          </rdf:RDF>
        </sbml:annotation>
      </species>
      <species boundaryCondition="false" constant="false" hasOnlySubstanceUnits="false" id="M_cpd00011_c0" name="CO2_c0" metaid="M_cpd00011_c0" sboTerm="SBO:0000247" compartment="c0" fbc:charge="0" fbc:chemicalFormula="CO2">
        <sbml:annotation xmlns:sbml="http://www.sbml.org/sbml/level3/version1/core">
          <rdf:RDF xmlns:rdf="http://www.w3.org/1999/02/22-rdf-syntax-ns#">
            <rdf:Description rdf:about="#M_cpd00011_c0">
              <bqbiol:is xmlns:bqbiol="http://biomodels.net/biology-qualifiers/">
                <rdf:Bag>
                  <rdf:li rdf:resource="http://identifiers.org/bigg.metabolite/co2"/>
                  <rdf:li rdf:resource="http://identifiers.org/biocyc/META:CARBON-DIOXIDE"/>
                  <rdf:li rdf:resource="http://identifiers.org/chebi/CHEBI:13282"/>
                  <rdf:li rdf:resource="http://identifiers.org/chebi/CHEBI:13283"/>
                  <rdf:li rdf:resource="http://identifiers.org/chebi/CHEBI:13284"/>
                  <rdf:li rdf:resource="http://identifiers.org/chebi/CHEBI:13285"/>
                  <rdf:li rdf:resource="http://identifiers.org/chebi/CHEBI:16526"/>
                  <rdf:li rdf:resource="http://identifiers.org/chebi/CHEBI:23011"/>
                  <rdf:li rdf:resource="http://identifiers.org/chebi/CHEBI:3283"/>
                  <rdf:li rdf:resource="http://identifiers.org/chebi/CHEBI:48829"/>
                  <rdf:li rdf:resource="http://identifiers.org/hmdb/HMDB01967"/>
                  <rdf:li rdf:resource="http://identifiers.org/kegg.compound/C00011"/>
                  <rdf:li rdf:resource="http://identifiers.org/kegg.compound/D00004"/>
                  <rdf:li rdf:resource="http://identifiers.org/metanetx.chemical/MNXM13"/>
                  <rdf:li rdf:resource="http://identifiers.org/metanetx.reaction/MNXR48"/>
                  <rdf:li rdf:resource="http://identifiers.org/ncbigi/312944962"/>
                  <rdf:li rdf:resource="http://identifiers.org/seed.compound/cpd00011"/>
                  <rdf:li rdf:resource="http://identifiers.org/umbbd.compound/c0131"/>
                  <rdf:li rdf:resource="http://identifiers.org/unipathway.compound/UPC00011"/>
                </rdf:Bag>
              </bqbiol:is>
            </rdf:Description>
          </rdf:RDF>
        </sbml:annotation>
      </species>
      <species boundaryCondition="false" constant="false" hasOnlySubstanceUnits="false" id="M_cpd00061_c0" name="Phosphoenolpyruvate_c0" metaid="M_cpd00061_c0" sboTerm="SBO:0000247" compartment="c0" fbc:charge="-2" fbc:chemicalFormula="C3H3O6P">
        <sbml:annotation xmlns:sbml="http://www.sbml.org/sbml/level3/version1/core">
          <rdf:RDF xmlns:rdf="http://www.w3.org/1999/02/22-rdf-syntax-ns#">
            <rdf:Description rdf:about="#M_cpd00061_c0">
              <bqbiol:is xmlns:bqbiol="http://biomodels.net/biology-qualifiers/">
                <rdf:Bag>
                  <rdf:li rdf:resource="http://identifiers.org/bigg.metabolite/pep"/>
                  <rdf:li rdf:resource="http://identifiers.org/biocyc/META:3.6.3.3-RXN"/>
                  <rdf:li rdf:resource="http://identifiers.org/biocyc/META:3.6.3.46-RXN"/>
                  <rdf:li rdf:resource="http://identifiers.org/biocyc/META:PHOSPHO-ENOL-PYRUVATE"/>
                  <rdf:li rdf:resource="http://identifiers.org/chebi/CHEBI:14812"/>
                  <rdf:li rdf:resource="http://identifiers.org/chebi/CHEBI:18021"/>
                  <rdf:li rdf:resource="http://identifiers.org/chebi/CHEBI:26054"/>
                  <rdf:li rdf:resource="http://identifiers.org/chebi/CHEBI:26055"/>
                  <rdf:li rdf:resource="http://identifiers.org/chebi/CHEBI:44894"/>
                  <rdf:li rdf:resource="http://identifiers.org/chebi/CHEBI:44897"/>
                  <rdf:li rdf:resource="http://identifiers.org/chebi/CHEBI:58702"/>
                  <rdf:li rdf:resource="http://identifiers.org/chebi/CHEBI:8147"/>
                  <rdf:li rdf:resource="http://identifiers.org/ec-code/3.6.3.46"/>
                  <rdf:li rdf:resource="http://identifiers.org/hmdb/HMDB00263"/>
                  <rdf:li rdf:resource="http://identifiers.org/kegg.compound/C00074"/>
                  <rdf:li rdf:resource="http://identifiers.org/metanetx.chemical/MNXM73"/>
                  <rdf:li rdf:resource="http://identifiers.org/metanetx.reaction/MNXR19981"/>
                  <rdf:li rdf:resource="http://identifiers.org/ncbigi/312945389"/>
                  <rdf:li rdf:resource="http://identifiers.org/rhea/12132"/>
                  <rdf:li rdf:resource="http://identifiers.org/rhea/12133"/>
                  <rdf:li rdf:resource="http://identifiers.org/rhea/12134"/>
                  <rdf:li rdf:resource="http://identifiers.org/rhea/12135"/>
                  <rdf:li rdf:resource="http://identifiers.org/seed.compound/cpd00061"/>
                  <rdf:li rdf:resource="http://identifiers.org/unipathway.compound/UPC00074"/>
                </rdf:Bag>
              </bqbiol:is>
            </rdf:Description>
          </rdf:RDF>
        </sbml:annotation>
      </species>
      <species boundaryCondition="false" constant="false" hasOnlySubstanceUnits="false" id="M_cpd00061_e0" name="Phosphoenolpyruvate_e0" metaid="M_cpd00061_e0" sboTerm="SBO:0000247" compartment="e0" fbc:charge="-2" fbc:chemicalFormula="C3H3O6P">
        <sbml:annotation xmlns:sbml="http://www.sbml.org/sbml/level3/version1/core">
          <rdf:RDF xmlns:rdf="http://www.w3.org/1999/02/22-rdf-syntax-ns#">
            <rdf:Description rdf:about="#M_cpd00061_e0">
              <bqbiol:is xmlns:bqbiol="http://biomodels.net/biology-qualifiers/">
                <rdf:Bag>
                  <rdf:li rdf:resource="http://identifiers.org/bigg.metabolite/pep"/>
                  <rdf:li rdf:resource="http://identifiers.org/biocyc/META:3.6.3.3-RXN"/>
                  <rdf:li rdf:resource="http://identifiers.org/biocyc/META:3.6.3.46-RXN"/>
                  <rdf:li rdf:resource="http://identifiers.org/biocyc/META:PHOSPHO-ENOL-PYRUVATE"/>
                  <rdf:li rdf:resource="http://identifiers.org/chebi/CHEBI:14812"/>
                  <rdf:li rdf:resource="http://identifiers.org/chebi/CHEBI:18021"/>
                  <rdf:li rdf:resource="http://identifiers.org/chebi/CHEBI:26054"/>
                  <rdf:li rdf:resource="http://identifiers.org/chebi/CHEBI:26055"/>
                  <rdf:li rdf:resource="http://identifiers.org/chebi/CHEBI:44894"/>
                  <rdf:li rdf:resource="http://identifiers.org/chebi/CHEBI:44897"/>
                  <rdf:li rdf:resource="http://identifiers.org/chebi/CHEBI:58702"/>
                  <rdf:li rdf:resource="http://identifiers.org/chebi/CHEBI:8147"/>
                  <rdf:li rdf:resource="http://identifiers.org/ec-code/3.6.3.46"/>
                  <rdf:li rdf:resource="http://identifiers.org/hmdb/HMDB00263"/>
                  <rdf:li rdf:resource="http://identifiers.org/kegg.compound/C00074"/>
                  <rdf:li rdf:resource="http://identifiers.org/metanetx.chemical/MNXM73"/>
                  <rdf:li rdf:resource="http://identifiers.org/metanetx.reaction/MNXR19981"/>
                  <rdf:li rdf:resource="http://identifiers.org/ncbigi/312945389"/>
                  <rdf:li rdf:resource="http://identifiers.org/rhea/12132"/>
                  <rdf:li rdf:resource="http://identifiers.org/rhea/12133"/>
                  <rdf:li rdf:resource="http://identifiers.org/rhea/12134"/>
                  <rdf:li rdf:resource="http://identifiers.org/rhea/12135"/>
                  <rdf:li rdf:resource="http://identifiers.org/seed.compound/cpd00061"/>
                  <rdf:li rdf:resource="http://identifiers.org/unipathway.compound/UPC00074"/>
                </rdf:Bag>
              </bqbiol:is>
            </rdf:Description>
          </rdf:RDF>
        </sbml:annotation>
      </species>
      <species boundaryCondition="false" constant="false" hasOnlySubstanceUnits="false" id="M_cpd00213_c0" name="Lipoamide_c0" metaid="M_cpd00213_c0" sboTerm="SBO:0000247" compartment="c0" fbc:charge="0" fbc:chemicalFormula="C8H15NOS2">
        <sbml:annotation xmlns:sbml="http://www.sbml.org/sbml/level3/version1/core">
          <rdf:RDF xmlns:rdf="http://www.w3.org/1999/02/22-rdf-syntax-ns#">
            <rdf:Description rdf:about="#M_cpd00213_c0">
              <bqbiol:is xmlns:bqbiol="http://biomodels.net/biology-qualifiers/">
                <rdf:Bag>
                  <rdf:li rdf:resource="http://identifiers.org/bigg.metabolite/lpam"/>
                  <rdf:li rdf:resource="http://identifiers.org/biocyc/META:LIPOAMIDE"/>
                  <rdf:li rdf:resource="http://identifiers.org/biocyc/META:RXN0-6427"/>
                  <rdf:li rdf:resource="http://identifiers.org/chebi/CHEBI:14518"/>
                  <rdf:li rdf:resource="http://identifiers.org/chebi/CHEBI:17460"/>
                  <rdf:li rdf:resource="http://identifiers.org/chebi/CHEBI:25055"/>
                  <rdf:li rdf:resource="http://identifiers.org/chebi/CHEBI:6491"/>
                  <rdf:li rdf:resource="http://identifiers.org/chebi/CHEBI:83094"/>
                  <rdf:li rdf:resource="http://identifiers.org/ec-code/3.1.7.2"/>
                  <rdf:li rdf:resource="http://identifiers.org/hmdb/HMDB00962"/>
                  <rdf:li rdf:resource="http://identifiers.org/hmdb/HMDB06877"/>
                  <rdf:li rdf:resource="http://identifiers.org/hmdb/HMDB06950"/>
                  <rdf:li rdf:resource="http://identifiers.org/kegg.compound/C00248"/>
                  <rdf:li rdf:resource="http://identifiers.org/kegg.compound/D00048"/>
                  <rdf:li rdf:resource="http://identifiers.org/lipidmaps/LMFA08010006"/>
                  <rdf:li rdf:resource="http://identifiers.org/metanetx.chemical/MNXM1024"/>
                  <rdf:li rdf:resource="http://identifiers.org/metanetx.reaction/MNXR78000"/>
                  <rdf:li rdf:resource="http://identifiers.org/ncbigi/312945925"/>
                  <rdf:li rdf:resource="http://identifiers.org/rhea/33055"/>
                  <rdf:li rdf:resource="http://identifiers.org/rhea/33056"/>
                  <rdf:li rdf:resource="http://identifiers.org/rhea/33057"/>
                  <rdf:li rdf:resource="http://identifiers.org/rhea/33058"/>
                  <rdf:li rdf:resource="http://identifiers.org/seed.compound/cpd00213"/>
                  <rdf:li rdf:resource="http://identifiers.org/unipathway.compound/UPC00248"/>
                </rdf:Bag>
              </bqbiol:is>
            </rdf:Description>
          </rdf:RDF>
        </sbml:annotation>
      </species>
      <species boundaryCondition="false" constant="false" hasOnlySubstanceUnits="false" id="M_cpd03049_c0" name="2_Hydroxyethyl_ThPP_c0" metaid="M_cpd03049_c0" compartment="c0" fbc:charge="-1" fbc:chemicalFormula="C14H21N4O8P2S">
        <sbml:annotation xmlns:sbml="http://www.sbml.org/sbml/level3/version1/core">
          <rdf:RDF xmlns:rdf="http://www.w3.org/1999/02/22-rdf-syntax-ns#">
            <rdf:Description rdf:about="#M_cpd03049_c0">
              <bqbiol:is xmlns:bqbiol="http://biomodels.net/biology-qualifiers/">
                <rdf:Bag>
                  <rdf:li rdf:resource="http://identifiers.org/metanetx.chemical/MNXM1705"/>
                </rdf:Bag>
              </bqbiol:is>
            </rdf:Description>
          </rdf:RDF>
        </sbml:annotation>
      </species>
      <species boundaryCondition="false" constant="false" hasOnlySubstanceUnits="false" id="M_cpd00056_c0" name="TPP_c0" metaid="M_cpd00056_c0" sboTerm="SBO:0000247" compartment="c0" fbc:charge="-1" fbc:chemicalFormula="C12H17N4O7P2S">
        <sbml:annotation xmlns:sbml="http://www.sbml.org/sbml/level3/version1/core">
          <rdf:RDF xmlns:rdf="http://www.w3.org/1999/02/22-rdf-syntax-ns#">
            <rdf:Description rdf:about="#M_cpd00056_c0">
              <bqbiol:is xmlns:bqbiol="http://biomodels.net/biology-qualifiers/">
                <rdf:Bag>
                  <rdf:li rdf:resource="http://identifiers.org/bigg.metabolite/thmpp"/>
                  <rdf:li rdf:resource="http://identifiers.org/biocyc/META:DIAMINOPIMEPIM-RXN"/>
                  <rdf:li rdf:resource="http://identifiers.org/biocyc/META:THIAMINE-PYROPHOSPHATE"/>
                  <rdf:li rdf:resource="http://identifiers.org/chebi/CHEBI:15229"/>
                  <rdf:li rdf:resource="http://identifiers.org/chebi/CHEBI:45930"/>
                  <rdf:li rdf:resource="http://identifiers.org/chebi/CHEBI:45931"/>
                  <rdf:li rdf:resource="http://identifiers.org/chebi/CHEBI:49939"/>
                  <rdf:li rdf:resource="http://identifiers.org/chebi/CHEBI:58937"/>
                  <rdf:li rdf:resource="http://identifiers.org/chebi/CHEBI:9532"/>
                  <rdf:li rdf:resource="http://identifiers.org/ec-code/5.1.1.7"/>
                  <rdf:li rdf:resource="http://identifiers.org/hmdb/HMDB01372"/>
                  <rdf:li rdf:resource="http://identifiers.org/kegg.compound/C00068"/>
                  <rdf:li rdf:resource="http://identifiers.org/kegg.reaction/R02735"/>
                  <rdf:li rdf:resource="http://identifiers.org/metanetx.chemical/MNXM256"/>
                  <rdf:li rdf:resource="http://identifiers.org/metanetx.reaction/MNXR1432"/>
                  <rdf:li rdf:resource="http://identifiers.org/ncbigi/312945545"/>
                  <rdf:li rdf:resource="http://identifiers.org/rhea/15393"/>
                  <rdf:li rdf:resource="http://identifiers.org/rhea/15394"/>
                  <rdf:li rdf:resource="http://identifiers.org/rhea/15395"/>
                  <rdf:li rdf:resource="http://identifiers.org/rhea/15396"/>
                  <rdf:li rdf:resource="http://identifiers.org/seed.compound/cpd00056"/>
                  <rdf:li rdf:resource="http://identifiers.org/unipathway.compound/UPC00068"/>
                  <rdf:li rdf:resource="http://identifiers.org/unipathway.reaction/UCR02735"/>
                  <rdf:li rdf:resource="http://identifiers.org/unipathway.reaction/UER00025"/>
                </rdf:Bag>
              </bqbiol:is>
            </rdf:Description>
          </rdf:RDF>
        </sbml:annotation>
      </species>
      <species boundaryCondition="false" constant="false" hasOnlySubstanceUnits="false" id="M_cpd00836_c0" name="S_Acetyldihydrolipoamide_c0" metaid="M_cpd00836_c0" sboTerm="SBO:0000247" compartment="c0" fbc:charge="0" fbc:chemicalFormula="C10H19NO2S2">
        <sbml:annotation xmlns:sbml="http://www.sbml.org/sbml/level3/version1/core">
          <rdf:RDF xmlns:rdf="http://www.w3.org/1999/02/22-rdf-syntax-ns#">
            <rdf:Description rdf:about="#M_cpd00836_c0">
              <bqbiol:is xmlns:bqbiol="http://biomodels.net/biology-qualifiers/">
                <rdf:Bag>
                  <rdf:li rdf:resource="http://identifiers.org/bigg.metabolite/adhlam"/>
                  <rdf:li rdf:resource="http://identifiers.org/biocyc/META:S-ACETYLDIHYDROLIPOAMIDE"/>
                  <rdf:li rdf:resource="http://identifiers.org/chebi/CHEBI:12738"/>
                  <rdf:li rdf:resource="http://identifiers.org/chebi/CHEBI:16807"/>
                  <rdf:li rdf:resource="http://identifiers.org/chebi/CHEBI:22029"/>
                  <rdf:li rdf:resource="http://identifiers.org/chebi/CHEBI:83096"/>
                  <rdf:li rdf:resource="http://identifiers.org/chebi/CHEBI:8940"/>
                  <rdf:li rdf:resource="http://identifiers.org/hmdb/HMDB01526"/>
                  <rdf:li rdf:resource="http://identifiers.org/hmdb/HMDB06951"/>
                  <rdf:li rdf:resource="http://identifiers.org/kegg.compound/C01136"/>
                  <rdf:li rdf:resource="http://identifiers.org/lipidmaps/LMFA08010023"/>
                  <rdf:li rdf:resource="http://identifiers.org/metanetx.chemical/MNXM4815"/>
                  <rdf:li rdf:resource="http://identifiers.org/metanetx.reaction/MNXR3425"/>
                  <rdf:li rdf:resource="http://identifiers.org/ncbigi/312946333"/>
                  <rdf:li rdf:resource="http://identifiers.org/rhea/33307"/>
                  <rdf:li rdf:resource="http://identifiers.org/rhea/33308"/>
                  <rdf:li rdf:resource="http://identifiers.org/rhea/33309"/>
                  <rdf:li rdf:resource="http://identifiers.org/rhea/33310"/>
                  <rdf:li rdf:resource="http://identifiers.org/seed.compound/cpd00836"/>
                </rdf:Bag>
              </bqbiol:is>
            </rdf:Description>
          </rdf:RDF>
        </sbml:annotation>
      </species>
      <species boundaryCondition="false" constant="false" hasOnlySubstanceUnits="false" id="M_cpd15750_c0" name="Anteisoheptadecanoyllipoteichoic_acid_n24__linked__unsubstituted_c0" metaid="M_cpd15750_c0" compartment="c0" fbc:charge="-24" fbc:chemicalFormula="C121H236O135P24">
        <sbml:annotation xmlns:sbml="http://www.sbml.org/sbml/level3/version1/core">
          <rdf:RDF xmlns:rdf="http://www.w3.org/1999/02/22-rdf-syntax-ns#">
            <rdf:Description rdf:about="#M_cpd15750_c0">
              <bqbiol:is xmlns:bqbiol="http://biomodels.net/biology-qualifiers/">
                <rdf:Bag>
                  <rdf:li rdf:resource="http://identifiers.org/metanetx.chemical/MNXM5622"/>
                </rdf:Bag>
              </bqbiol:is>
            </rdf:Description>
          </rdf:RDF>
        </sbml:annotation>
      </species>
      <species boundaryCondition="false" constant="false" hasOnlySubstanceUnits="false" id="M_cpd15768_c0" name="Anteisoheptadecanoyllipoteichoic_acid_n24__linked__N_acetyl_D_glucosamine_c0" metaid="M_cpd15768_c0" sboTerm="SBO:0000247" compartment="c0" fbc:charge="-24" fbc:chemicalFormula="C313H548N24O255P24">
        <sbml:annotation xmlns:sbml="http://www.sbml.org/sbml/level3/version1/core">
          <rdf:RDF xmlns:rdf="http://www.w3.org/1999/02/22-rdf-syntax-ns#">
            <rdf:Description rdf:about="#M_cpd15768_c0">
              <bqbiol:is xmlns:bqbiol="http://biomodels.net/biology-qualifiers/">
                <rdf:Bag/>
              </bqbiol:is>
            </rdf:Description>
          </rdf:RDF>
        </sbml:annotation>
      </species>
      <species boundaryCondition="false" constant="false" hasOnlySubstanceUnits="false" id="M_cpd00179_c0" name="Maltose_c0" metaid="M_cpd00179_c0" sboTerm="SBO:0000247" compartment="c0" fbc:charge="0" fbc:chemicalFormula="C12H22O11">
        <sbml:annotation xmlns:sbml="http://www.sbml.org/sbml/level3/version1/core">
          <rdf:RDF xmlns:rdf="http://www.w3.org/1999/02/22-rdf-syntax-ns#">
            <rdf:Description rdf:about="#M_cpd00179_c0">
              <bqbiol:is xmlns:bqbiol="http://biomodels.net/biology-qualifiers/">
                <rdf:Bag>
                  <rdf:li rdf:resource="http://identifiers.org/bigg.metabolite/malt"/>
                  <rdf:li rdf:resource="http://identifiers.org/biocyc/META:MALTOSE"/>
                  <rdf:li rdf:resource="http://identifiers.org/biocyc/META:RXN-10966"/>
                  <rdf:li rdf:resource="http://identifiers.org/chebi/CHEBI:14568"/>
                  <rdf:li rdf:resource="http://identifiers.org/chebi/CHEBI:17306"/>
                  <rdf:li rdf:resource="http://identifiers.org/chebi/CHEBI:25144"/>
                  <rdf:li rdf:resource="http://identifiers.org/chebi/CHEBI:6668"/>
                  <rdf:li rdf:resource="http://identifiers.org/ec-code/3.6.1.61"/>
                  <rdf:li rdf:resource="http://identifiers.org/kegg.compound/C00208"/>
                  <rdf:li rdf:resource="http://identifiers.org/kegg.compound/D00044"/>
                  <rdf:li rdf:resource="http://identifiers.org/kegg.compound/G00275"/>
                  <rdf:li rdf:resource="http://identifiers.org/kegg.reaction/R09880"/>
                  <rdf:li rdf:resource="http://identifiers.org/metanetx.chemical/MNXM165"/>
                  <rdf:li rdf:resource="http://identifiers.org/metanetx.reaction/MNXR736"/>
                  <rdf:li rdf:resource="http://identifiers.org/ncbigi/312945274"/>
                  <rdf:li rdf:resource="http://identifiers.org/rhea/30527"/>
                  <rdf:li rdf:resource="http://identifiers.org/rhea/30528"/>
                  <rdf:li rdf:resource="http://identifiers.org/rhea/30529"/>
                  <rdf:li rdf:resource="http://identifiers.org/rhea/30530"/>
                  <rdf:li rdf:resource="http://identifiers.org/seed.compound/cpd00179"/>
                  <rdf:li rdf:resource="http://identifiers.org/umbbd.compound/c1563"/>
                  <rdf:li rdf:resource="http://identifiers.org/unipathway.compound/UPC00208"/>
                </rdf:Bag>
              </bqbiol:is>
            </rdf:Description>
          </rdf:RDF>
        </sbml:annotation>
      </species>
      <species boundaryCondition="false" constant="false" hasOnlySubstanceUnits="false" id="M_cpd00027_c0" name="D_Glucose_c0" metaid="M_cpd00027_c0" compartment="c0" fbc:charge="0" fbc:chemicalFormula="C6H12O6">
        <sbml:annotation xmlns:sbml="http://www.sbml.org/sbml/level3/version1/core">
          <rdf:RDF xmlns:rdf="http://www.w3.org/1999/02/22-rdf-syntax-ns#">
            <rdf:Description rdf:about="#M_cpd00027_c0">
              <bqbiol:is xmlns:bqbiol="http://biomodels.net/biology-qualifiers/">
                <rdf:Bag>
                  <rdf:li rdf:resource="http://identifiers.org/metanetx.chemical/MNXM7043"/>
                </rdf:Bag>
              </bqbiol:is>
            </rdf:Description>
          </rdf:RDF>
        </sbml:annotation>
      </species>
      <species boundaryCondition="false" constant="false" hasOnlySubstanceUnits="false" id="M_cpd00137_c0" name="Citrate_c0" metaid="M_cpd00137_c0" sboTerm="SBO:0000247" compartment="c0" fbc:charge="-3" fbc:chemicalFormula="C6H5O7">
        <sbml:annotation xmlns:sbml="http://www.sbml.org/sbml/level3/version1/core">
          <rdf:RDF xmlns:rdf="http://www.w3.org/1999/02/22-rdf-syntax-ns#">
            <rdf:Description rdf:about="#M_cpd00137_c0">
              <bqbiol:is xmlns:bqbiol="http://biomodels.net/biology-qualifiers/">
                <rdf:Bag>
                  <rdf:li rdf:resource="http://identifiers.org/bigg.metabolite/cit"/>
                  <rdf:li rdf:resource="http://identifiers.org/biocyc/META:CIT"/>
                  <rdf:li rdf:resource="http://identifiers.org/biocyc/META:RXN-14091"/>
                  <rdf:li rdf:resource="http://identifiers.org/chebi/CHEBI:13999"/>
                  <rdf:li rdf:resource="http://identifiers.org/chebi/CHEBI:16947"/>
                  <rdf:li rdf:resource="http://identifiers.org/chebi/CHEBI:23321"/>
                  <rdf:li rdf:resource="http://identifiers.org/chebi/CHEBI:23322"/>
                  <rdf:li rdf:resource="http://identifiers.org/chebi/CHEBI:30769"/>
                  <rdf:li rdf:resource="http://identifiers.org/chebi/CHEBI:35802"/>
                  <rdf:li rdf:resource="http://identifiers.org/chebi/CHEBI:35806"/>
                  <rdf:li rdf:resource="http://identifiers.org/chebi/CHEBI:35809"/>
                  <rdf:li rdf:resource="http://identifiers.org/chebi/CHEBI:35810"/>
                  <rdf:li rdf:resource="http://identifiers.org/chebi/CHEBI:3727"/>
                  <rdf:li rdf:resource="http://identifiers.org/chebi/CHEBI:41523"/>
                  <rdf:li rdf:resource="http://identifiers.org/chebi/CHEBI:42563"/>
                  <rdf:li rdf:resource="http://identifiers.org/chebi/CHEBI:50744"/>
                  <rdf:li rdf:resource="http://identifiers.org/chebi/CHEBI:76049"/>
                  <rdf:li rdf:resource="http://identifiers.org/ec-code/3.1.4.16"/>
                  <rdf:li rdf:resource="http://identifiers.org/hmdb/HMDB00094"/>
                  <rdf:li rdf:resource="http://identifiers.org/kegg.compound/C00158"/>
                  <rdf:li rdf:resource="http://identifiers.org/kegg.compound/D00037"/>
                  <rdf:li rdf:resource="http://identifiers.org/kegg.reaction/R03538"/>
                  <rdf:li rdf:resource="http://identifiers.org/metanetx.chemical/MNXM131"/>
                  <rdf:li rdf:resource="http://identifiers.org/metanetx.reaction/MNXR34"/>
                  <rdf:li rdf:resource="http://identifiers.org/ncbigi/312944957"/>
                  <rdf:li rdf:resource="http://identifiers.org/rhea/27878"/>
                  <rdf:li rdf:resource="http://identifiers.org/rhea/27879"/>
                  <rdf:li rdf:resource="http://identifiers.org/rhea/27880"/>
                  <rdf:li rdf:resource="http://identifiers.org/rhea/27881"/>
                  <rdf:li rdf:resource="http://identifiers.org/seed.compound/cpd00137"/>
                  <rdf:li rdf:resource="http://identifiers.org/unipathway.compound/UPC00158"/>
                </rdf:Bag>
              </bqbiol:is>
            </rdf:Description>
          </rdf:RDF>
        </sbml:annotation>
      </species>
      <species boundaryCondition="false" constant="false" hasOnlySubstanceUnits="false" id="M_cpd00260_c0" name="Isocitrate_c0" metaid="M_cpd00260_c0" sboTerm="SBO:0000247" compartment="c0" fbc:charge="-3" fbc:chemicalFormula="C6H5O7">
        <sbml:annotation xmlns:sbml="http://www.sbml.org/sbml/level3/version1/core">
          <rdf:RDF xmlns:rdf="http://www.w3.org/1999/02/22-rdf-syntax-ns#">
            <rdf:Description rdf:about="#M_cpd00260_c0">
              <bqbiol:is xmlns:bqbiol="http://biomodels.net/biology-qualifiers/">
                <rdf:Bag>
                  <rdf:li rdf:resource="http://identifiers.org/bigg.metabolite/icit"/>
                  <rdf:li rdf:resource="http://identifiers.org/biocyc/META:ALANINE-AMINOTRANSFERASE-RXN"/>
                  <rdf:li rdf:resource="http://identifiers.org/biocyc/META:RXN-13698"/>
                  <rdf:li rdf:resource="http://identifiers.org/chebi/CHEBI:14465"/>
                  <rdf:li rdf:resource="http://identifiers.org/chebi/CHEBI:16087"/>
                  <rdf:li rdf:resource="http://identifiers.org/chebi/CHEBI:24884"/>
                  <rdf:li rdf:resource="http://identifiers.org/chebi/CHEBI:24886"/>
                  <rdf:li rdf:resource="http://identifiers.org/chebi/CHEBI:30887"/>
                  <rdf:li rdf:resource="http://identifiers.org/chebi/CHEBI:36453"/>
                  <rdf:li rdf:resource="http://identifiers.org/chebi/CHEBI:36454"/>
                  <rdf:li rdf:resource="http://identifiers.org/chebi/CHEBI:5998"/>
                  <rdf:li rdf:resource="http://identifiers.org/ec-code/2.6.1.2"/>
                  <rdf:li rdf:resource="http://identifiers.org/hmdb/HMDB00193"/>
                  <rdf:li rdf:resource="http://identifiers.org/kegg.compound/C00311"/>
                  <rdf:li rdf:resource="http://identifiers.org/kegg.reaction/R00258"/>
                  <rdf:li rdf:resource="http://identifiers.org/metanetx.chemical/MNXM89661"/>
                  <rdf:li rdf:resource="http://identifiers.org/metanetx.reaction/MNXR32635"/>
                  <rdf:li rdf:resource="http://identifiers.org/ncbigi/312945222"/>
                  <rdf:li rdf:resource="http://identifiers.org/rhea/19453"/>
                  <rdf:li rdf:resource="http://identifiers.org/rhea/19454"/>
                  <rdf:li rdf:resource="http://identifiers.org/rhea/19455"/>
                  <rdf:li rdf:resource="http://identifiers.org/rhea/19456"/>
                  <rdf:li rdf:resource="http://identifiers.org/seed.compound/cpd00260"/>
                  <rdf:li rdf:resource="http://identifiers.org/unipathway.compound/UPC00311"/>
                  <rdf:li rdf:resource="http://identifiers.org/unipathway.reaction/UCR00258"/>
                  <rdf:li rdf:resource="http://identifiers.org/unipathway.reaction/UER00586"/>
                </rdf:Bag>
              </bqbiol:is>
            </rdf:Description>
          </rdf:RDF>
        </sbml:annotation>
      </species>
      <species boundaryCondition="false" constant="false" hasOnlySubstanceUnits="false" id="M_cpd00521_c0" name="dTDP_4_oxo_6_deoxy_D_glucose_c0" metaid="M_cpd00521_c0" sboTerm="SBO:0000247" compartment="c0" fbc:charge="-2" fbc:chemicalFormula="C16H22N2O15P2">
        <sbml:annotation xmlns:sbml="http://www.sbml.org/sbml/level3/version1/core">
          <rdf:RDF xmlns:rdf="http://www.w3.org/1999/02/22-rdf-syntax-ns#">
            <rdf:Description rdf:about="#M_cpd00521_c0">
              <bqbiol:is xmlns:bqbiol="http://biomodels.net/biology-qualifiers/">
                <rdf:Bag>
                  <rdf:li rdf:resource="http://identifiers.org/bigg.metabolite/dtdp4d6dg"/>
                  <rdf:li rdf:resource="http://identifiers.org/biocyc/META:DTDP-DEOH-DEOXY-GLUCOSE"/>
                  <rdf:li rdf:resource="http://identifiers.org/biocyc/META:RXN-3641"/>
                  <rdf:li rdf:resource="http://identifiers.org/chebi/CHEBI:10510"/>
                  <rdf:li rdf:resource="http://identifiers.org/chebi/CHEBI:14081"/>
                  <rdf:li rdf:resource="http://identifiers.org/chebi/CHEBI:16128"/>
                  <rdf:li rdf:resource="http://identifiers.org/chebi/CHEBI:23542"/>
                  <rdf:li rdf:resource="http://identifiers.org/chebi/CHEBI:57649"/>
                  <rdf:li rdf:resource="http://identifiers.org/chebi/CHEBI:62829"/>
                  <rdf:li rdf:resource="http://identifiers.org/ec-code/2.3.1.174"/>
                  <rdf:li rdf:resource="http://identifiers.org/hmdb/HMDB60081"/>
                  <rdf:li rdf:resource="http://identifiers.org/kegg.compound/C11907"/>
                  <rdf:li rdf:resource="http://identifiers.org/kegg.reaction/R00829"/>
                  <rdf:li rdf:resource="http://identifiers.org/metanetx.chemical/MNXM451"/>
                  <rdf:li rdf:resource="http://identifiers.org/metanetx.reaction/MNXR209"/>
                  <rdf:li rdf:resource="http://identifiers.org/ncbigi/312945051"/>
                  <rdf:li rdf:resource="http://identifiers.org/rhea/19481"/>
                  <rdf:li rdf:resource="http://identifiers.org/rhea/19482"/>
                  <rdf:li rdf:resource="http://identifiers.org/rhea/19483"/>
                  <rdf:li rdf:resource="http://identifiers.org/rhea/19484"/>
                  <rdf:li rdf:resource="http://identifiers.org/seed.compound/cpd00521"/>
                  <rdf:li rdf:resource="http://identifiers.org/unipathway.reaction/UCR00829"/>
                  <rdf:li rdf:resource="http://identifiers.org/unipathway.reaction/UER00263"/>
                </rdf:Bag>
              </bqbiol:is>
            </rdf:Description>
          </rdf:RDF>
        </sbml:annotation>
      </species>
      <species boundaryCondition="false" constant="false" hasOnlySubstanceUnits="false" id="M_cpd00522_c0" name="dTDP_4_oxo_L_rhamnose_c0" metaid="M_cpd00522_c0" sboTerm="SBO:0000247" compartment="c0" fbc:charge="-2" fbc:chemicalFormula="C16H22N2O15P2">
        <sbml:annotation xmlns:sbml="http://www.sbml.org/sbml/level3/version1/core">
          <rdf:RDF xmlns:rdf="http://www.w3.org/1999/02/22-rdf-syntax-ns#">
            <rdf:Description rdf:about="#M_cpd00522_c0">
              <bqbiol:is xmlns:bqbiol="http://biomodels.net/biology-qualifiers/">
                <rdf:Bag>
                  <rdf:li rdf:resource="http://identifiers.org/bigg.metabolite/dtdp4d6dm"/>
                  <rdf:li rdf:resource="http://identifiers.org/biocyc/META:DTDP-DEOH-DEOXY-MANNOSE"/>
                  <rdf:li rdf:resource="http://identifiers.org/chebi/CHEBI:10511"/>
                  <rdf:li rdf:resource="http://identifiers.org/chebi/CHEBI:14082"/>
                  <rdf:li rdf:resource="http://identifiers.org/chebi/CHEBI:15744"/>
                  <rdf:li rdf:resource="http://identifiers.org/chebi/CHEBI:23543"/>
                  <rdf:li rdf:resource="http://identifiers.org/chebi/CHEBI:45868"/>
                  <rdf:li rdf:resource="http://identifiers.org/chebi/CHEBI:57494"/>
                  <rdf:li rdf:resource="http://identifiers.org/chebi/CHEBI:62830"/>
                  <rdf:li rdf:resource="http://identifiers.org/kegg.compound/C00688"/>
                  <rdf:li rdf:resource="http://identifiers.org/metanetx.chemical/MNXM2371"/>
                  <rdf:li rdf:resource="http://identifiers.org/metanetx.reaction/MNXR68200"/>
                  <rdf:li rdf:resource="http://identifiers.org/ncbigi/312945052"/>
                  <rdf:li rdf:resource="http://identifiers.org/seed.compound/cpd00522"/>
                </rdf:Bag>
              </bqbiol:is>
            </rdf:Description>
          </rdf:RDF>
        </sbml:annotation>
      </species>
      <species boundaryCondition="false" constant="false" hasOnlySubstanceUnits="false" id="M_cpd03113_c0" name="S_3_Hydroxyhexadecanoyl_CoA_c0" metaid="M_cpd03113_c0" sboTerm="SBO:0000247" compartment="c0" fbc:charge="-3" fbc:chemicalFormula="C37H63N7O18P3S">
        <sbml:annotation xmlns:sbml="http://www.sbml.org/sbml/level3/version1/core">
          <rdf:RDF xmlns:rdf="http://www.w3.org/1999/02/22-rdf-syntax-ns#">
            <rdf:Description rdf:about="#M_cpd03113_c0">
              <bqbiol:is xmlns:bqbiol="http://biomodels.net/biology-qualifiers/">
                <rdf:Bag>
                  <rdf:li rdf:resource="http://identifiers.org/bigg.metabolite/3hhdcoa"/>
                  <rdf:li rdf:resource="http://identifiers.org/biocyc/META:CPD0-2232"/>
                  <rdf:li rdf:resource="http://identifiers.org/biocyc/META:RXN0-8"/>
                  <rdf:li rdf:resource="http://identifiers.org/biocyc/META:TRANS-RXN0-496"/>
                  <rdf:li rdf:resource="http://identifiers.org/chebi/CHEBI:18752"/>
                  <rdf:li rdf:resource="http://identifiers.org/chebi/CHEBI:27402"/>
                  <rdf:li rdf:resource="http://identifiers.org/chebi/CHEBI:397"/>
                  <rdf:li rdf:resource="http://identifiers.org/chebi/CHEBI:62613"/>
                  <rdf:li rdf:resource="http://identifiers.org/hmdb/HMDB03932"/>
                  <rdf:li rdf:resource="http://identifiers.org/kegg.compound/C05258"/>
                  <rdf:li rdf:resource="http://identifiers.org/lipidmaps/LMFA07050032"/>
                  <rdf:li rdf:resource="http://identifiers.org/lipidmaps/LMFA07050161"/>
                  <rdf:li rdf:resource="http://identifiers.org/metanetx.chemical/MNXM825"/>
                  <rdf:li rdf:resource="http://identifiers.org/metanetx.reaction/MNXR82509"/>
                  <rdf:li rdf:resource="http://identifiers.org/ncbigi/312944726"/>
                  <rdf:li rdf:resource="http://identifiers.org/seed.compound/cpd03113"/>
                </rdf:Bag>
              </bqbiol:is>
            </rdf:Description>
          </rdf:RDF>
        </sbml:annotation>
      </species>
      <species boundaryCondition="false" constant="false" hasOnlySubstanceUnits="false" id="M_cpd03114_c0" name="3_Oxopalmitoyl_CoA_c0" metaid="M_cpd03114_c0" sboTerm="SBO:0000247" compartment="c0" fbc:charge="-3" fbc:chemicalFormula="C37H61N7O18P3S">
        <sbml:annotation xmlns:sbml="http://www.sbml.org/sbml/level3/version1/core">
          <rdf:RDF xmlns:rdf="http://www.w3.org/1999/02/22-rdf-syntax-ns#">
            <rdf:Description rdf:about="#M_cpd03114_c0">
              <bqbiol:is xmlns:bqbiol="http://biomodels.net/biology-qualifiers/">
                <rdf:Bag>
                  <rdf:li rdf:resource="http://identifiers.org/bigg.metabolite/3ohdcoa"/>
                  <rdf:li rdf:resource="http://identifiers.org/biocyc/META:3-OXOPALMITOYL-COA"/>
                  <rdf:li rdf:resource="http://identifiers.org/chebi/CHEBI:11875"/>
                  <rdf:li rdf:resource="http://identifiers.org/chebi/CHEBI:15491"/>
                  <rdf:li rdf:resource="http://identifiers.org/chebi/CHEBI:1647"/>
                  <rdf:li rdf:resource="http://identifiers.org/chebi/CHEBI:20176"/>
                  <rdf:li rdf:resource="http://identifiers.org/chebi/CHEBI:57349"/>
                  <rdf:li rdf:resource="http://identifiers.org/hmdb/HMDB06402"/>
                  <rdf:li rdf:resource="http://identifiers.org/kegg.compound/C05259"/>
                  <rdf:li rdf:resource="http://identifiers.org/lipidmaps/LMFA07050016"/>
                  <rdf:li rdf:resource="http://identifiers.org/lipidmaps/LMFA07050080"/>
                  <rdf:li rdf:resource="http://identifiers.org/lipidmaps/LMFA07050250"/>
                  <rdf:li rdf:resource="http://identifiers.org/metanetx.chemical/MNXM738"/>
                  <rdf:li rdf:resource="http://identifiers.org/metanetx.reaction/MNXR82537"/>
                  <rdf:li rdf:resource="http://identifiers.org/ncbigi/312944749"/>
                  <rdf:li rdf:resource="http://identifiers.org/seed.compound/cpd03114"/>
                </rdf:Bag>
              </bqbiol:is>
            </rdf:Description>
          </rdf:RDF>
        </sbml:annotation>
      </species>
      <species boundaryCondition="false" constant="false" hasOnlySubstanceUnits="false" id="M_cpd01140_c0" name="UDP_apiose_c0" metaid="M_cpd01140_c0" sboTerm="SBO:0000247" compartment="c0" fbc:charge="-2" fbc:chemicalFormula="C14H20N2O16P2">
        <sbml:annotation xmlns:sbml="http://www.sbml.org/sbml/level3/version1/core">
          <rdf:RDF xmlns:rdf="http://www.w3.org/1999/02/22-rdf-syntax-ns#">
            <rdf:Description rdf:about="#M_cpd01140_c0">
              <bqbiol:is xmlns:bqbiol="http://biomodels.net/biology-qualifiers/">
                <rdf:Bag/>
              </bqbiol:is>
            </rdf:Description>
          </rdf:RDF>
        </sbml:annotation>
      </species>
      <species boundaryCondition="false" constant="false" hasOnlySubstanceUnits="false" id="M_cpd02807_c0" name="Cosmetin_c0" metaid="M_cpd02807_c0" sboTerm="SBO:0000247" compartment="c0" fbc:charge="0" fbc:chemicalFormula="C21H20O10">
        <sbml:annotation xmlns:sbml="http://www.sbml.org/sbml/level3/version1/core">
          <rdf:RDF xmlns:rdf="http://www.w3.org/1999/02/22-rdf-syntax-ns#">
            <rdf:Description rdf:about="#M_cpd02807_c0">
              <bqbiol:is xmlns:bqbiol="http://biomodels.net/biology-qualifiers/">
                <rdf:Bag/>
              </bqbiol:is>
            </rdf:Description>
          </rdf:RDF>
        </sbml:annotation>
      </species>
      <species boundaryCondition="false" constant="false" hasOnlySubstanceUnits="false" id="M_cpd02952_c0" name="Apiin_c0" metaid="M_cpd02952_c0" sboTerm="SBO:0000247" compartment="c0" fbc:charge="0" fbc:chemicalFormula="C26H28O14">
        <sbml:annotation xmlns:sbml="http://www.sbml.org/sbml/level3/version1/core">
          <rdf:RDF xmlns:rdf="http://www.w3.org/1999/02/22-rdf-syntax-ns#">
            <rdf:Description rdf:about="#M_cpd02952_c0">
              <bqbiol:is xmlns:bqbiol="http://biomodels.net/biology-qualifiers/">
                <rdf:Bag/>
              </bqbiol:is>
            </rdf:Description>
          </rdf:RDF>
        </sbml:annotation>
      </species>
      <species boundaryCondition="false" constant="false" hasOnlySubstanceUnits="false" id="M_cpd00007_c0" name="O2_c0" metaid="M_cpd00007_c0" sboTerm="SBO:0000247" compartment="c0" fbc:charge="0" fbc:chemicalFormula="O2">
        <sbml:annotation xmlns:sbml="http://www.sbml.org/sbml/level3/version1/core">
          <rdf:RDF xmlns:rdf="http://www.w3.org/1999/02/22-rdf-syntax-ns#">
            <rdf:Description rdf:about="#M_cpd00007_c0">
              <bqbiol:is xmlns:bqbiol="http://biomodels.net/biology-qualifiers/">
                <rdf:Bag>
                  <rdf:li rdf:resource="http://identifiers.org/bigg.metabolite/o2"/>
                  <rdf:li rdf:resource="http://identifiers.org/biocyc/META:OXYGEN-MOLECULE"/>
                  <rdf:li rdf:resource="http://identifiers.org/chebi/CHEBI:10745"/>
                  <rdf:li rdf:resource="http://identifiers.org/chebi/CHEBI:13416"/>
                  <rdf:li rdf:resource="http://identifiers.org/chebi/CHEBI:15379"/>
                  <rdf:li rdf:resource="http://identifiers.org/chebi/CHEBI:23833"/>
                  <rdf:li rdf:resource="http://identifiers.org/chebi/CHEBI:25366"/>
                  <rdf:li rdf:resource="http://identifiers.org/chebi/CHEBI:26689"/>
                  <rdf:li rdf:resource="http://identifiers.org/chebi/CHEBI:27140"/>
                  <rdf:li rdf:resource="http://identifiers.org/chebi/CHEBI:29097"/>
                  <rdf:li rdf:resource="http://identifiers.org/chebi/CHEBI:29793"/>
                  <rdf:li rdf:resource="http://identifiers.org/chebi/CHEBI:30491"/>
                  <rdf:li rdf:resource="http://identifiers.org/chebi/CHEBI:44742"/>
                  <rdf:li rdf:resource="http://identifiers.org/chebi/CHEBI:7860"/>
                  <rdf:li rdf:resource="http://identifiers.org/ec-code/4.3.1.1"/>
                  <rdf:li rdf:resource="http://identifiers.org/hmdb/HMDB01377"/>
                  <rdf:li rdf:resource="http://identifiers.org/kegg.compound/C00007"/>
                  <rdf:li rdf:resource="http://identifiers.org/kegg.compound/D00003"/>
                  <rdf:li rdf:resource="http://identifiers.org/metanetx.chemical/MNXM4"/>
                  <rdf:li rdf:resource="http://identifiers.org/metanetx.reaction/MNXR81771"/>
                  <rdf:li rdf:resource="http://identifiers.org/ncbigi/312945338"/>
                  <rdf:li rdf:resource="http://identifiers.org/seed.compound/cpd00007"/>
                  <rdf:li rdf:resource="http://identifiers.org/unipathway.compound/UPC00007"/>
                </rdf:Bag>
              </bqbiol:is>
            </rdf:Description>
          </rdf:RDF>
        </sbml:annotation>
      </species>
      <species boundaryCondition="false" constant="false" hasOnlySubstanceUnits="false" id="M_cpd00483_c0" name="3_Hydroxyanthranilate_c0" metaid="M_cpd00483_c0" compartment="c0" fbc:charge="-1" fbc:chemicalFormula="C7H6NO3">
        <sbml:annotation xmlns:sbml="http://www.sbml.org/sbml/level3/version1/core">
          <rdf:RDF xmlns:rdf="http://www.w3.org/1999/02/22-rdf-syntax-ns#">
            <rdf:Description rdf:about="#M_cpd00483_c0">
              <bqbiol:is xmlns:bqbiol="http://biomodels.net/biology-qualifiers/">
                <rdf:Bag>
                  <rdf:li rdf:resource="http://identifiers.org/metanetx.chemical/MNXM359"/>
                </rdf:Bag>
              </bqbiol:is>
            </rdf:Description>
          </rdf:RDF>
        </sbml:annotation>
      </species>
      <species boundaryCondition="false" constant="false" hasOnlySubstanceUnits="false" id="M_cpd00025_c0" name="H2O2_c0" metaid="M_cpd00025_c0" sboTerm="SBO:0000247" compartment="c0" fbc:charge="0" fbc:chemicalFormula="H2O2">
        <sbml:annotation xmlns:sbml="http://www.sbml.org/sbml/level3/version1/core">
          <rdf:RDF xmlns:rdf="http://www.w3.org/1999/02/22-rdf-syntax-ns#">
            <rdf:Description rdf:about="#M_cpd00025_c0">
              <bqbiol:is xmlns:bqbiol="http://biomodels.net/biology-qualifiers/">
                <rdf:Bag>
                  <rdf:li rdf:resource="http://identifiers.org/bigg.metabolite/h2o2"/>
                  <rdf:li rdf:resource="http://identifiers.org/biocyc/META:HYDROGEN-PEROXIDE"/>
                  <rdf:li rdf:resource="http://identifiers.org/chebi/CHEBI:13354"/>
                  <rdf:li rdf:resource="http://identifiers.org/chebi/CHEBI:13355"/>
                  <rdf:li rdf:resource="http://identifiers.org/chebi/CHEBI:16240"/>
                  <rdf:li rdf:resource="http://identifiers.org/chebi/CHEBI:24637"/>
                  <rdf:li rdf:resource="http://identifiers.org/chebi/CHEBI:25940"/>
                  <rdf:li rdf:resource="http://identifiers.org/chebi/CHEBI:29192"/>
                  <rdf:li rdf:resource="http://identifiers.org/chebi/CHEBI:29370"/>
                  <rdf:li rdf:resource="http://identifiers.org/chebi/CHEBI:44782"/>
                  <rdf:li rdf:resource="http://identifiers.org/chebi/CHEBI:44785"/>
                  <rdf:li rdf:resource="http://identifiers.org/chebi/CHEBI:44812"/>
                  <rdf:li rdf:resource="http://identifiers.org/chebi/CHEBI:5586"/>
                  <rdf:li rdf:resource="http://identifiers.org/hmdb/HMDB03125"/>
                  <rdf:li rdf:resource="http://identifiers.org/hmdb/HMDB06491"/>
                  <rdf:li rdf:resource="http://identifiers.org/kegg.compound/C00027"/>
                  <rdf:li rdf:resource="http://identifiers.org/kegg.compound/D00008"/>
                  <rdf:li rdf:resource="http://identifiers.org/metanetx.chemical/MNXM22"/>
                  <rdf:li rdf:resource="http://identifiers.org/metanetx.reaction/MNXR68304"/>
                  <rdf:li rdf:resource="http://identifiers.org/ncbigi/312945186"/>
                  <rdf:li rdf:resource="http://identifiers.org/seed.compound/cpd00025"/>
                  <rdf:li rdf:resource="http://identifiers.org/unipathway.compound/UPC00027"/>
                </rdf:Bag>
              </bqbiol:is>
            </rdf:Description>
          </rdf:RDF>
        </sbml:annotation>
      </species>
      <species boundaryCondition="false" constant="false" hasOnlySubstanceUnits="false" id="M_cpd00532_c0" name="O2__c0" metaid="M_cpd00532_c0" sboTerm="SBO:0000247" compartment="c0" fbc:charge="0" fbc:chemicalFormula="HO2">
        <sbml:annotation xmlns:sbml="http://www.sbml.org/sbml/level3/version1/core">
          <rdf:RDF xmlns:rdf="http://www.w3.org/1999/02/22-rdf-syntax-ns#">
            <rdf:Description rdf:about="#M_cpd00532_c0">
              <bqbiol:is xmlns:bqbiol="http://biomodels.net/biology-qualifiers/">
                <rdf:Bag>
                  <rdf:li rdf:resource="http://identifiers.org/bigg.metabolite/o2s"/>
                  <rdf:li rdf:resource="http://identifiers.org/biocyc/META:ASPAMINOTRANS-RXN"/>
                  <rdf:li rdf:resource="http://identifiers.org/biocyc/META:RXN-13697"/>
                  <rdf:li rdf:resource="http://identifiers.org/biocyc/META:SUPER-OXIDE"/>
                  <rdf:li rdf:resource="http://identifiers.org/chebi/CHEBI:15143"/>
                  <rdf:li rdf:resource="http://identifiers.org/chebi/CHEBI:18421"/>
                  <rdf:li rdf:resource="http://identifiers.org/chebi/CHEBI:25935"/>
                  <rdf:li rdf:resource="http://identifiers.org/chebi/CHEBI:26839"/>
                  <rdf:li rdf:resource="http://identifiers.org/chebi/CHEBI:30492"/>
                  <rdf:li rdf:resource="http://identifiers.org/chebi/CHEBI:7710"/>
                  <rdf:li rdf:resource="http://identifiers.org/ec-code/2.6.1.1"/>
                  <rdf:li rdf:resource="http://identifiers.org/hmdb/HMDB02168"/>
                  <rdf:li rdf:resource="http://identifiers.org/kegg.compound/C00704"/>
                  <rdf:li rdf:resource="http://identifiers.org/kegg.reaction/R00355"/>
                  <rdf:li rdf:resource="http://identifiers.org/metanetx.chemical/MNXM330"/>
                  <rdf:li rdf:resource="http://identifiers.org/metanetx.reaction/MNXR32641"/>
                  <rdf:li rdf:resource="http://identifiers.org/ncbigi/312945339"/>
                  <rdf:li rdf:resource="http://identifiers.org/rhea/21824"/>
                  <rdf:li rdf:resource="http://identifiers.org/rhea/21825"/>
                  <rdf:li rdf:resource="http://identifiers.org/rhea/21826"/>
                  <rdf:li rdf:resource="http://identifiers.org/rhea/21827"/>
                  <rdf:li rdf:resource="http://identifiers.org/seed.compound/cpd00532"/>
                  <rdf:li rdf:resource="http://identifiers.org/unipathway.reaction/UCR00355"/>
                  <rdf:li rdf:resource="http://identifiers.org/unipathway.reaction/UER01024"/>
                </rdf:Bag>
              </bqbiol:is>
            </rdf:Description>
          </rdf:RDF>
        </sbml:annotation>
      </species>
      <species boundaryCondition="false" constant="false" hasOnlySubstanceUnits="false" id="M_cpd03351_c0" name="Cinnavalininate_c0" metaid="M_cpd03351_c0" sboTerm="SBO:0000247" compartment="c0" fbc:charge="-2" fbc:chemicalFormula="C14H6N2O6">
        <sbml:annotation xmlns:sbml="http://www.sbml.org/sbml/level3/version1/core">
          <rdf:RDF xmlns:rdf="http://www.w3.org/1999/02/22-rdf-syntax-ns#">
            <rdf:Description rdf:about="#M_cpd03351_c0">
              <bqbiol:is xmlns:bqbiol="http://biomodels.net/biology-qualifiers/">
                <rdf:Bag/>
              </bqbiol:is>
            </rdf:Description>
          </rdf:RDF>
        </sbml:annotation>
      </species>
      <species boundaryCondition="false" constant="false" hasOnlySubstanceUnits="false" id="M_cpd11466_c0" name="Myristoyl_ACP_c0" metaid="M_cpd11466_c0" sboTerm="SBO:0000247" compartment="c0" fbc:charge="-1" fbc:chemicalFormula="C25H47N2O8PRS">
        <sbml:annotation xmlns:sbml="http://www.sbml.org/sbml/level3/version1/core">
          <rdf:RDF xmlns:rdf="http://www.w3.org/1999/02/22-rdf-syntax-ns#">
            <rdf:Description rdf:about="#M_cpd11466_c0">
              <bqbiol:is xmlns:bqbiol="http://biomodels.net/biology-qualifiers/">
                <rdf:Bag>
                  <rdf:li rdf:resource="http://identifiers.org/bigg.metabolite/myrsACP"/>
                  <rdf:li rdf:resource="http://identifiers.org/biocyc/META:Myristoyl-ACPs"/>
                  <rdf:li rdf:resource="http://identifiers.org/chebi/CHEBI:50651"/>
                  <rdf:li rdf:resource="http://identifiers.org/chebi/CHEBI:7059"/>
                  <rdf:li rdf:resource="http://identifiers.org/chebi/CHEBI:9476"/>
                  <rdf:li rdf:resource="http://identifiers.org/kegg.compound/C05761"/>
                  <rdf:li rdf:resource="http://identifiers.org/metanetx.chemical/MNXM564"/>
                  <rdf:li rdf:resource="http://identifiers.org/metanetx.reaction/MNXR81753"/>
                  <rdf:li rdf:resource="http://identifiers.org/ncbigi/312945319"/>
                  <rdf:li rdf:resource="http://identifiers.org/rhea/33303"/>
                  <rdf:li rdf:resource="http://identifiers.org/rhea/33304"/>
                  <rdf:li rdf:resource="http://identifiers.org/rhea/33305"/>
                  <rdf:li rdf:resource="http://identifiers.org/rhea/33306"/>
                  <rdf:li rdf:resource="http://identifiers.org/seed.compound/cpd11466"/>
                  <rdf:li rdf:resource="http://identifiers.org/unipathway.compound/UPC05761"/>
                </rdf:Bag>
              </bqbiol:is>
            </rdf:Description>
          </rdf:RDF>
        </sbml:annotation>
      </species>
      <species boundaryCondition="false" constant="false" hasOnlySubstanceUnits="false" id="M_cpd01695_c0" name="Myristoyl_CoA_c0" metaid="M_cpd01695_c0" sboTerm="SBO:0000247" compartment="c0" fbc:charge="-3" fbc:chemicalFormula="C35H59N7O17P3S">
        <sbml:annotation xmlns:sbml="http://www.sbml.org/sbml/level3/version1/core">
          <rdf:RDF xmlns:rdf="http://www.w3.org/1999/02/22-rdf-syntax-ns#">
            <rdf:Description rdf:about="#M_cpd01695_c0">
              <bqbiol:is xmlns:bqbiol="http://biomodels.net/biology-qualifiers/">
                <rdf:Bag>
                  <rdf:li rdf:resource="http://identifiers.org/bigg.metabolite/tdcoa"/>
                  <rdf:li rdf:resource="http://identifiers.org/biocyc/META:TETRADECANOYL-COA"/>
                  <rdf:li rdf:resource="http://identifiers.org/chebi/CHEBI:14637"/>
                  <rdf:li rdf:resource="http://identifiers.org/chebi/CHEBI:15218"/>
                  <rdf:li rdf:resource="http://identifiers.org/chebi/CHEBI:15532"/>
                  <rdf:li rdf:resource="http://identifiers.org/chebi/CHEBI:26898"/>
                  <rdf:li rdf:resource="http://identifiers.org/chebi/CHEBI:52969"/>
                  <rdf:li rdf:resource="http://identifiers.org/chebi/CHEBI:57385"/>
                  <rdf:li rdf:resource="http://identifiers.org/chebi/CHEBI:9475"/>
                  <rdf:li rdf:resource="http://identifiers.org/hmdb/HMDB01521"/>
                  <rdf:li rdf:resource="http://identifiers.org/hmdb/HMDB06517"/>
                  <rdf:li rdf:resource="http://identifiers.org/kegg.compound/C02593"/>
                  <rdf:li rdf:resource="http://identifiers.org/lipidmaps/LMFA07050008"/>
                  <rdf:li rdf:resource="http://identifiers.org/lipidmaps/LMFA07050352"/>
                  <rdf:li rdf:resource="http://identifiers.org/lipidmaps/LMFA07050373"/>
                  <rdf:li rdf:resource="http://identifiers.org/metanetx.chemical/MNXM224"/>
                  <rdf:li rdf:resource="http://identifiers.org/metanetx.reaction/MNXR82116"/>
                  <rdf:li rdf:resource="http://identifiers.org/ncbigi/312945534"/>
                  <rdf:li rdf:resource="http://identifiers.org/seed.compound/cpd01695"/>
                </rdf:Bag>
              </bqbiol:is>
            </rdf:Description>
          </rdf:RDF>
        </sbml:annotation>
      </species>
      <species boundaryCondition="false" constant="false" hasOnlySubstanceUnits="false" id="M_cpd11493_c0" name="ACP_c0" metaid="M_cpd11493_c0" sboTerm="SBO:0000247" compartment="c0" fbc:charge="-1" fbc:chemicalFormula="C11H21N2O7PRS">
        <sbml:annotation xmlns:sbml="http://www.sbml.org/sbml/level3/version1/core">
          <rdf:RDF xmlns:rdf="http://www.w3.org/1999/02/22-rdf-syntax-ns#">
            <rdf:Description rdf:about="#M_cpd11493_c0">
              <bqbiol:is xmlns:bqbiol="http://biomodels.net/biology-qualifiers/">
                <rdf:Bag>
                  <rdf:li rdf:resource="http://identifiers.org/bigg.metabolite/ACP"/>
                  <rdf:li rdf:resource="http://identifiers.org/biocyc/META:ACP"/>
                  <rdf:li rdf:resource="http://identifiers.org/biocyc/META:Alkyl-Thiols"/>
                  <rdf:li rdf:resource="http://identifiers.org/biocyc/META:TRANS-RXN0-562"/>
                  <rdf:li rdf:resource="http://identifiers.org/biocyc/META:TRANS-RXN0-579"/>
                  <rdf:li rdf:resource="http://identifiers.org/biocyc/META:Thiols"/>
                  <rdf:li rdf:resource="http://identifiers.org/chebi/CHEBI:13443"/>
                  <rdf:li rdf:resource="http://identifiers.org/chebi/CHEBI:13534"/>
                  <rdf:li rdf:resource="http://identifiers.org/chebi/CHEBI:13696"/>
                  <rdf:li rdf:resource="http://identifiers.org/chebi/CHEBI:13812"/>
                  <rdf:li rdf:resource="http://identifiers.org/chebi/CHEBI:14405"/>
                  <rdf:li rdf:resource="http://identifiers.org/chebi/CHEBI:17366"/>
                  <rdf:li rdf:resource="http://identifiers.org/chebi/CHEBI:18359"/>
                  <rdf:li rdf:resource="http://identifiers.org/chebi/CHEBI:22328"/>
                  <rdf:li rdf:resource="http://identifiers.org/chebi/CHEBI:2458"/>
                  <rdf:li rdf:resource="http://identifiers.org/chebi/CHEBI:2585"/>
                  <rdf:li rdf:resource="http://identifiers.org/chebi/CHEBI:26969"/>
                  <rdf:li rdf:resource="http://identifiers.org/chebi/CHEBI:29256"/>
                  <rdf:li rdf:resource="http://identifiers.org/chebi/CHEBI:47908"/>
                  <rdf:li rdf:resource="http://identifiers.org/chebi/CHEBI:5743"/>
                  <rdf:li rdf:resource="http://identifiers.org/chebi/CHEBI:82711"/>
                  <rdf:li rdf:resource="http://identifiers.org/chebi/CHEBI:8766"/>
                  <rdf:li rdf:resource="http://identifiers.org/chebi/CHEBI:9556"/>
                  <rdf:li rdf:resource="http://identifiers.org/kegg.compound/C00145"/>
                  <rdf:li rdf:resource="http://identifiers.org/kegg.compound/C00229"/>
                  <rdf:li rdf:resource="http://identifiers.org/kegg.compound/C00812"/>
                  <rdf:li rdf:resource="http://identifiers.org/kegg.compound/C01336"/>
                  <rdf:li rdf:resource="http://identifiers.org/kegg.compound/C04298"/>
                  <rdf:li rdf:resource="http://identifiers.org/kegg.compound/C11482"/>
                  <rdf:li rdf:resource="http://identifiers.org/kegg.compound/C16736"/>
                  <rdf:li rdf:resource="http://identifiers.org/metanetx.chemical/MNXM925"/>
                  <rdf:li rdf:resource="http://identifiers.org/metanetx.reaction/MNXR3056"/>
                  <rdf:li rdf:resource="http://identifiers.org/ncbigi/312944803"/>
                  <rdf:li rdf:resource="http://identifiers.org/seed.compound/cpd11493"/>
                  <rdf:li rdf:resource="http://identifiers.org/seed.compound/cpd11622"/>
                  <rdf:li rdf:resource="http://identifiers.org/seed.compound/cpd11753"/>
                  <rdf:li rdf:resource="http://identifiers.org/seed.compound/cpd11849"/>
                  <rdf:li rdf:resource="http://identifiers.org/seed.compound/cpd12512"/>
                  <rdf:li rdf:resource="http://identifiers.org/seed.compound/cpd13373"/>
                  <rdf:li rdf:resource="http://identifiers.org/unipathway.compound/UPC00229"/>
                  <rdf:li rdf:resource="http://identifiers.org/unipathway.compound/UPC11482"/>
                </rdf:Bag>
              </bqbiol:is>
            </rdf:Description>
          </rdf:RDF>
        </sbml:annotation>
      </species>
      <species boundaryCondition="false" constant="false" hasOnlySubstanceUnits="false" id="M_cpd08739_c0" name="trans_2_Methyl_5_isopropylhexa_2_5_dienal_c0" compartment="c0" fbc:charge="0" fbc:chemicalFormula="C10H16O"/>
      <species boundaryCondition="false" constant="false" hasOnlySubstanceUnits="false" id="M_cpd08740_c0" name="trans_2_Methyl_5_isopropylhexa_2_5_dienoic_acid_c0" compartment="c0" fbc:charge="-1" fbc:chemicalFormula="C10H15O2"/>
      <species boundaryCondition="false" constant="false" hasOnlySubstanceUnits="false" id="M_cpd17042_c0" name="DNA_replication_c0" metaid="M_cpd17042_c0" compartment="c0" fbc:charge="0" fbc:chemicalFormula="">
        <sbml:annotation xmlns:sbml="http://www.sbml.org/sbml/level3/version1/core">
          <rdf:RDF xmlns:rdf="http://www.w3.org/1999/02/22-rdf-syntax-ns#">
            <rdf:Description rdf:about="#M_cpd17042_c0">
              <bqbiol:is xmlns:bqbiol="http://biomodels.net/biology-qualifiers/">
                <rdf:Bag>
                  <rdf:li rdf:resource="http://identifiers.org/metanetx.chemical/MNXM51417"/>
                </rdf:Bag>
              </bqbiol:is>
            </rdf:Description>
          </rdf:RDF>
        </sbml:annotation>
      </species>
      <species boundaryCondition="false" constant="false" hasOnlySubstanceUnits="false" id="M_cpd11640_c0" name="H2_c0" metaid="M_cpd11640_c0" sboTerm="SBO:0000247" compartment="c0" fbc:charge="0" fbc:chemicalFormula="H2">
        <sbml:annotation xmlns:sbml="http://www.sbml.org/sbml/level3/version1/core">
          <rdf:RDF xmlns:rdf="http://www.w3.org/1999/02/22-rdf-syntax-ns#">
            <rdf:Description rdf:about="#M_cpd11640_c0">
              <bqbiol:is xmlns:bqbiol="http://biomodels.net/biology-qualifiers/">
                <rdf:Bag>
                  <rdf:li rdf:resource="http://identifiers.org/bigg.metabolite/h2"/>
                  <rdf:li rdf:resource="http://identifiers.org/biocyc/META:HYDROGEN-MOLECULE"/>
                  <rdf:li rdf:resource="http://identifiers.org/biocyc/META:NAG6PDEACET-RXN"/>
                  <rdf:li rdf:resource="http://identifiers.org/chebi/CHEBI:13350"/>
                  <rdf:li rdf:resource="http://identifiers.org/chebi/CHEBI:18276"/>
                  <rdf:li rdf:resource="http://identifiers.org/chebi/CHEBI:25363"/>
                  <rdf:li rdf:resource="http://identifiers.org/chebi/CHEBI:29299"/>
                  <rdf:li rdf:resource="http://identifiers.org/chebi/CHEBI:5785"/>
                  <rdf:li rdf:resource="http://identifiers.org/ec-code/3.5.1.25"/>
                  <rdf:li rdf:resource="http://identifiers.org/hmdb/HMDB01362"/>
                  <rdf:li rdf:resource="http://identifiers.org/kegg.compound/C00282"/>
                  <rdf:li rdf:resource="http://identifiers.org/kegg.reaction/R02059"/>
                  <rdf:li rdf:resource="http://identifiers.org/metanetx.chemical/MNXM195"/>
                  <rdf:li rdf:resource="http://identifiers.org/metanetx.reaction/MNXR81575"/>
                  <rdf:li rdf:resource="http://identifiers.org/ncbigi/312945183"/>
                  <rdf:li rdf:resource="http://identifiers.org/rhea/22936"/>
                  <rdf:li rdf:resource="http://identifiers.org/rhea/22937"/>
                  <rdf:li rdf:resource="http://identifiers.org/rhea/22938"/>
                  <rdf:li rdf:resource="http://identifiers.org/rhea/22939"/>
                  <rdf:li rdf:resource="http://identifiers.org/seed.compound/cpd11640"/>
                  <rdf:li rdf:resource="http://identifiers.org/unipathway.compound/UPC00282"/>
                  <rdf:li rdf:resource="http://identifiers.org/unipathway.reaction/UCR02059"/>
                  <rdf:li rdf:resource="http://identifiers.org/unipathway.reaction/UER00683"/>
                </rdf:Bag>
              </bqbiol:is>
            </rdf:Description>
          </rdf:RDF>
        </sbml:annotation>
      </species>
      <species boundaryCondition="false" constant="false" hasOnlySubstanceUnits="false" id="M_cpd15560_c0" name="Ubiquinone_8_c0" metaid="M_cpd15560_c0" sboTerm="SBO:0000247" compartment="c0" fbc:charge="0" fbc:chemicalFormula="C49H74O4">
        <sbml:annotation xmlns:sbml="http://www.sbml.org/sbml/level3/version1/core">
          <rdf:RDF xmlns:rdf="http://www.w3.org/1999/02/22-rdf-syntax-ns#">
            <rdf:Description rdf:about="#M_cpd15560_c0">
              <bqbiol:is xmlns:bqbiol="http://biomodels.net/biology-qualifiers/">
                <rdf:Bag>
                  <rdf:li rdf:resource="http://identifiers.org/bigg.metabolite/q8"/>
                  <rdf:li rdf:resource="http://identifiers.org/biocyc/META:UBIQUINONE-8"/>
                  <rdf:li rdf:resource="http://identifiers.org/chebi/CHEBI:61683"/>
                  <rdf:li rdf:resource="http://identifiers.org/kegg.compound/C17569"/>
                  <rdf:li rdf:resource="http://identifiers.org/lipidmaps/LMPR02010005"/>
                  <rdf:li rdf:resource="http://identifiers.org/metanetx.chemical/MNXM232"/>
                  <rdf:li rdf:resource="http://identifiers.org/metanetx.reaction/MNXR68578"/>
                  <rdf:li rdf:resource="http://identifiers.org/ncbigi/312945459"/>
                  <rdf:li rdf:resource="http://identifiers.org/seed.compound/cpd15560"/>
                </rdf:Bag>
              </bqbiol:is>
            </rdf:Description>
          </rdf:RDF>
        </sbml:annotation>
      </species>
      <species boundaryCondition="false" constant="false" hasOnlySubstanceUnits="false" id="M_cpd15561_c0" name="Ubiquinol_8_c0" metaid="M_cpd15561_c0" sboTerm="SBO:0000247" compartment="c0" fbc:charge="0" fbc:chemicalFormula="C49H76O4">
        <sbml:annotation xmlns:sbml="http://www.sbml.org/sbml/level3/version1/core">
          <rdf:RDF xmlns:rdf="http://www.w3.org/1999/02/22-rdf-syntax-ns#">
            <rdf:Description rdf:about="#M_cpd15561_c0">
              <bqbiol:is xmlns:bqbiol="http://biomodels.net/biology-qualifiers/">
                <rdf:Bag>
                  <rdf:li rdf:resource="http://identifiers.org/bigg.metabolite/q8h2"/>
                  <rdf:li rdf:resource="http://identifiers.org/biocyc/META:CPD-9956"/>
                  <rdf:li rdf:resource="http://identifiers.org/chebi/CHEBI:61682"/>
                  <rdf:li rdf:resource="http://identifiers.org/hmdb/HMDB01060"/>
                  <rdf:li rdf:resource="http://identifiers.org/metanetx.chemical/MNXM191"/>
                  <rdf:li rdf:resource="http://identifiers.org/metanetx.reaction/MNXR82045"/>
                  <rdf:li rdf:resource="http://identifiers.org/ncbigi/312945460"/>
                  <rdf:li rdf:resource="http://identifiers.org/seed.compound/cpd15561"/>
                </rdf:Bag>
              </bqbiol:is>
            </rdf:Description>
          </rdf:RDF>
        </sbml:annotation>
      </species>
      <species boundaryCondition="false" constant="false" hasOnlySubstanceUnits="false" id="M_cpd11492_c0" name="Malonyl_acyl_carrierprotein__c0" metaid="M_cpd11492_c0" sboTerm="SBO:0000247" compartment="c0" fbc:charge="-2" fbc:chemicalFormula="C14H22N2O10PRS">
        <sbml:annotation xmlns:sbml="http://www.sbml.org/sbml/level3/version1/core">
          <rdf:RDF xmlns:rdf="http://www.w3.org/1999/02/22-rdf-syntax-ns#">
            <rdf:Description rdf:about="#M_cpd11492_c0">
              <bqbiol:is xmlns:bqbiol="http://biomodels.net/biology-qualifiers/">
                <rdf:Bag>
                  <rdf:li rdf:resource="http://identifiers.org/bigg.metabolite/malACP"/>
                  <rdf:li rdf:resource="http://identifiers.org/biocyc/META:MALONYL-ACP"/>
                  <rdf:li rdf:resource="http://identifiers.org/biocyc/META:RXN-11484"/>
                  <rdf:li rdf:resource="http://identifiers.org/chebi/CHEBI:14566"/>
                  <rdf:li rdf:resource="http://identifiers.org/chebi/CHEBI:17330"/>
                  <rdf:li rdf:resource="http://identifiers.org/chebi/CHEBI:58107"/>
                  <rdf:li rdf:resource="http://identifiers.org/chebi/CHEBI:6662"/>
                  <rdf:li rdf:resource="http://identifiers.org/ec-code/2.3.1.47"/>
                  <rdf:li rdf:resource="http://identifiers.org/kegg.compound/C01209"/>
                  <rdf:li rdf:resource="http://identifiers.org/kegg.reaction/R10124"/>
                  <rdf:li rdf:resource="http://identifiers.org/metanetx.chemical/MNXM184"/>
                  <rdf:li rdf:resource="http://identifiers.org/metanetx.reaction/MNXR37414"/>
                  <rdf:li rdf:resource="http://identifiers.org/ncbigi/312945271"/>
                  <rdf:li rdf:resource="http://identifiers.org/seed.compound/cpd11492"/>
                </rdf:Bag>
              </bqbiol:is>
            </rdf:Description>
          </rdf:RDF>
        </sbml:annotation>
      </species>
      <species boundaryCondition="false" constant="false" hasOnlySubstanceUnits="false" id="M_cpd11529_c0" name="9_methyl_3_oxo_decanoyl_ACP_c0" metaid="M_cpd11529_c0" compartment="c0" fbc:charge="-1" fbc:chemicalFormula="C22H39N2O9PRS">
        <sbml:annotation xmlns:sbml="http://www.sbml.org/sbml/level3/version1/core">
          <rdf:RDF xmlns:rdf="http://www.w3.org/1999/02/22-rdf-syntax-ns#">
            <rdf:Description rdf:about="#M_cpd11529_c0">
              <bqbiol:is xmlns:bqbiol="http://biomodels.net/biology-qualifiers/">
                <rdf:Bag>
                  <rdf:li rdf:resource="http://identifiers.org/metanetx.chemical/MNXM10475"/>
                </rdf:Bag>
              </bqbiol:is>
            </rdf:Description>
          </rdf:RDF>
        </sbml:annotation>
      </species>
      <species boundaryCondition="false" constant="false" hasOnlySubstanceUnits="false" id="M_cpd02557_c0" name="Farnesylfarnesylgeraniol_c0" metaid="M_cpd02557_c0" sboTerm="SBO:0000247" compartment="c0" fbc:charge="-2" fbc:chemicalFormula="C40H66O7P2">
        <sbml:annotation xmlns:sbml="http://www.sbml.org/sbml/level3/version1/core">
          <rdf:RDF xmlns:rdf="http://www.w3.org/1999/02/22-rdf-syntax-ns#">
            <rdf:Description rdf:about="#M_cpd02557_c0">
              <bqbiol:is xmlns:bqbiol="http://biomodels.net/biology-qualifiers/">
                <rdf:Bag>
                  <rdf:li rdf:resource="http://identifiers.org/bigg.metabolite/octdp"/>
                  <rdf:li rdf:resource="http://identifiers.org/biocyc/META:ATPPHOSPHORIBOSYLTRANS-RXN"/>
                  <rdf:li rdf:resource="http://identifiers.org/biocyc/META:OCTAPRENYL-DIPHOSPHATE"/>
                  <rdf:li rdf:resource="http://identifiers.org/chebi/CHEBI:10194"/>
                  <rdf:li rdf:resource="http://identifiers.org/chebi/CHEBI:12781"/>
                  <rdf:li rdf:resource="http://identifiers.org/chebi/CHEBI:16275"/>
                  <rdf:li rdf:resource="http://identifiers.org/chebi/CHEBI:22346"/>
                  <rdf:li rdf:resource="http://identifiers.org/chebi/CHEBI:44585"/>
                  <rdf:li rdf:resource="http://identifiers.org/chebi/CHEBI:53045"/>
                  <rdf:li rdf:resource="http://identifiers.org/chebi/CHEBI:57711"/>
                  <rdf:li rdf:resource="http://identifiers.org/ec-code/2.4.2.17"/>
                  <rdf:li rdf:resource="http://identifiers.org/hmdb/HMDB01094"/>
                  <rdf:li rdf:resource="http://identifiers.org/kegg.compound/C04146"/>
                  <rdf:li rdf:resource="http://identifiers.org/kegg.reaction/R01071"/>
                  <rdf:li rdf:resource="http://identifiers.org/lipidmaps/LMPR01070226"/>
                  <rdf:li rdf:resource="http://identifiers.org/metanetx.chemical/MNXM811"/>
                  <rdf:li rdf:resource="http://identifiers.org/metanetx.reaction/MNXR68424"/>
                  <rdf:li rdf:resource="http://identifiers.org/ncbigi/312945351"/>
                  <rdf:li rdf:resource="http://identifiers.org/rhea/18473"/>
                  <rdf:li rdf:resource="http://identifiers.org/rhea/18474"/>
                  <rdf:li rdf:resource="http://identifiers.org/rhea/18475"/>
                  <rdf:li rdf:resource="http://identifiers.org/rhea/18476"/>
                  <rdf:li rdf:resource="http://identifiers.org/seed.compound/cpd02557"/>
                  <rdf:li rdf:resource="http://identifiers.org/unipathway.compound/UPC04146"/>
                  <rdf:li rdf:resource="http://identifiers.org/unipathway.reaction/UCR01071"/>
                  <rdf:li rdf:resource="http://identifiers.org/unipathway.reaction/UER00006"/>
                </rdf:Bag>
              </bqbiol:is>
            </rdf:Description>
          </rdf:RDF>
        </sbml:annotation>
      </species>
      <species boundaryCondition="false" constant="false" hasOnlySubstanceUnits="false" id="M_cpd00113_c0" name="Isopentenyldiphosphate_c0" metaid="M_cpd00113_c0" sboTerm="SBO:0000247" compartment="c0" fbc:charge="-2" fbc:chemicalFormula="C5H10O7P2">
        <sbml:annotation xmlns:sbml="http://www.sbml.org/sbml/level3/version1/core">
          <rdf:RDF xmlns:rdf="http://www.w3.org/1999/02/22-rdf-syntax-ns#">
            <rdf:Description rdf:about="#M_cpd00113_c0">
              <bqbiol:is xmlns:bqbiol="http://biomodels.net/biology-qualifiers/">
                <rdf:Bag>
                  <rdf:li rdf:resource="http://identifiers.org/bigg.metabolite/ipdp"/>
                  <rdf:li rdf:resource="http://identifiers.org/biocyc/META:DELTA3-ISOPENTENYL-PP"/>
                  <rdf:li rdf:resource="http://identifiers.org/biocyc/META:RXN0-3962"/>
                  <rdf:li rdf:resource="http://identifiers.org/chebi/CHEBI:128769"/>
                  <rdf:li rdf:resource="http://identifiers.org/chebi/CHEBI:14473"/>
                  <rdf:li rdf:resource="http://identifiers.org/chebi/CHEBI:16584"/>
                  <rdf:li rdf:resource="http://identifiers.org/chebi/CHEBI:24907"/>
                  <rdf:li rdf:resource="http://identifiers.org/chebi/CHEBI:6037"/>
                  <rdf:li rdf:resource="http://identifiers.org/ec-code/1.2.1.5"/>
                  <rdf:li rdf:resource="http://identifiers.org/hmdb/HMDB01347"/>
                  <rdf:li rdf:resource="http://identifiers.org/hmdb/HMDB04196"/>
                  <rdf:li rdf:resource="http://identifiers.org/kegg.compound/C00129"/>
                  <rdf:li rdf:resource="http://identifiers.org/kegg.reaction/R00711"/>
                  <rdf:li rdf:resource="http://identifiers.org/lipidmaps/LMPR01010008"/>
                  <rdf:li rdf:resource="http://identifiers.org/metanetx.chemical/MNXM83"/>
                  <rdf:li rdf:resource="http://identifiers.org/metanetx.reaction/MNXR658"/>
                  <rdf:li rdf:resource="http://identifiers.org/ncbigi/312945233"/>
                  <rdf:li rdf:resource="http://identifiers.org/rhea/25298"/>
                  <rdf:li rdf:resource="http://identifiers.org/rhea/25299"/>
                  <rdf:li rdf:resource="http://identifiers.org/rhea/25300"/>
                  <rdf:li rdf:resource="http://identifiers.org/rhea/25301"/>
                  <rdf:li rdf:resource="http://identifiers.org/seed.compound/cpd00113"/>
                  <rdf:li rdf:resource="http://identifiers.org/unipathway.compound/UPC00129"/>
                </rdf:Bag>
              </bqbiol:is>
            </rdf:Description>
          </rdf:RDF>
        </sbml:annotation>
      </species>
      <species boundaryCondition="false" constant="false" hasOnlySubstanceUnits="false" id="M_cpd02590_c0" name="all_trans_Heptaprenyl_diphosphate_c0" metaid="M_cpd02590_c0" sboTerm="SBO:0000247" compartment="c0" fbc:charge="-2" fbc:chemicalFormula="C35H58O7P2">
        <sbml:annotation xmlns:sbml="http://www.sbml.org/sbml/level3/version1/core">
          <rdf:RDF xmlns:rdf="http://www.w3.org/1999/02/22-rdf-syntax-ns#">
            <rdf:Description rdf:about="#M_cpd02590_c0">
              <bqbiol:is xmlns:bqbiol="http://biomodels.net/biology-qualifiers/">
                <rdf:Bag>
                  <rdf:li rdf:resource="http://identifiers.org/bigg.metabolite/hepdp"/>
                  <rdf:li rdf:resource="http://identifiers.org/biocyc/META:ALL-TRANS-HEPTAPRENYL-DIPHOSPHATE"/>
                  <rdf:li rdf:resource="http://identifiers.org/chebi/CHEBI:10191"/>
                  <rdf:li rdf:resource="http://identifiers.org/chebi/CHEBI:12778"/>
                  <rdf:li rdf:resource="http://identifiers.org/chebi/CHEBI:17613"/>
                  <rdf:li rdf:resource="http://identifiers.org/chebi/CHEBI:22342"/>
                  <rdf:li rdf:resource="http://identifiers.org/chebi/CHEBI:58206"/>
                  <rdf:li rdf:resource="http://identifiers.org/ec-code/5.3.1.12"/>
                  <rdf:li rdf:resource="http://identifiers.org/hmdb/HMDB12187"/>
                  <rdf:li rdf:resource="http://identifiers.org/kegg.compound/C04216"/>
                  <rdf:li rdf:resource="http://identifiers.org/kegg.reaction/R01482"/>
                  <rdf:li rdf:resource="http://identifiers.org/lipidmaps/LMPR03030006"/>
                  <rdf:li rdf:resource="http://identifiers.org/metanetx.chemical/MNXM1722"/>
                  <rdf:li rdf:resource="http://identifiers.org/metanetx.reaction/MNXR2849"/>
                  <rdf:li rdf:resource="http://identifiers.org/ncbigi/312946063"/>
                  <rdf:li rdf:resource="http://identifiers.org/rhea/13049"/>
                  <rdf:li rdf:resource="http://identifiers.org/rhea/13050"/>
                  <rdf:li rdf:resource="http://identifiers.org/rhea/13051"/>
                  <rdf:li rdf:resource="http://identifiers.org/rhea/13052"/>
                  <rdf:li rdf:resource="http://identifiers.org/seed.compound/cpd02590"/>
                </rdf:Bag>
              </bqbiol:is>
            </rdf:Description>
          </rdf:RDF>
        </sbml:annotation>
      </species>
      <species boundaryCondition="false" constant="false" hasOnlySubstanceUnits="false" id="M_cpd00006_c0" name="NADP_c0" metaid="M_cpd00006_c0" sboTerm="SBO:0000247" compartment="c0" fbc:charge="-2" fbc:chemicalFormula="C21H26N7O17P3">
        <sbml:annotation xmlns:sbml="http://www.sbml.org/sbml/level3/version1/core">
          <rdf:RDF xmlns:rdf="http://www.w3.org/1999/02/22-rdf-syntax-ns#">
            <rdf:Description rdf:about="#M_cpd00006_c0">
              <bqbiol:is xmlns:bqbiol="http://biomodels.net/biology-qualifiers/">
                <rdf:Bag>
                  <rdf:li rdf:resource="http://identifiers.org/bigg.metabolite/nadp"/>
                  <rdf:li rdf:resource="http://identifiers.org/biocyc/META:CPD-16007"/>
                  <rdf:li rdf:resource="http://identifiers.org/biocyc/META:NAD-P-OR-NOP"/>
                  <rdf:li rdf:resource="http://identifiers.org/biocyc/META:NADP"/>
                  <rdf:li rdf:resource="http://identifiers.org/biocyc/META:TRANS-RXN-262"/>
                  <rdf:li rdf:resource="http://identifiers.org/chebi/CHEBI:13390"/>
                  <rdf:li rdf:resource="http://identifiers.org/chebi/CHEBI:13397"/>
                  <rdf:li rdf:resource="http://identifiers.org/chebi/CHEBI:13398"/>
                  <rdf:li rdf:resource="http://identifiers.org/chebi/CHEBI:18009"/>
                  <rdf:li rdf:resource="http://identifiers.org/chebi/CHEBI:21903"/>
                  <rdf:li rdf:resource="http://identifiers.org/chebi/CHEBI:25523"/>
                  <rdf:li rdf:resource="http://identifiers.org/chebi/CHEBI:25524"/>
                  <rdf:li rdf:resource="http://identifiers.org/chebi/CHEBI:29868"/>
                  <rdf:li rdf:resource="http://identifiers.org/chebi/CHEBI:44405"/>
                  <rdf:li rdf:resource="http://identifiers.org/chebi/CHEBI:44409"/>
                  <rdf:li rdf:resource="http://identifiers.org/chebi/CHEBI:58349"/>
                  <rdf:li rdf:resource="http://identifiers.org/chebi/CHEBI:7424"/>
                  <rdf:li rdf:resource="http://identifiers.org/chebi/CHEBI:77018"/>
                  <rdf:li rdf:resource="http://identifiers.org/chebi/CHEBI:77174"/>
                  <rdf:li rdf:resource="http://identifiers.org/hmdb/HMDB00217"/>
                  <rdf:li rdf:resource="http://identifiers.org/kegg.compound/C00006"/>
                  <rdf:li rdf:resource="http://identifiers.org/metanetx.chemical/MNXM5"/>
                  <rdf:li rdf:resource="http://identifiers.org/metanetx.reaction/MNXR849"/>
                  <rdf:li rdf:resource="http://identifiers.org/ncbigi/312945327"/>
                  <rdf:li rdf:resource="http://identifiers.org/seed.compound/cpd00006"/>
                  <rdf:li rdf:resource="http://identifiers.org/unipathway.compound/UPC00006"/>
                </rdf:Bag>
              </bqbiol:is>
            </rdf:Description>
          </rdf:RDF>
        </sbml:annotation>
      </species>
      <species boundaryCondition="false" constant="false" hasOnlySubstanceUnits="false" id="M_cpd11464_c0" name="Butyryl_ACP_c0" metaid="M_cpd11464_c0" sboTerm="SBO:0000247" compartment="c0" fbc:charge="-1" fbc:chemicalFormula="C15H27N2O8PRS">
        <sbml:annotation xmlns:sbml="http://www.sbml.org/sbml/level3/version1/core">
          <rdf:RDF xmlns:rdf="http://www.w3.org/1999/02/22-rdf-syntax-ns#">
            <rdf:Description rdf:about="#M_cpd11464_c0">
              <bqbiol:is xmlns:bqbiol="http://biomodels.net/biology-qualifiers/">
                <rdf:Bag>
                  <rdf:li rdf:resource="http://identifiers.org/bigg.metabolite/butACP"/>
                  <rdf:li rdf:resource="http://identifiers.org/biocyc/META:Butanoyl-ACPs"/>
                  <rdf:li rdf:resource="http://identifiers.org/chebi/CHEBI:3247"/>
                  <rdf:li rdf:resource="http://identifiers.org/hmdb/HMDB31191"/>
                  <rdf:li rdf:resource="http://identifiers.org/kegg.compound/C05745"/>
                  <rdf:li rdf:resource="http://identifiers.org/lipidmaps/LMFA07060004"/>
                  <rdf:li rdf:resource="http://identifiers.org/metanetx.chemical/MNXM2645"/>
                  <rdf:li rdf:resource="http://identifiers.org/metanetx.reaction/MNXR5230"/>
                  <rdf:li rdf:resource="http://identifiers.org/ncbigi/312944926"/>
                  <rdf:li rdf:resource="http://identifiers.org/seed.compound/cpd11464"/>
                </rdf:Bag>
              </bqbiol:is>
            </rdf:Description>
          </rdf:RDF>
        </sbml:annotation>
      </species>
      <species boundaryCondition="false" constant="false" hasOnlySubstanceUnits="false" id="M_cpd00005_c0" name="NADPH_c0" metaid="M_cpd00005_c0" sboTerm="SBO:0000247" compartment="c0" fbc:charge="-3" fbc:chemicalFormula="C21H27N7O17P3">
        <sbml:annotation xmlns:sbml="http://www.sbml.org/sbml/level3/version1/core">
          <rdf:RDF xmlns:rdf="http://www.w3.org/1999/02/22-rdf-syntax-ns#">
            <rdf:Description rdf:about="#M_cpd00005_c0">
              <bqbiol:is xmlns:bqbiol="http://biomodels.net/biology-qualifiers/">
                <rdf:Bag>
                  <rdf:li rdf:resource="http://identifiers.org/bigg.metabolite/nadph"/>
                  <rdf:li rdf:resource="http://identifiers.org/biocyc/META:NADH-P-OR-NOP"/>
                  <rdf:li rdf:resource="http://identifiers.org/biocyc/META:NADPH"/>
                  <rdf:li rdf:resource="http://identifiers.org/chebi/CHEBI:13392"/>
                  <rdf:li rdf:resource="http://identifiers.org/chebi/CHEBI:13399"/>
                  <rdf:li rdf:resource="http://identifiers.org/chebi/CHEBI:13400"/>
                  <rdf:li rdf:resource="http://identifiers.org/chebi/CHEBI:16474"/>
                  <rdf:li rdf:resource="http://identifiers.org/chebi/CHEBI:21904"/>
                  <rdf:li rdf:resource="http://identifiers.org/chebi/CHEBI:44286"/>
                  <rdf:li rdf:resource="http://identifiers.org/chebi/CHEBI:57783"/>
                  <rdf:li rdf:resource="http://identifiers.org/chebi/CHEBI:7425"/>
                  <rdf:li rdf:resource="http://identifiers.org/hmdb/HMDB00221"/>
                  <rdf:li rdf:resource="http://identifiers.org/hmdb/HMDB00799"/>
                  <rdf:li rdf:resource="http://identifiers.org/hmdb/HMDB06341"/>
                  <rdf:li rdf:resource="http://identifiers.org/kegg.compound/C00005"/>
                  <rdf:li rdf:resource="http://identifiers.org/metanetx.chemical/MNXM6"/>
                  <rdf:li rdf:resource="http://identifiers.org/metanetx.reaction/MNXR852"/>
                  <rdf:li rdf:resource="http://identifiers.org/ncbigi/312945328"/>
                  <rdf:li rdf:resource="http://identifiers.org/seed.compound/cpd00005"/>
                  <rdf:li rdf:resource="http://identifiers.org/unipathway.compound/UPC00005"/>
                </rdf:Bag>
              </bqbiol:is>
            </rdf:Description>
          </rdf:RDF>
        </sbml:annotation>
      </species>
      <species boundaryCondition="false" constant="false" hasOnlySubstanceUnits="false" id="M_cpd11465_c0" name="But_2_enoyl_acyl_carrier_protein_c0" metaid="M_cpd11465_c0" sboTerm="SBO:0000247" compartment="c0" fbc:charge="-1" fbc:chemicalFormula="C15H25N2O8PRS">
        <sbml:annotation xmlns:sbml="http://www.sbml.org/sbml/level3/version1/core">
          <rdf:RDF xmlns:rdf="http://www.w3.org/1999/02/22-rdf-syntax-ns#">
            <rdf:Description rdf:about="#M_cpd11465_c0">
              <bqbiol:is xmlns:bqbiol="http://biomodels.net/biology-qualifiers/">
                <rdf:Bag>
                  <rdf:li rdf:resource="http://identifiers.org/bigg.metabolite/but2eACP"/>
                  <rdf:li rdf:resource="http://identifiers.org/kegg.compound/C04246"/>
                  <rdf:li rdf:resource="http://identifiers.org/metanetx.chemical/MNXM3229"/>
                  <rdf:li rdf:resource="http://identifiers.org/metanetx.reaction/MNXR56001"/>
                  <rdf:li rdf:resource="http://identifiers.org/ncbigi/312944925"/>
                  <rdf:li rdf:resource="http://identifiers.org/seed.compound/cpd11465"/>
                </rdf:Bag>
              </bqbiol:is>
            </rdf:Description>
          </rdf:RDF>
        </sbml:annotation>
      </species>
      <species boundaryCondition="false" constant="false" hasOnlySubstanceUnits="false" id="M_cpd08289_c0" name="1_deoxy_D_xylulose5_phosphate_c0" metaid="M_cpd08289_c0" sboTerm="SBO:0000247" compartment="c0" fbc:charge="-1" fbc:chemicalFormula="C5H10O7P">
        <sbml:annotation xmlns:sbml="http://www.sbml.org/sbml/level3/version1/core">
          <rdf:RDF xmlns:rdf="http://www.w3.org/1999/02/22-rdf-syntax-ns#">
            <rdf:Description rdf:about="#M_cpd08289_c0">
              <bqbiol:is xmlns:bqbiol="http://biomodels.net/biology-qualifiers/">
                <rdf:Bag>
                  <rdf:li rdf:resource="http://identifiers.org/bigg.metabolite/dxyl5p"/>
                  <rdf:li rdf:resource="http://identifiers.org/biocyc/META:DEOXYXYLULOSE-5P"/>
                  <rdf:li rdf:resource="http://identifiers.org/biocyc/META:GLUCONATE-5-DEHYDROGENASE-RXN"/>
                  <rdf:li rdf:resource="http://identifiers.org/biocyc/META:RXN-14367"/>
                  <rdf:li rdf:resource="http://identifiers.org/chebi/CHEBI:11254"/>
                  <rdf:li rdf:resource="http://identifiers.org/chebi/CHEBI:16493"/>
                  <rdf:li rdf:resource="http://identifiers.org/chebi/CHEBI:57792"/>
                  <rdf:li rdf:resource="http://identifiers.org/chebi/CHEBI:622"/>
                  <rdf:li rdf:resource="http://identifiers.org/ec-code/1.1.1.69"/>
                  <rdf:li rdf:resource="http://identifiers.org/hmdb/HMDB01213"/>
                  <rdf:li rdf:resource="http://identifiers.org/kegg.compound/C11437"/>
                  <rdf:li rdf:resource="http://identifiers.org/kegg.reaction/R01740"/>
                  <rdf:li rdf:resource="http://identifiers.org/metanetx.chemical/MNXM622"/>
                  <rdf:li rdf:resource="http://identifiers.org/metanetx.reaction/MNXR7181"/>
                  <rdf:li rdf:resource="http://identifiers.org/ncbigi/312945062"/>
                  <rdf:li rdf:resource="http://identifiers.org/rhea/23936"/>
                  <rdf:li rdf:resource="http://identifiers.org/rhea/23937"/>
                  <rdf:li rdf:resource="http://identifiers.org/rhea/23938"/>
                  <rdf:li rdf:resource="http://identifiers.org/rhea/23939"/>
                  <rdf:li rdf:resource="http://identifiers.org/seed.compound/cpd08289"/>
                  <rdf:li rdf:resource="http://identifiers.org/unipathway.compound/UPC11437"/>
                </rdf:Bag>
              </bqbiol:is>
            </rdf:Description>
          </rdf:RDF>
        </sbml:annotation>
      </species>
      <species boundaryCondition="false" constant="false" hasOnlySubstanceUnits="false" id="M_cpd08449_c0" name="3_Amino_2_oxopropyl_phosphate_c0" metaid="M_cpd08449_c0" compartment="c0" fbc:charge="0" fbc:chemicalFormula="C3H8NO5P">
        <sbml:annotation xmlns:sbml="http://www.sbml.org/sbml/level3/version1/core">
          <rdf:RDF xmlns:rdf="http://www.w3.org/1999/02/22-rdf-syntax-ns#">
            <rdf:Description rdf:about="#M_cpd08449_c0">
              <bqbiol:is xmlns:bqbiol="http://biomodels.net/biology-qualifiers/">
                <rdf:Bag>
                  <rdf:li rdf:resource="http://identifiers.org/metanetx.chemical/MNXM1213"/>
                </rdf:Bag>
              </bqbiol:is>
            </rdf:Description>
          </rdf:RDF>
        </sbml:annotation>
      </species>
      <species boundaryCondition="false" constant="false" hasOnlySubstanceUnits="false" id="M_cpd00478_c0" name="Pyridoxine_phosphate_c0" metaid="M_cpd00478_c0" sboTerm="SBO:0000247" compartment="c0" fbc:charge="-1" fbc:chemicalFormula="C8H11NO6P">
        <sbml:annotation xmlns:sbml="http://www.sbml.org/sbml/level3/version1/core">
          <rdf:RDF xmlns:rdf="http://www.w3.org/1999/02/22-rdf-syntax-ns#">
            <rdf:Description rdf:about="#M_cpd00478_c0">
              <bqbiol:is xmlns:bqbiol="http://biomodels.net/biology-qualifiers/">
                <rdf:Bag>
                  <rdf:li rdf:resource="http://identifiers.org/bigg.metabolite/pdx5p"/>
                  <rdf:li rdf:resource="http://identifiers.org/biocyc/META:PYRIDOXINE-5P"/>
                  <rdf:li rdf:resource="http://identifiers.org/chebi/CHEBI:26430"/>
                  <rdf:li rdf:resource="http://identifiers.org/chebi/CHEBI:28803"/>
                  <rdf:li rdf:resource="http://identifiers.org/chebi/CHEBI:45202"/>
                  <rdf:li rdf:resource="http://identifiers.org/chebi/CHEBI:58589"/>
                  <rdf:li rdf:resource="http://identifiers.org/chebi/CHEBI:8672"/>
                  <rdf:li rdf:resource="http://identifiers.org/hmdb/HMDB01319"/>
                  <rdf:li rdf:resource="http://identifiers.org/kegg.compound/C00627"/>
                  <rdf:li rdf:resource="http://identifiers.org/metanetx.chemical/MNXM454"/>
                  <rdf:li rdf:resource="http://identifiers.org/metanetx.reaction/MNXR1055"/>
                  <rdf:li rdf:resource="http://identifiers.org/ncbigi/312945381"/>
                  <rdf:li rdf:resource="http://identifiers.org/seed.compound/cpd00478"/>
                  <rdf:li rdf:resource="http://identifiers.org/unipathway.compound/UPC00627"/>
                </rdf:Bag>
              </bqbiol:is>
            </rdf:Description>
          </rdf:RDF>
        </sbml:annotation>
      </species>
      <species boundaryCondition="false" constant="false" hasOnlySubstanceUnits="false" id="M_cpd03187_c0" name="Oxalosuccinate_c0" metaid="M_cpd03187_c0" compartment="c0" fbc:charge="-3" fbc:chemicalFormula="C6H3O7">
        <sbml:annotation xmlns:sbml="http://www.sbml.org/sbml/level3/version1/core">
          <rdf:RDF xmlns:rdf="http://www.w3.org/1999/02/22-rdf-syntax-ns#">
            <rdf:Description rdf:about="#M_cpd03187_c0">
              <bqbiol:is xmlns:bqbiol="http://biomodels.net/biology-qualifiers/">
                <rdf:Bag>
                  <rdf:li rdf:resource="http://identifiers.org/chebi/CHEBI:7815"/>
                  <rdf:li rdf:resource="http://identifiers.org/chebi/CHEBI:44712"/>
                  <rdf:li rdf:resource="http://identifiers.org/chebi/CHEBI:58931"/>
                  <rdf:li rdf:resource="http://identifiers.org/hmdb/HMDB03974"/>
                  <rdf:li rdf:resource="http://identifiers.org/kegg.compound/C05379"/>
                  <rdf:li rdf:resource="http://identifiers.org/metanetx.chemical/MNXM1289"/>
                </rdf:Bag>
              </bqbiol:is>
            </rdf:Description>
          </rdf:RDF>
        </sbml:annotation>
      </species>
      <species boundaryCondition="false" constant="false" hasOnlySubstanceUnits="false" id="M_cpd00024_c0" name="2_Oxoglutarate_c0" metaid="M_cpd00024_c0" sboTerm="SBO:0000247" compartment="c0" fbc:charge="-2" fbc:chemicalFormula="C5H4O5">
        <sbml:annotation xmlns:sbml="http://www.sbml.org/sbml/level3/version1/core">
          <rdf:RDF xmlns:rdf="http://www.w3.org/1999/02/22-rdf-syntax-ns#">
            <rdf:Description rdf:about="#M_cpd00024_c0">
              <bqbiol:is xmlns:bqbiol="http://biomodels.net/biology-qualifiers/">
                <rdf:Bag>
                  <rdf:li rdf:resource="http://identifiers.org/bigg.metabolite/akg"/>
                  <rdf:li rdf:resource="http://identifiers.org/biocyc/META:2-KETOGLUTARATE"/>
                  <rdf:li rdf:resource="http://identifiers.org/biocyc/META:CPD-16852"/>
                  <rdf:li rdf:resource="http://identifiers.org/biocyc/META:TRANS-RXN0-474"/>
                  <rdf:li rdf:resource="http://identifiers.org/chebi/CHEBI:11638"/>
                  <rdf:li rdf:resource="http://identifiers.org/chebi/CHEBI:1253"/>
                  <rdf:li rdf:resource="http://identifiers.org/chebi/CHEBI:16810"/>
                  <rdf:li rdf:resource="http://identifiers.org/chebi/CHEBI:19748"/>
                  <rdf:li rdf:resource="http://identifiers.org/chebi/CHEBI:19749"/>
                  <rdf:li rdf:resource="http://identifiers.org/chebi/CHEBI:30915"/>
                  <rdf:li rdf:resource="http://identifiers.org/chebi/CHEBI:30916"/>
                  <rdf:li rdf:resource="http://identifiers.org/chebi/CHEBI:40661"/>
                  <rdf:li rdf:resource="http://identifiers.org/hmdb/HMDB00208"/>
                  <rdf:li rdf:resource="http://identifiers.org/hmdb/HMDB02812"/>
                  <rdf:li rdf:resource="http://identifiers.org/kegg.compound/C00026"/>
                  <rdf:li rdf:resource="http://identifiers.org/metanetx.chemical/MNXM20"/>
                  <rdf:li rdf:resource="http://identifiers.org/metanetx.reaction/MNXR3931"/>
                  <rdf:li rdf:resource="http://identifiers.org/ncbigi/312944857"/>
                  <rdf:li rdf:resource="http://identifiers.org/seed.compound/cpd00024"/>
                  <rdf:li rdf:resource="http://identifiers.org/umbbd.compound/c0880"/>
                  <rdf:li rdf:resource="http://identifiers.org/unipathway.compound/UPC00026"/>
                </rdf:Bag>
              </bqbiol:is>
            </rdf:Description>
          </rdf:RDF>
        </sbml:annotation>
      </species>
      <species boundaryCondition="false" constant="false" hasOnlySubstanceUnits="false" id="M_cpd00246_c0" name="Inosine_c0" metaid="M_cpd00246_c0" sboTerm="SBO:0000247" compartment="c0" fbc:charge="0" fbc:chemicalFormula="C10H12N4O5">
        <sbml:annotation xmlns:sbml="http://www.sbml.org/sbml/level3/version1/core">
          <rdf:RDF xmlns:rdf="http://www.w3.org/1999/02/22-rdf-syntax-ns#">
            <rdf:Description rdf:about="#M_cpd00246_c0">
              <bqbiol:is xmlns:bqbiol="http://biomodels.net/biology-qualifiers/">
                <rdf:Bag>
                  <rdf:li rdf:resource="http://identifiers.org/bigg.metabolite/ins"/>
                  <rdf:li rdf:resource="http://identifiers.org/biocyc/META:INOSINE"/>
                  <rdf:li rdf:resource="http://identifiers.org/biocyc/META:RXN66-3"/>
                  <rdf:li rdf:resource="http://identifiers.org/chebi/CHEBI:14456"/>
                  <rdf:li rdf:resource="http://identifiers.org/chebi/CHEBI:17596"/>
                  <rdf:li rdf:resource="http://identifiers.org/chebi/CHEBI:24841"/>
                  <rdf:li rdf:resource="http://identifiers.org/chebi/CHEBI:44407"/>
                  <rdf:li rdf:resource="http://identifiers.org/chebi/CHEBI:5927"/>
                  <rdf:li rdf:resource="http://identifiers.org/ec-code/1.2.1.5"/>
                  <rdf:li rdf:resource="http://identifiers.org/hmdb/HMDB00195"/>
                  <rdf:li rdf:resource="http://identifiers.org/hmdb/HMDB03040"/>
                  <rdf:li rdf:resource="http://identifiers.org/kegg.compound/C00294"/>
                  <rdf:li rdf:resource="http://identifiers.org/kegg.compound/D00054"/>
                  <rdf:li rdf:resource="http://identifiers.org/kegg.reaction/R00710"/>
                  <rdf:li rdf:resource="http://identifiers.org/metanetx.chemical/MNXM334"/>
                  <rdf:li rdf:resource="http://identifiers.org/metanetx.reaction/MNXR657"/>
                  <rdf:li rdf:resource="http://identifiers.org/ncbigi/312945232"/>
                  <rdf:li rdf:resource="http://identifiers.org/rhea/25294"/>
                  <rdf:li rdf:resource="http://identifiers.org/rhea/25295"/>
                  <rdf:li rdf:resource="http://identifiers.org/rhea/25296"/>
                  <rdf:li rdf:resource="http://identifiers.org/rhea/25297"/>
                  <rdf:li rdf:resource="http://identifiers.org/seed.compound/cpd00246"/>
                  <rdf:li rdf:resource="http://identifiers.org/unipathway.compound/UPC00294"/>
                  <rdf:li rdf:resource="http://identifiers.org/unipathway.reaction/UCR00710"/>
                  <rdf:li rdf:resource="http://identifiers.org/unipathway.reaction/UER00768"/>
                </rdf:Bag>
              </bqbiol:is>
            </rdf:Description>
          </rdf:RDF>
        </sbml:annotation>
      </species>
      <species boundaryCondition="false" constant="false" hasOnlySubstanceUnits="false" id="M_cpd00475_c0" name="Ribose_1_phosphate_c0" metaid="M_cpd00475_c0" compartment="c0" fbc:charge="-1" fbc:chemicalFormula="C5H10O8P">
        <sbml:annotation xmlns:sbml="http://www.sbml.org/sbml/level3/version1/core">
          <rdf:RDF xmlns:rdf="http://www.w3.org/1999/02/22-rdf-syntax-ns#">
            <rdf:Description rdf:about="#M_cpd00475_c0">
              <bqbiol:is xmlns:bqbiol="http://biomodels.net/biology-qualifiers/">
                <rdf:Bag>
                  <rdf:li rdf:resource="http://identifiers.org/metanetx.chemical/MNXM295"/>
                </rdf:Bag>
              </bqbiol:is>
            </rdf:Description>
          </rdf:RDF>
        </sbml:annotation>
      </species>
      <species boundaryCondition="false" constant="false" hasOnlySubstanceUnits="false" id="M_cpd15688_c0" name="CDP_1_2_diisohexadecanoylglycerol_c0" metaid="M_cpd15688_c0" compartment="c0" fbc:charge="-2" fbc:chemicalFormula="C44H79N3O15P2">
        <sbml:annotation xmlns:sbml="http://www.sbml.org/sbml/level3/version1/core">
          <rdf:RDF xmlns:rdf="http://www.w3.org/1999/02/22-rdf-syntax-ns#">
            <rdf:Description rdf:about="#M_cpd15688_c0">
              <bqbiol:is xmlns:bqbiol="http://biomodels.net/biology-qualifiers/">
                <rdf:Bag>
                  <rdf:li rdf:resource="http://identifiers.org/metanetx.chemical/MNXM8380"/>
                </rdf:Bag>
              </bqbiol:is>
            </rdf:Description>
          </rdf:RDF>
        </sbml:annotation>
      </species>
      <species boundaryCondition="false" constant="false" hasOnlySubstanceUnits="false" id="M_cpd15694_c0" name="Diisohexadecanoylphosphatidylserine_c0" metaid="M_cpd15694_c0" compartment="c0" fbc:charge="-2" fbc:chemicalFormula="C38H72NO10P">
        <sbml:annotation xmlns:sbml="http://www.sbml.org/sbml/level3/version1/core">
          <rdf:RDF xmlns:rdf="http://www.w3.org/1999/02/22-rdf-syntax-ns#">
            <rdf:Description rdf:about="#M_cpd15694_c0">
              <bqbiol:is xmlns:bqbiol="http://biomodels.net/biology-qualifiers/">
                <rdf:Bag>
                  <rdf:li rdf:resource="http://identifiers.org/metanetx.chemical/MNXM11395"/>
                </rdf:Bag>
              </bqbiol:is>
            </rdf:Description>
          </rdf:RDF>
        </sbml:annotation>
      </species>
      <species boundaryCondition="false" constant="false" hasOnlySubstanceUnits="false" id="M_cpd15721_c0" name="Diisohexadecanoylphosphatidylglycerophosphate_c0" metaid="M_cpd15721_c0" compartment="c0" fbc:charge="-2" fbc:chemicalFormula="C38H74O13P2">
        <sbml:annotation xmlns:sbml="http://www.sbml.org/sbml/level3/version1/core">
          <rdf:RDF xmlns:rdf="http://www.w3.org/1999/02/22-rdf-syntax-ns#">
            <rdf:Description rdf:about="#M_cpd15721_c0">
              <bqbiol:is xmlns:bqbiol="http://biomodels.net/biology-qualifiers/">
                <rdf:Bag>
                  <rdf:li rdf:resource="http://identifiers.org/metanetx.chemical/MNXM11394"/>
                </rdf:Bag>
              </bqbiol:is>
            </rdf:Description>
          </rdf:RDF>
        </sbml:annotation>
      </species>
      <species boundaryCondition="false" constant="false" hasOnlySubstanceUnits="false" id="M_cpd15727_c0" name="Diisohexadecanoylphosphatidylglycerol_c0" metaid="M_cpd15727_c0" compartment="c0" fbc:charge="-1" fbc:chemicalFormula="C38H74O10P">
        <sbml:annotation xmlns:sbml="http://www.sbml.org/sbml/level3/version1/core">
          <rdf:RDF xmlns:rdf="http://www.w3.org/1999/02/22-rdf-syntax-ns#">
            <rdf:Description rdf:about="#M_cpd15727_c0">
              <bqbiol:is xmlns:bqbiol="http://biomodels.net/biology-qualifiers/">
                <rdf:Bag>
                  <rdf:li rdf:resource="http://identifiers.org/metanetx.chemical/MNXM5130"/>
                </rdf:Bag>
              </bqbiol:is>
            </rdf:Description>
          </rdf:RDF>
        </sbml:annotation>
      </species>
      <species boundaryCondition="false" constant="false" hasOnlySubstanceUnits="false" id="M_cpd11589_c0" name="gly_asp_L_c0" metaid="M_cpd11589_c0" compartment="c0" fbc:charge="-1" fbc:chemicalFormula="C6H9N2O5">
        <sbml:annotation xmlns:sbml="http://www.sbml.org/sbml/level3/version1/core">
          <rdf:RDF xmlns:rdf="http://www.w3.org/1999/02/22-rdf-syntax-ns#">
            <rdf:Description rdf:about="#M_cpd11589_c0">
              <bqbiol:is xmlns:bqbiol="http://biomodels.net/biology-qualifiers/">
                <rdf:Bag>
                  <rdf:li rdf:resource="http://identifiers.org/metanetx.chemical/MNXM55269"/>
                </rdf:Bag>
              </bqbiol:is>
            </rdf:Description>
          </rdf:RDF>
        </sbml:annotation>
      </species>
      <species boundaryCondition="false" constant="false" hasOnlySubstanceUnits="false" id="M_cpd02519_c0" name="Guanidinoethyl_methyl_phosphate_c0" compartment="c0" fbc:charge="0" fbc:chemicalFormula="C4H12N3O4P"/>
      <species boundaryCondition="false" constant="false" hasOnlySubstanceUnits="false" id="M_cpd02744_c0" name="N_Phosphoguanidinoethyl_methyl_phosphate_c0" compartment="c0" fbc:charge="-2" fbc:chemicalFormula="C4H11N3O7P2"/>
      <species boundaryCondition="false" constant="false" hasOnlySubstanceUnits="false" id="M_cpd18004_c0" name="Pheophorbide_a_c0" compartment="c0" fbc:charge="0" fbc:chemicalFormula="C35H36N4O5"/>
      <species boundaryCondition="false" constant="false" hasOnlySubstanceUnits="false" id="M_cpd00116_c0" name="Methanol_c0" metaid="M_cpd00116_c0" sboTerm="SBO:0000247" compartment="c0" fbc:charge="0" fbc:chemicalFormula="CH4O">
        <sbml:annotation xmlns:sbml="http://www.sbml.org/sbml/level3/version1/core">
          <rdf:RDF xmlns:rdf="http://www.w3.org/1999/02/22-rdf-syntax-ns#">
            <rdf:Description rdf:about="#M_cpd00116_c0">
              <bqbiol:is xmlns:bqbiol="http://biomodels.net/biology-qualifiers/">
                <rdf:Bag>
                  <rdf:li rdf:resource="http://identifiers.org/bigg.metabolite/meoh"/>
                  <rdf:li rdf:resource="http://identifiers.org/biocyc/META:ALCOHOL-GROUP"/>
                  <rdf:li rdf:resource="http://identifiers.org/biocyc/META:METOH"/>
                  <rdf:li rdf:resource="http://identifiers.org/chebi/CHEBI:14588"/>
                  <rdf:li rdf:resource="http://identifiers.org/chebi/CHEBI:17790"/>
                  <rdf:li rdf:resource="http://identifiers.org/chebi/CHEBI:25227"/>
                  <rdf:li rdf:resource="http://identifiers.org/chebi/CHEBI:44080"/>
                  <rdf:li rdf:resource="http://identifiers.org/chebi/CHEBI:44553"/>
                  <rdf:li rdf:resource="http://identifiers.org/chebi/CHEBI:52090"/>
                  <rdf:li rdf:resource="http://identifiers.org/chebi/CHEBI:6816"/>
                  <rdf:li rdf:resource="http://identifiers.org/hmdb/HMDB01875"/>
                  <rdf:li rdf:resource="http://identifiers.org/kegg.compound/C00132"/>
                  <rdf:li rdf:resource="http://identifiers.org/kegg.compound/D02309"/>
                  <rdf:li rdf:resource="http://identifiers.org/metanetx.chemical/MNXM157"/>
                  <rdf:li rdf:resource="http://identifiers.org/metanetx.reaction/MNXR81703"/>
                  <rdf:li rdf:resource="http://identifiers.org/ncbigi/312945288"/>
                  <rdf:li rdf:resource="http://identifiers.org/seed.compound/cpd00116"/>
                  <rdf:li rdf:resource="http://identifiers.org/umbbd.compound/c0132"/>
                  <rdf:li rdf:resource="http://identifiers.org/unipathway.compound/UPC00132"/>
                </rdf:Bag>
              </bqbiol:is>
            </rdf:Description>
          </rdf:RDF>
        </sbml:annotation>
      </species>
      <species boundaryCondition="false" constant="false" hasOnlySubstanceUnits="false" id="M_cpd18047_c0" name="Pyropheophorbide_a_c0" compartment="c0" fbc:charge="0" fbc:chemicalFormula="C33H34N4O3"/>
      <species boundaryCondition="false" constant="false" hasOnlySubstanceUnits="false" id="M_cpd00038_c0" name="GTP_c0" metaid="M_cpd00038_c0" sboTerm="SBO:0000247" compartment="c0" fbc:charge="-3" fbc:chemicalFormula="C10H13N5O14P3">
        <sbml:annotation xmlns:sbml="http://www.sbml.org/sbml/level3/version1/core">
          <rdf:RDF xmlns:rdf="http://www.w3.org/1999/02/22-rdf-syntax-ns#">
            <rdf:Description rdf:about="#M_cpd00038_c0">
              <bqbiol:is xmlns:bqbiol="http://biomodels.net/biology-qualifiers/">
                <rdf:Bag>
                  <rdf:li rdf:resource="http://identifiers.org/bigg.metabolite/gtp"/>
                  <rdf:li rdf:resource="http://identifiers.org/biocyc/META:ADENYLYLSULFKIN-RXN"/>
                  <rdf:li rdf:resource="http://identifiers.org/biocyc/META:GTP"/>
                  <rdf:li rdf:resource="http://identifiers.org/chebi/CHEBI:13342"/>
                  <rdf:li rdf:resource="http://identifiers.org/chebi/CHEBI:15996"/>
                  <rdf:li rdf:resource="http://identifiers.org/chebi/CHEBI:24451"/>
                  <rdf:li rdf:resource="http://identifiers.org/chebi/CHEBI:37565"/>
                  <rdf:li rdf:resource="http://identifiers.org/chebi/CHEBI:42934"/>
                  <rdf:li rdf:resource="http://identifiers.org/chebi/CHEBI:5234"/>
                  <rdf:li rdf:resource="http://identifiers.org/chebi/CHEBI:57600"/>
                  <rdf:li rdf:resource="http://identifiers.org/ec-code/2.7.1.25"/>
                  <rdf:li rdf:resource="http://identifiers.org/hmdb/HMDB01273"/>
                  <rdf:li rdf:resource="http://identifiers.org/kegg.compound/C00044"/>
                  <rdf:li rdf:resource="http://identifiers.org/kegg.reaction/R00509"/>
                  <rdf:li rdf:resource="http://identifiers.org/metanetx.chemical/MNXM51"/>
                  <rdf:li rdf:resource="http://identifiers.org/metanetx.reaction/MNXR513"/>
                  <rdf:li rdf:resource="http://identifiers.org/ncbigi/312945179"/>
                  <rdf:li rdf:resource="http://identifiers.org/rhea/24152"/>
                  <rdf:li rdf:resource="http://identifiers.org/rhea/24153"/>
                  <rdf:li rdf:resource="http://identifiers.org/rhea/24154"/>
                  <rdf:li rdf:resource="http://identifiers.org/rhea/24155"/>
                  <rdf:li rdf:resource="http://identifiers.org/seed.compound/cpd00038"/>
                  <rdf:li rdf:resource="http://identifiers.org/unipathway.compound/UPC00044"/>
                  <rdf:li rdf:resource="http://identifiers.org/unipathway.reaction/UCR00509"/>
                  <rdf:li rdf:resource="http://identifiers.org/unipathway.reaction/UER00205"/>
                </rdf:Bag>
              </bqbiol:is>
            </rdf:Description>
          </rdf:RDF>
        </sbml:annotation>
      </species>
      <species boundaryCondition="false" constant="false" hasOnlySubstanceUnits="false" id="M_cpd00048_c0" name="Sulfate_c0" metaid="M_cpd00048_c0" sboTerm="SBO:0000247" compartment="c0" fbc:charge="-2" fbc:chemicalFormula="O4S">
        <sbml:annotation xmlns:sbml="http://www.sbml.org/sbml/level3/version1/core">
          <rdf:RDF xmlns:rdf="http://www.w3.org/1999/02/22-rdf-syntax-ns#">
            <rdf:Description rdf:about="#M_cpd00048_c0">
              <bqbiol:is xmlns:bqbiol="http://biomodels.net/biology-qualifiers/">
                <rdf:Bag>
                  <rdf:li rdf:resource="http://identifiers.org/bigg.metabolite/so4"/>
                  <rdf:li rdf:resource="http://identifiers.org/biocyc/META:HSO4"/>
                  <rdf:li rdf:resource="http://identifiers.org/biocyc/META:SULFATE"/>
                  <rdf:li rdf:resource="http://identifiers.org/chebi/CHEBI:15135"/>
                  <rdf:li rdf:resource="http://identifiers.org/chebi/CHEBI:16189"/>
                  <rdf:li rdf:resource="http://identifiers.org/chebi/CHEBI:26836"/>
                  <rdf:li rdf:resource="http://identifiers.org/chebi/CHEBI:29199"/>
                  <rdf:li rdf:resource="http://identifiers.org/chebi/CHEBI:45687"/>
                  <rdf:li rdf:resource="http://identifiers.org/chebi/CHEBI:45693"/>
                  <rdf:li rdf:resource="http://identifiers.org/chebi/CHEBI:45696"/>
                  <rdf:li rdf:resource="http://identifiers.org/chebi/CHEBI:9335"/>
                  <rdf:li rdf:resource="http://identifiers.org/hmdb/HMDB01448"/>
                  <rdf:li rdf:resource="http://identifiers.org/kegg.compound/C00059"/>
                  <rdf:li rdf:resource="http://identifiers.org/kegg.compound/D05963"/>
                  <rdf:li rdf:resource="http://identifiers.org/metanetx.chemical/MNXM58"/>
                  <rdf:li rdf:resource="http://identifiers.org/metanetx.reaction/MNXR1329"/>
                  <rdf:li rdf:resource="http://identifiers.org/ncbigi/312945502"/>
                  <rdf:li rdf:resource="http://identifiers.org/seed.compound/cpd00048"/>
                  <rdf:li rdf:resource="http://identifiers.org/unipathway.compound/UPC00059"/>
                </rdf:Bag>
              </bqbiol:is>
            </rdf:Description>
          </rdf:RDF>
        </sbml:annotation>
      </species>
      <species boundaryCondition="false" constant="false" hasOnlySubstanceUnits="false" id="M_cpd00031_c0" name="GDP_c0" metaid="M_cpd00031_c0" sboTerm="SBO:0000247" compartment="c0" fbc:charge="-2" fbc:chemicalFormula="C10H13N5O11P2">
        <sbml:annotation xmlns:sbml="http://www.sbml.org/sbml/level3/version1/core">
          <rdf:RDF xmlns:rdf="http://www.w3.org/1999/02/22-rdf-syntax-ns#">
            <rdf:Description rdf:about="#M_cpd00031_c0">
              <bqbiol:is xmlns:bqbiol="http://biomodels.net/biology-qualifiers/">
                <rdf:Bag>
                  <rdf:li rdf:resource="http://identifiers.org/bigg.metabolite/gdp"/>
                  <rdf:li rdf:resource="http://identifiers.org/biocyc/META:GDP"/>
                  <rdf:li rdf:resource="http://identifiers.org/biocyc/META:GDP-GROUP"/>
                  <rdf:li rdf:resource="http://identifiers.org/chebi/CHEBI:13327"/>
                  <rdf:li rdf:resource="http://identifiers.org/chebi/CHEBI:14379"/>
                  <rdf:li rdf:resource="http://identifiers.org/chebi/CHEBI:17552"/>
                  <rdf:li rdf:resource="http://identifiers.org/chebi/CHEBI:24448"/>
                  <rdf:li rdf:resource="http://identifiers.org/chebi/CHEBI:42738"/>
                  <rdf:li rdf:resource="http://identifiers.org/chebi/CHEBI:5212"/>
                  <rdf:li rdf:resource="http://identifiers.org/chebi/CHEBI:58189"/>
                  <rdf:li rdf:resource="http://identifiers.org/chebi/CHEBI:65180"/>
                  <rdf:li rdf:resource="http://identifiers.org/ec-code/1.3.99.3"/>
                  <rdf:li rdf:resource="http://identifiers.org/hmdb/HMDB01201"/>
                  <rdf:li rdf:resource="http://identifiers.org/kegg.compound/C00035"/>
                  <rdf:li rdf:resource="http://identifiers.org/kegg.compound/G10620"/>
                  <rdf:li rdf:resource="http://identifiers.org/kegg.reaction/R01175"/>
                  <rdf:li rdf:resource="http://identifiers.org/metanetx.chemical/MNXM30"/>
                  <rdf:li rdf:resource="http://identifiers.org/metanetx.reaction/MNXR81478"/>
                  <rdf:li rdf:resource="http://identifiers.org/ncbigi/312945128"/>
                  <rdf:li rdf:resource="http://identifiers.org/rhea/24004"/>
                  <rdf:li rdf:resource="http://identifiers.org/rhea/24005"/>
                  <rdf:li rdf:resource="http://identifiers.org/rhea/24006"/>
                  <rdf:li rdf:resource="http://identifiers.org/rhea/24007"/>
                  <rdf:li rdf:resource="http://identifiers.org/rhea/30731"/>
                  <rdf:li rdf:resource="http://identifiers.org/rhea/30732"/>
                  <rdf:li rdf:resource="http://identifiers.org/rhea/30733"/>
                  <rdf:li rdf:resource="http://identifiers.org/rhea/30734"/>
                  <rdf:li rdf:resource="http://identifiers.org/seed.compound/cpd00031"/>
                  <rdf:li rdf:resource="http://identifiers.org/unipathway.compound/UPC00035"/>
                </rdf:Bag>
              </bqbiol:is>
            </rdf:Description>
          </rdf:RDF>
        </sbml:annotation>
      </species>
      <species boundaryCondition="false" constant="false" hasOnlySubstanceUnits="false" id="M_cpd00193_c0" name="APS_c0" metaid="M_cpd00193_c0" sboTerm="SBO:0000247" compartment="c0" fbc:charge="-2" fbc:chemicalFormula="C10H12N5O10PS">
        <sbml:annotation xmlns:sbml="http://www.sbml.org/sbml/level3/version1/core">
          <rdf:RDF xmlns:rdf="http://www.w3.org/1999/02/22-rdf-syntax-ns#">
            <rdf:Description rdf:about="#M_cpd00193_c0">
              <bqbiol:is xmlns:bqbiol="http://biomodels.net/biology-qualifiers/">
                <rdf:Bag>
                  <rdf:li rdf:resource="http://identifiers.org/bigg.metabolite/aps"/>
                  <rdf:li rdf:resource="http://identifiers.org/biocyc/META:APS"/>
                  <rdf:li rdf:resource="http://identifiers.org/chebi/CHEBI:12059"/>
                  <rdf:li rdf:resource="http://identifiers.org/chebi/CHEBI:13741"/>
                  <rdf:li rdf:resource="http://identifiers.org/chebi/CHEBI:13743"/>
                  <rdf:li rdf:resource="http://identifiers.org/chebi/CHEBI:17709"/>
                  <rdf:li rdf:resource="http://identifiers.org/chebi/CHEBI:22247"/>
                  <rdf:li rdf:resource="http://identifiers.org/chebi/CHEBI:2486"/>
                  <rdf:li rdf:resource="http://identifiers.org/chebi/CHEBI:40562"/>
                  <rdf:li rdf:resource="http://identifiers.org/chebi/CHEBI:58243"/>
                  <rdf:li rdf:resource="http://identifiers.org/hmdb/HMDB01003"/>
                  <rdf:li rdf:resource="http://identifiers.org/kegg.compound/C00224"/>
                  <rdf:li rdf:resource="http://identifiers.org/metanetx.chemical/MNXM287"/>
                  <rdf:li rdf:resource="http://identifiers.org/metanetx.reaction/MNXR4853"/>
                  <rdf:li rdf:resource="http://identifiers.org/ncbigi/312944892"/>
                  <rdf:li rdf:resource="http://identifiers.org/seed.compound/cpd00193"/>
                  <rdf:li rdf:resource="http://identifiers.org/unipathway.compound/UPC00224"/>
                </rdf:Bag>
              </bqbiol:is>
            </rdf:Description>
          </rdf:RDF>
        </sbml:annotation>
      </species>
      <species boundaryCondition="false" constant="false" hasOnlySubstanceUnits="false" id="M_cpd00206_c0" name="dCMP_c0" metaid="M_cpd00206_c0" sboTerm="SBO:0000247" compartment="c0" fbc:charge="-1" fbc:chemicalFormula="C9H13N3O7P">
        <sbml:annotation xmlns:sbml="http://www.sbml.org/sbml/level3/version1/core">
          <rdf:RDF xmlns:rdf="http://www.w3.org/1999/02/22-rdf-syntax-ns#">
            <rdf:Description rdf:about="#M_cpd00206_c0">
              <bqbiol:is xmlns:bqbiol="http://biomodels.net/biology-qualifiers/">
                <rdf:Bag>
                  <rdf:li rdf:resource="http://identifiers.org/bigg.metabolite/dcmp"/>
                  <rdf:li rdf:resource="http://identifiers.org/biocyc/META:DCMP"/>
                  <rdf:li rdf:resource="http://identifiers.org/chebi/CHEBI:10493"/>
                  <rdf:li rdf:resource="http://identifiers.org/chebi/CHEBI:14070"/>
                  <rdf:li rdf:resource="http://identifiers.org/chebi/CHEBI:14071"/>
                  <rdf:li rdf:resource="http://identifiers.org/chebi/CHEBI:14115"/>
                  <rdf:li rdf:resource="http://identifiers.org/chebi/CHEBI:15918"/>
                  <rdf:li rdf:resource="http://identifiers.org/chebi/CHEBI:19242"/>
                  <rdf:li rdf:resource="http://identifiers.org/chebi/CHEBI:41838"/>
                  <rdf:li rdf:resource="http://identifiers.org/chebi/CHEBI:41875"/>
                  <rdf:li rdf:resource="http://identifiers.org/chebi/CHEBI:41881"/>
                  <rdf:li rdf:resource="http://identifiers.org/chebi/CHEBI:41929"/>
                  <rdf:li rdf:resource="http://identifiers.org/chebi/CHEBI:57566"/>
                  <rdf:li rdf:resource="http://identifiers.org/hmdb/HMDB01202"/>
                  <rdf:li rdf:resource="http://identifiers.org/kegg.compound/C00239"/>
                  <rdf:li rdf:resource="http://identifiers.org/metanetx.chemical/MNXM266"/>
                  <rdf:li rdf:resource="http://identifiers.org/metanetx.reaction/MNXR129"/>
                  <rdf:li rdf:resource="http://identifiers.org/ncbigi/312945005"/>
                  <rdf:li rdf:resource="http://identifiers.org/seed.compound/cpd00206"/>
                </rdf:Bag>
              </bqbiol:is>
            </rdf:Description>
          </rdf:RDF>
        </sbml:annotation>
      </species>
      <species boundaryCondition="false" constant="false" hasOnlySubstanceUnits="false" id="M_cpd02227_c0" name="S_Ribosylhomocysteine_c0" metaid="M_cpd02227_c0" sboTerm="SBO:0000247" compartment="c0" fbc:charge="0" fbc:chemicalFormula="C9H17NO6S">
        <sbml:annotation xmlns:sbml="http://www.sbml.org/sbml/level3/version1/core">
          <rdf:RDF xmlns:rdf="http://www.w3.org/1999/02/22-rdf-syntax-ns#">
            <rdf:Description rdf:about="#M_cpd02227_c0">
              <bqbiol:is xmlns:bqbiol="http://biomodels.net/biology-qualifiers/">
                <rdf:Bag>
                  <rdf:li rdf:resource="http://identifiers.org/bigg.metabolite/rhcys"/>
                  <rdf:li rdf:resource="http://identifiers.org/biocyc/META:CPD-564"/>
                  <rdf:li rdf:resource="http://identifiers.org/chebi/CHEBI:12750"/>
                  <rdf:li rdf:resource="http://identifiers.org/chebi/CHEBI:17575"/>
                  <rdf:li rdf:resource="http://identifiers.org/chebi/CHEBI:22071"/>
                  <rdf:li rdf:resource="http://identifiers.org/chebi/CHEBI:45383"/>
                  <rdf:li rdf:resource="http://identifiers.org/chebi/CHEBI:58195"/>
                  <rdf:li rdf:resource="http://identifiers.org/chebi/CHEBI:8968"/>
                  <rdf:li rdf:resource="http://identifiers.org/kegg.compound/C03539"/>
                  <rdf:li rdf:resource="http://identifiers.org/metanetx.chemical/MNXM1777"/>
                  <rdf:li rdf:resource="http://identifiers.org/metanetx.reaction/MNXR26769"/>
                  <rdf:li rdf:resource="http://identifiers.org/ncbigi/312945471"/>
                  <rdf:li rdf:resource="http://identifiers.org/rhea/30543"/>
                  <rdf:li rdf:resource="http://identifiers.org/rhea/30544"/>
                  <rdf:li rdf:resource="http://identifiers.org/rhea/30545"/>
                  <rdf:li rdf:resource="http://identifiers.org/rhea/30546"/>
                  <rdf:li rdf:resource="http://identifiers.org/seed.compound/cpd02227"/>
                </rdf:Bag>
              </bqbiol:is>
            </rdf:Description>
          </rdf:RDF>
        </sbml:annotation>
      </species>
      <species boundaryCondition="false" constant="false" hasOnlySubstanceUnits="false" id="M_cpd00135_c0" name="Homocysteine_c0" metaid="M_cpd00135_c0" compartment="c0" fbc:charge="0" fbc:chemicalFormula="C4H9NO2S">
        <sbml:annotation xmlns:sbml="http://www.sbml.org/sbml/level3/version1/core">
          <rdf:RDF xmlns:rdf="http://www.w3.org/1999/02/22-rdf-syntax-ns#">
            <rdf:Description rdf:about="#M_cpd00135_c0">
              <bqbiol:is xmlns:bqbiol="http://biomodels.net/biology-qualifiers/">
                <rdf:Bag>
                  <rdf:li rdf:resource="http://identifiers.org/chebi/CHEBI:5751"/>
                  <rdf:li rdf:resource="http://identifiers.org/chebi/CHEBI:14408"/>
                  <rdf:li rdf:resource="http://identifiers.org/chebi/CHEBI:17230"/>
                  <rdf:li rdf:resource="http://identifiers.org/chebi/CHEBI:58065"/>
                  <rdf:li rdf:resource="http://identifiers.org/chebi/CHEBI:66952"/>
                  <rdf:li rdf:resource="http://identifiers.org/hmdb/HMDB00165"/>
                  <rdf:li rdf:resource="http://identifiers.org/hmdb/HMDB00742"/>
                  <rdf:li rdf:resource="http://identifiers.org/kegg.compound/C05330"/>
                  <rdf:li rdf:resource="http://identifiers.org/metanetx.chemical/MNXM123"/>
                  <rdf:li rdf:resource="http://identifiers.org/seed.compound/cpd00135"/>
                </rdf:Bag>
              </bqbiol:is>
            </rdf:Description>
          </rdf:RDF>
        </sbml:annotation>
      </species>
      <species boundaryCondition="false" constant="false" hasOnlySubstanceUnits="false" id="M_cpd08636_c0" name="4_5_dihydroxy_2_3_pentanedione_c0" metaid="M_cpd08636_c0" sboTerm="SBO:0000247" compartment="c0" fbc:charge="0" fbc:chemicalFormula="C5H8O4">
        <sbml:annotation xmlns:sbml="http://www.sbml.org/sbml/level3/version1/core">
          <rdf:RDF xmlns:rdf="http://www.w3.org/1999/02/22-rdf-syntax-ns#">
            <rdf:Description rdf:about="#M_cpd08636_c0">
              <bqbiol:is xmlns:bqbiol="http://biomodels.net/biology-qualifiers/">
                <rdf:Bag>
                  <rdf:li rdf:resource="http://identifiers.org/bigg.metabolite/dhptd"/>
                  <rdf:li rdf:resource="http://identifiers.org/biocyc/META:DIHYDROXYPENTANEDIONE"/>
                  <rdf:li rdf:resource="http://identifiers.org/biocyc/META:RXN-9536"/>
                  <rdf:li rdf:resource="http://identifiers.org/chebi/CHEBI:29484"/>
                  <rdf:li rdf:resource="http://identifiers.org/ec-code/2.3.1.86"/>
                  <rdf:li rdf:resource="http://identifiers.org/kegg.compound/C11838"/>
                  <rdf:li rdf:resource="http://identifiers.org/kegg.reaction/R04566"/>
                  <rdf:li rdf:resource="http://identifiers.org/metanetx.chemical/MNXM2449"/>
                  <rdf:li rdf:resource="http://identifiers.org/metanetx.reaction/MNXR68185"/>
                  <rdf:li rdf:resource="http://identifiers.org/ncbigi/312945031"/>
                  <rdf:li rdf:resource="http://identifiers.org/seed.compound/cpd08636"/>
                </rdf:Bag>
              </bqbiol:is>
            </rdf:Description>
          </rdf:RDF>
        </sbml:annotation>
      </species>
      <species boundaryCondition="false" constant="false" hasOnlySubstanceUnits="false" id="M_cpd00068_c0" name="ITP_c0" metaid="M_cpd00068_c0" sboTerm="SBO:0000247" compartment="c0" fbc:charge="-3" fbc:chemicalFormula="C10H12N4O14P3">
        <sbml:annotation xmlns:sbml="http://www.sbml.org/sbml/level3/version1/core">
          <rdf:RDF xmlns:rdf="http://www.w3.org/1999/02/22-rdf-syntax-ns#">
            <rdf:Description rdf:about="#M_cpd00068_c0">
              <bqbiol:is xmlns:bqbiol="http://biomodels.net/biology-qualifiers/">
                <rdf:Bag>
                  <rdf:li rdf:resource="http://identifiers.org/bigg.metabolite/itp"/>
                  <rdf:li rdf:resource="http://identifiers.org/biocyc/META:ITP"/>
                  <rdf:li rdf:resource="http://identifiers.org/biocyc/META:TRANS-RXN0-557"/>
                  <rdf:li rdf:resource="http://identifiers.org/chebi/CHEBI:13374"/>
                  <rdf:li rdf:resource="http://identifiers.org/chebi/CHEBI:16039"/>
                  <rdf:li rdf:resource="http://identifiers.org/chebi/CHEBI:19272"/>
                  <rdf:li rdf:resource="http://identifiers.org/chebi/CHEBI:43508"/>
                  <rdf:li rdf:resource="http://identifiers.org/chebi/CHEBI:57614"/>
                  <rdf:li rdf:resource="http://identifiers.org/chebi/CHEBI:5851"/>
                  <rdf:li rdf:resource="http://identifiers.org/chebi/CHEBI:61402"/>
                  <rdf:li rdf:resource="http://identifiers.org/hmdb/HMDB00189"/>
                  <rdf:li rdf:resource="http://identifiers.org/kegg.compound/C00081"/>
                  <rdf:li rdf:resource="http://identifiers.org/metanetx.chemical/MNXM423"/>
                  <rdf:li rdf:resource="http://identifiers.org/metanetx.reaction/MNXR81661"/>
                  <rdf:li rdf:resource="http://identifiers.org/ncbigi/312945241"/>
                  <rdf:li rdf:resource="http://identifiers.org/seed.compound/cpd00068"/>
                </rdf:Bag>
              </bqbiol:is>
            </rdf:Description>
          </rdf:RDF>
        </sbml:annotation>
      </species>
      <species boundaryCondition="false" constant="false" hasOnlySubstanceUnits="false" id="M_cpd00090_c0" name="IDP_c0" metaid="M_cpd00090_c0" sboTerm="SBO:0000247" compartment="c0" fbc:charge="-2" fbc:chemicalFormula="C10H12N4O11P2">
        <sbml:annotation xmlns:sbml="http://www.sbml.org/sbml/level3/version1/core">
          <rdf:RDF xmlns:rdf="http://www.w3.org/1999/02/22-rdf-syntax-ns#">
            <rdf:Description rdf:about="#M_cpd00090_c0">
              <bqbiol:is xmlns:bqbiol="http://biomodels.net/biology-qualifiers/">
                <rdf:Bag>
                  <rdf:li rdf:resource="http://identifiers.org/bigg.metabolite/idp"/>
                  <rdf:li rdf:resource="http://identifiers.org/biocyc/META:IDP"/>
                  <rdf:li rdf:resource="http://identifiers.org/chebi/CHEBI:13371"/>
                  <rdf:li rdf:resource="http://identifiers.org/chebi/CHEBI:17808"/>
                  <rdf:li rdf:resource="http://identifiers.org/chebi/CHEBI:19270"/>
                  <rdf:li rdf:resource="http://identifiers.org/chebi/CHEBI:43252"/>
                  <rdf:li rdf:resource="http://identifiers.org/chebi/CHEBI:58280"/>
                  <rdf:li rdf:resource="http://identifiers.org/chebi/CHEBI:5848"/>
                  <rdf:li rdf:resource="http://identifiers.org/hmdb/HMDB03335"/>
                  <rdf:li rdf:resource="http://identifiers.org/kegg.compound/C00104"/>
                  <rdf:li rdf:resource="http://identifiers.org/metanetx.chemical/MNXM495"/>
                  <rdf:li rdf:resource="http://identifiers.org/metanetx.reaction/MNXR635"/>
                  <rdf:li rdf:resource="http://identifiers.org/ncbigi/312945225"/>
                  <rdf:li rdf:resource="http://identifiers.org/seed.compound/cpd00090"/>
                </rdf:Bag>
              </bqbiol:is>
            </rdf:Description>
          </rdf:RDF>
        </sbml:annotation>
      </species>
      <species boundaryCondition="false" constant="false" hasOnlySubstanceUnits="false" id="M_cpd00070_c0" name="Malonyl_CoA_c0" metaid="M_cpd00070_c0" sboTerm="SBO:0000247" compartment="c0" fbc:charge="-4" fbc:chemicalFormula="C24H34N7O19P3S">
        <sbml:annotation xmlns:sbml="http://www.sbml.org/sbml/level3/version1/core">
          <rdf:RDF xmlns:rdf="http://www.w3.org/1999/02/22-rdf-syntax-ns#">
            <rdf:Description rdf:about="#M_cpd00070_c0">
              <bqbiol:is xmlns:bqbiol="http://biomodels.net/biology-qualifiers/">
                <rdf:Bag>
                  <rdf:li rdf:resource="http://identifiers.org/bigg.metabolite/malcoa"/>
                  <rdf:li rdf:resource="http://identifiers.org/biocyc/META:3.6.1.41-RXN"/>
                  <rdf:li rdf:resource="http://identifiers.org/biocyc/META:MALONYL-COA"/>
                  <rdf:li rdf:resource="http://identifiers.org/chebi/CHEBI:14565"/>
                  <rdf:li rdf:resource="http://identifiers.org/chebi/CHEBI:15531"/>
                  <rdf:li rdf:resource="http://identifiers.org/chebi/CHEBI:25135"/>
                  <rdf:li rdf:resource="http://identifiers.org/chebi/CHEBI:43979"/>
                  <rdf:li rdf:resource="http://identifiers.org/chebi/CHEBI:57384"/>
                  <rdf:li rdf:resource="http://identifiers.org/chebi/CHEBI:6661"/>
                  <rdf:li rdf:resource="http://identifiers.org/ec-code/3.6.1.41"/>
                  <rdf:li rdf:resource="http://identifiers.org/hmdb/HMDB01175"/>
                  <rdf:li rdf:resource="http://identifiers.org/kegg.compound/C00083"/>
                  <rdf:li rdf:resource="http://identifiers.org/kegg.reaction/R00125"/>
                  <rdf:li rdf:resource="http://identifiers.org/lipidmaps/LMFA07050031"/>
                  <rdf:li rdf:resource="http://identifiers.org/lipidmaps/LMFA07050345"/>
                  <rdf:li rdf:resource="http://identifiers.org/metanetx.chemical/MNXM40"/>
                  <rdf:li rdf:resource="http://identifiers.org/metanetx.reaction/MNXR734"/>
                  <rdf:li rdf:resource="http://identifiers.org/ncbigi/312945272"/>
                  <rdf:li rdf:resource="http://identifiers.org/rhea/24252"/>
                  <rdf:li rdf:resource="http://identifiers.org/rhea/24253"/>
                  <rdf:li rdf:resource="http://identifiers.org/rhea/24254"/>
                  <rdf:li rdf:resource="http://identifiers.org/rhea/24255"/>
                  <rdf:li rdf:resource="http://identifiers.org/seed.compound/cpd00070"/>
                  <rdf:li rdf:resource="http://identifiers.org/unipathway.compound/UPC00083"/>
                </rdf:Bag>
              </bqbiol:is>
            </rdf:Description>
          </rdf:RDF>
        </sbml:annotation>
      </species>
      <species boundaryCondition="false" constant="false" hasOnlySubstanceUnits="false" id="M_cpd02375_c0" name="Adenylosuccinate_c0" metaid="M_cpd02375_c0" sboTerm="SBO:0000247" compartment="c0" fbc:charge="-3" fbc:chemicalFormula="C14H15N5O11P">
        <sbml:annotation xmlns:sbml="http://www.sbml.org/sbml/level3/version1/core">
          <rdf:RDF xmlns:rdf="http://www.w3.org/1999/02/22-rdf-syntax-ns#">
            <rdf:Description rdf:about="#M_cpd02375_c0">
              <bqbiol:is xmlns:bqbiol="http://biomodels.net/biology-qualifiers/">
                <rdf:Bag>
                  <rdf:li rdf:resource="http://identifiers.org/bigg.metabolite/dcamp"/>
                  <rdf:li rdf:resource="http://identifiers.org/biocyc/META:ADENYLOSUCC"/>
                  <rdf:li rdf:resource="http://identifiers.org/chebi/CHEBI:12656"/>
                  <rdf:li rdf:resource="http://identifiers.org/chebi/CHEBI:12657"/>
                  <rdf:li rdf:resource="http://identifiers.org/chebi/CHEBI:15919"/>
                  <rdf:li rdf:resource="http://identifiers.org/chebi/CHEBI:21857"/>
                  <rdf:li rdf:resource="http://identifiers.org/chebi/CHEBI:22262"/>
                  <rdf:li rdf:resource="http://identifiers.org/chebi/CHEBI:39869"/>
                  <rdf:li rdf:resource="http://identifiers.org/chebi/CHEBI:57567"/>
                  <rdf:li rdf:resource="http://identifiers.org/chebi/CHEBI:7405"/>
                  <rdf:li rdf:resource="http://identifiers.org/hmdb/HMDB00536"/>
                  <rdf:li rdf:resource="http://identifiers.org/hmdb/HMDB01332"/>
                  <rdf:li rdf:resource="http://identifiers.org/hmdb/HMDB11633"/>
                  <rdf:li rdf:resource="http://identifiers.org/hmdb/HMDB59653"/>
                  <rdf:li rdf:resource="http://identifiers.org/kegg.compound/C03794"/>
                  <rdf:li rdf:resource="http://identifiers.org/metanetx.chemical/MNXM565"/>
                  <rdf:li rdf:resource="http://identifiers.org/metanetx.reaction/MNXR81363"/>
                  <rdf:li rdf:resource="http://identifiers.org/ncbigi/312945003"/>
                  <rdf:li rdf:resource="http://identifiers.org/seed.compound/cpd02375"/>
                  <rdf:li rdf:resource="http://identifiers.org/unipathway.compound/UPC03794"/>
                </rdf:Bag>
              </bqbiol:is>
            </rdf:Description>
          </rdf:RDF>
        </sbml:annotation>
      </species>
      <species boundaryCondition="false" constant="false" hasOnlySubstanceUnits="false" id="M_cpd00367_c0" name="Cytidine_c0" metaid="M_cpd00367_c0" compartment="c0" fbc:charge="0" fbc:chemicalFormula="C9H13N3O5">
        <sbml:annotation xmlns:sbml="http://www.sbml.org/sbml/level3/version1/core">
          <rdf:RDF xmlns:rdf="http://www.w3.org/1999/02/22-rdf-syntax-ns#">
            <rdf:Description rdf:about="#M_cpd00367_c0">
              <bqbiol:is xmlns:bqbiol="http://biomodels.net/biology-qualifiers/">
                <rdf:Bag>
                  <rdf:li rdf:resource="http://identifiers.org/metanetx.chemical/MNXM338"/>
                </rdf:Bag>
              </bqbiol:is>
            </rdf:Description>
          </rdf:RDF>
        </sbml:annotation>
      </species>
      <species boundaryCondition="false" constant="false" hasOnlySubstanceUnits="false" id="M_cpd00052_c0" name="CTP_c0" metaid="M_cpd00052_c0" sboTerm="SBO:0000247" compartment="c0" fbc:charge="-3" fbc:chemicalFormula="C9H13N3O14P3">
        <sbml:annotation xmlns:sbml="http://www.sbml.org/sbml/level3/version1/core">
          <rdf:RDF xmlns:rdf="http://www.w3.org/1999/02/22-rdf-syntax-ns#">
            <rdf:Description rdf:about="#M_cpd00052_c0">
              <bqbiol:is xmlns:bqbiol="http://biomodels.net/biology-qualifiers/">
                <rdf:Bag>
                  <rdf:li rdf:resource="http://identifiers.org/bigg.metabolite/ctp"/>
                  <rdf:li rdf:resource="http://identifiers.org/biocyc/META:CTP"/>
                  <rdf:li rdf:resource="http://identifiers.org/chebi/CHEBI:13286"/>
                  <rdf:li rdf:resource="http://identifiers.org/chebi/CHEBI:17677"/>
                  <rdf:li rdf:resource="http://identifiers.org/chebi/CHEBI:23522"/>
                  <rdf:li rdf:resource="http://identifiers.org/chebi/CHEBI:3285"/>
                  <rdf:li rdf:resource="http://identifiers.org/chebi/CHEBI:37563"/>
                  <rdf:li rdf:resource="http://identifiers.org/chebi/CHEBI:41675"/>
                  <rdf:li rdf:resource="http://identifiers.org/chebi/CHEBI:58231"/>
                  <rdf:li rdf:resource="http://identifiers.org/hmdb/HMDB00082"/>
                  <rdf:li rdf:resource="http://identifiers.org/kegg.compound/C00063"/>
                  <rdf:li rdf:resource="http://identifiers.org/metanetx.chemical/MNXM63"/>
                  <rdf:li rdf:resource="http://identifiers.org/metanetx.reaction/MNXR68"/>
                  <rdf:li rdf:resource="http://identifiers.org/ncbigi/312944982"/>
                  <rdf:li rdf:resource="http://identifiers.org/seed.compound/cpd00052"/>
                  <rdf:li rdf:resource="http://identifiers.org/unipathway.compound/UPC00063"/>
                </rdf:Bag>
              </bqbiol:is>
            </rdf:Description>
          </rdf:RDF>
        </sbml:annotation>
      </species>
      <species boundaryCondition="false" constant="false" hasOnlySubstanceUnits="false" id="M_cpd02201_c0" name="4_phosphopantothenate_c0" metaid="M_cpd02201_c0" compartment="c0" fbc:charge="-2" fbc:chemicalFormula="C9H16NO8P">
        <sbml:annotation xmlns:sbml="http://www.sbml.org/sbml/level3/version1/core">
          <rdf:RDF xmlns:rdf="http://www.w3.org/1999/02/22-rdf-syntax-ns#">
            <rdf:Description rdf:about="#M_cpd02201_c0">
              <bqbiol:is xmlns:bqbiol="http://biomodels.net/biology-qualifiers/">
                <rdf:Bag>
                  <rdf:li rdf:resource="http://identifiers.org/metanetx.chemical/MNXM415"/>
                </rdf:Bag>
              </bqbiol:is>
            </rdf:Description>
          </rdf:RDF>
        </sbml:annotation>
      </species>
      <species boundaryCondition="false" constant="false" hasOnlySubstanceUnits="false" id="M_cpd02666_c0" name="R_4_Phosphopantothenoyl_L_cysteine_c0" metaid="M_cpd02666_c0" sboTerm="SBO:0000247" compartment="c0" fbc:charge="-2" fbc:chemicalFormula="C12H21N2O9PS">
        <sbml:annotation xmlns:sbml="http://www.sbml.org/sbml/level3/version1/core">
          <rdf:RDF xmlns:rdf="http://www.w3.org/1999/02/22-rdf-syntax-ns#">
            <rdf:Description rdf:about="#M_cpd02666_c0">
              <bqbiol:is xmlns:bqbiol="http://biomodels.net/biology-qualifiers/">
                <rdf:Bag>
                  <rdf:li rdf:resource="http://identifiers.org/bigg.metabolite/4ppcys"/>
                  <rdf:li rdf:resource="http://identifiers.org/biocyc/META:R-4-PHOSPHOPANTOTHENOYL-L-CYSTEINE"/>
                  <rdf:li rdf:resource="http://identifiers.org/chebi/CHEBI:10987"/>
                  <rdf:li rdf:resource="http://identifiers.org/chebi/CHEBI:12438"/>
                  <rdf:li rdf:resource="http://identifiers.org/chebi/CHEBI:15769"/>
                  <rdf:li rdf:resource="http://identifiers.org/chebi/CHEBI:21461"/>
                  <rdf:li rdf:resource="http://identifiers.org/chebi/CHEBI:328"/>
                  <rdf:li rdf:resource="http://identifiers.org/chebi/CHEBI:57507"/>
                  <rdf:li rdf:resource="http://identifiers.org/chebi/CHEBI:59458"/>
                  <rdf:li rdf:resource="http://identifiers.org/hmdb/HMDB01117"/>
                  <rdf:li rdf:resource="http://identifiers.org/kegg.compound/C04352"/>
                  <rdf:li rdf:resource="http://identifiers.org/metanetx.chemical/MNXM483"/>
                  <rdf:li rdf:resource="http://identifiers.org/metanetx.reaction/MNXR2752"/>
                  <rdf:li rdf:resource="http://identifiers.org/ncbigi/312944782"/>
                  <rdf:li rdf:resource="http://identifiers.org/seed.compound/cpd02666"/>
                  <rdf:li rdf:resource="http://identifiers.org/unipathway.compound/UPC04352"/>
                </rdf:Bag>
              </bqbiol:is>
            </rdf:Description>
          </rdf:RDF>
        </sbml:annotation>
      </species>
      <species boundaryCondition="false" constant="false" hasOnlySubstanceUnits="false" id="M_cpd00026_c0" name="UDP_glucose_c0" metaid="M_cpd00026_c0" sboTerm="SBO:0000247" compartment="c0" fbc:charge="-2" fbc:chemicalFormula="C15H22N2O17P2">
        <sbml:annotation xmlns:sbml="http://www.sbml.org/sbml/level3/version1/core">
          <rdf:RDF xmlns:rdf="http://www.w3.org/1999/02/22-rdf-syntax-ns#">
            <rdf:Description rdf:about="#M_cpd00026_c0">
              <bqbiol:is xmlns:bqbiol="http://biomodels.net/biology-qualifiers/">
                <rdf:Bag>
                  <rdf:li rdf:resource="http://identifiers.org/bigg.metabolite/udpg"/>
                  <rdf:li rdf:resource="http://identifiers.org/biocyc/META:CPD-12575"/>
                  <rdf:li rdf:resource="http://identifiers.org/chebi/CHEBI:13498"/>
                  <rdf:li rdf:resource="http://identifiers.org/chebi/CHEBI:13505"/>
                  <rdf:li rdf:resource="http://identifiers.org/chebi/CHEBI:18066"/>
                  <rdf:li rdf:resource="http://identifiers.org/chebi/CHEBI:22103"/>
                  <rdf:li rdf:resource="http://identifiers.org/chebi/CHEBI:27234"/>
                  <rdf:li rdf:resource="http://identifiers.org/chebi/CHEBI:28532"/>
                  <rdf:li rdf:resource="http://identifiers.org/chebi/CHEBI:42885"/>
                  <rdf:li rdf:resource="http://identifiers.org/chebi/CHEBI:46228"/>
                  <rdf:li rdf:resource="http://identifiers.org/chebi/CHEBI:46229"/>
                  <rdf:li rdf:resource="http://identifiers.org/chebi/CHEBI:52249"/>
                  <rdf:li rdf:resource="http://identifiers.org/chebi/CHEBI:58367"/>
                  <rdf:li rdf:resource="http://identifiers.org/chebi/CHEBI:58885"/>
                  <rdf:li rdf:resource="http://identifiers.org/chebi/CHEBI:9845"/>
                  <rdf:li rdf:resource="http://identifiers.org/chebi/CHEBI:9895"/>
                  <rdf:li rdf:resource="http://identifiers.org/hmdb/HMDB60079"/>
                  <rdf:li rdf:resource="http://identifiers.org/kegg.compound/C00029"/>
                  <rdf:li rdf:resource="http://identifiers.org/kegg.compound/G10608"/>
                  <rdf:li rdf:resource="http://identifiers.org/metanetx.chemical/MNXM52"/>
                  <rdf:li rdf:resource="http://identifiers.org/metanetx.reaction/MNXR1604"/>
                  <rdf:li rdf:resource="http://identifiers.org/ncbigi/312945612"/>
                  <rdf:li rdf:resource="http://identifiers.org/seed.compound/cpd00026"/>
                  <rdf:li rdf:resource="http://identifiers.org/unipathway.compound/UPC00029"/>
                </rdf:Bag>
              </bqbiol:is>
            </rdf:Description>
          </rdf:RDF>
        </sbml:annotation>
      </species>
      <species boundaryCondition="false" constant="false" hasOnlySubstanceUnits="false" id="M_cpd00144_c0" name="UDPglucuronate_c0" metaid="M_cpd00144_c0" sboTerm="SBO:0000247" compartment="c0" fbc:charge="-3" fbc:chemicalFormula="C15H19N2O18P2">
        <sbml:annotation xmlns:sbml="http://www.sbml.org/sbml/level3/version1/core">
          <rdf:RDF xmlns:rdf="http://www.w3.org/1999/02/22-rdf-syntax-ns#">
            <rdf:Description rdf:about="#M_cpd00144_c0">
              <bqbiol:is xmlns:bqbiol="http://biomodels.net/biology-qualifiers/">
                <rdf:Bag>
                  <rdf:li rdf:resource="http://identifiers.org/bigg.metabolite/udpglcur"/>
                  <rdf:li rdf:resource="http://identifiers.org/biocyc/META:UDP-GLUCURONATE"/>
                  <rdf:li rdf:resource="http://identifiers.org/biocyc/META:YIAE1-RXN"/>
                  <rdf:li rdf:resource="http://identifiers.org/chebi/CHEBI:13489"/>
                  <rdf:li rdf:resource="http://identifiers.org/chebi/CHEBI:13506"/>
                  <rdf:li rdf:resource="http://identifiers.org/chebi/CHEBI:17200"/>
                  <rdf:li rdf:resource="http://identifiers.org/chebi/CHEBI:22104"/>
                  <rdf:li rdf:resource="http://identifiers.org/chebi/CHEBI:46309"/>
                  <rdf:li rdf:resource="http://identifiers.org/chebi/CHEBI:58052"/>
                  <rdf:li rdf:resource="http://identifiers.org/chebi/CHEBI:9846"/>
                  <rdf:li rdf:resource="http://identifiers.org/ec-code/1.1.1.215"/>
                  <rdf:li rdf:resource="http://identifiers.org/hmdb/HMDB00935"/>
                  <rdf:li rdf:resource="http://identifiers.org/hmdb/HMDB01384"/>
                  <rdf:li rdf:resource="http://identifiers.org/kegg.compound/C00167"/>
                  <rdf:li rdf:resource="http://identifiers.org/kegg.compound/G10612"/>
                  <rdf:li rdf:resource="http://identifiers.org/kegg.reaction/R08879"/>
                  <rdf:li rdf:resource="http://identifiers.org/metanetx.chemical/MNXM87"/>
                  <rdf:li rdf:resource="http://identifiers.org/metanetx.reaction/MNXR10005"/>
                  <rdf:li rdf:resource="http://identifiers.org/ncbigi/312945615"/>
                  <rdf:li rdf:resource="http://identifiers.org/rhea/27634"/>
                  <rdf:li rdf:resource="http://identifiers.org/rhea/27635"/>
                  <rdf:li rdf:resource="http://identifiers.org/rhea/27636"/>
                  <rdf:li rdf:resource="http://identifiers.org/rhea/27637"/>
                  <rdf:li rdf:resource="http://identifiers.org/seed.compound/cpd00144"/>
                  <rdf:li rdf:resource="http://identifiers.org/unipathway.compound/UPC00167"/>
                </rdf:Bag>
              </bqbiol:is>
            </rdf:Description>
          </rdf:RDF>
        </sbml:annotation>
      </species>
      <species boundaryCondition="false" constant="false" hasOnlySubstanceUnits="false" id="M_cpd02097_c0" name="L_Glutamyl_5_phosphate_c0" metaid="M_cpd02097_c0" sboTerm="SBO:0000247" compartment="c0" fbc:charge="-1" fbc:chemicalFormula="C5H9NO7P">
        <sbml:annotation xmlns:sbml="http://www.sbml.org/sbml/level3/version1/core">
          <rdf:RDF xmlns:rdf="http://www.w3.org/1999/02/22-rdf-syntax-ns#">
            <rdf:Description rdf:about="#M_cpd02097_c0">
              <bqbiol:is xmlns:bqbiol="http://biomodels.net/biology-qualifiers/">
                <rdf:Bag>
                  <rdf:li rdf:resource="http://identifiers.org/bigg.metabolite/glu5p"/>
                  <rdf:li rdf:resource="http://identifiers.org/biocyc/META:HOLO-ACP-SYNTH-RXN"/>
                  <rdf:li rdf:resource="http://identifiers.org/biocyc/META:L-GLUTAMATE-5-P"/>
                  <rdf:li rdf:resource="http://identifiers.org/chebi/CHEBI:13108"/>
                  <rdf:li rdf:resource="http://identifiers.org/chebi/CHEBI:13113"/>
                  <rdf:li rdf:resource="http://identifiers.org/chebi/CHEBI:17798"/>
                  <rdf:li rdf:resource="http://identifiers.org/chebi/CHEBI:21312"/>
                  <rdf:li rdf:resource="http://identifiers.org/chebi/CHEBI:45317"/>
                  <rdf:li rdf:resource="http://identifiers.org/chebi/CHEBI:50164"/>
                  <rdf:li rdf:resource="http://identifiers.org/chebi/CHEBI:50165"/>
                  <rdf:li rdf:resource="http://identifiers.org/chebi/CHEBI:50166"/>
                  <rdf:li rdf:resource="http://identifiers.org/chebi/CHEBI:58274"/>
                  <rdf:li rdf:resource="http://identifiers.org/chebi/CHEBI:6230"/>
                  <rdf:li rdf:resource="http://identifiers.org/ec-code/2.7.8.7"/>
                  <rdf:li rdf:resource="http://identifiers.org/hmdb/HMDB01228"/>
                  <rdf:li rdf:resource="http://identifiers.org/kegg.compound/C03287"/>
                  <rdf:li rdf:resource="http://identifiers.org/kegg.reaction/R01625"/>
                  <rdf:li rdf:resource="http://identifiers.org/metanetx.chemical/MNXM1280"/>
                  <rdf:li rdf:resource="http://identifiers.org/metanetx.reaction/MNXR81542"/>
                  <rdf:li rdf:resource="http://identifiers.org/ncbigi/312945151"/>
                  <rdf:li rdf:resource="http://identifiers.org/seed.compound/cpd02097"/>
                  <rdf:li rdf:resource="http://identifiers.org/unipathway.compound/UPC03287"/>
                </rdf:Bag>
              </bqbiol:is>
            </rdf:Description>
          </rdf:RDF>
        </sbml:annotation>
      </species>
      <species boundaryCondition="false" constant="false" hasOnlySubstanceUnits="false" id="M_cpd00201_c0" name="10_Formyltetrahydrofolate_c0" metaid="M_cpd00201_c0" sboTerm="SBO:0000247" compartment="c0" fbc:charge="-2" fbc:chemicalFormula="C20H21N7O7">
        <sbml:annotation xmlns:sbml="http://www.sbml.org/sbml/level3/version1/core">
          <rdf:RDF xmlns:rdf="http://www.w3.org/1999/02/22-rdf-syntax-ns#">
            <rdf:Description rdf:about="#M_cpd00201_c0">
              <bqbiol:is xmlns:bqbiol="http://biomodels.net/biology-qualifiers/">
                <rdf:Bag>
                  <rdf:li rdf:resource="http://identifiers.org/bigg.metabolite/10fthf"/>
                  <rdf:li rdf:resource="http://identifiers.org/biocyc/META:10-FORMYL-THF"/>
                  <rdf:li rdf:resource="http://identifiers.org/chebi/CHEBI:11304"/>
                  <rdf:li rdf:resource="http://identifiers.org/chebi/CHEBI:15637"/>
                  <rdf:li rdf:resource="http://identifiers.org/chebi/CHEBI:19108"/>
                  <rdf:li rdf:resource="http://identifiers.org/chebi/CHEBI:19109"/>
                  <rdf:li rdf:resource="http://identifiers.org/chebi/CHEBI:57454"/>
                  <rdf:li rdf:resource="http://identifiers.org/chebi/CHEBI:698"/>
                  <rdf:li rdf:resource="http://identifiers.org/hmdb/HMDB00972"/>
                  <rdf:li rdf:resource="http://identifiers.org/kegg.compound/C00234"/>
                  <rdf:li rdf:resource="http://identifiers.org/metanetx.chemical/MNXM237"/>
                  <rdf:li rdf:resource="http://identifiers.org/ncbigi/312944606"/>
                  <rdf:li rdf:resource="http://identifiers.org/seed.compound/cpd00201"/>
                  <rdf:li rdf:resource="http://identifiers.org/unipathway.compound/UPC00234"/>
                </rdf:Bag>
              </bqbiol:is>
            </rdf:Description>
          </rdf:RDF>
        </sbml:annotation>
      </species>
      <species boundaryCondition="false" constant="false" hasOnlySubstanceUnits="false" id="M_cpd03524_c0" name="10_Formyl_THF_L_glutamate_c0" metaid="M_cpd03524_c0" compartment="c0" fbc:charge="-3" fbc:chemicalFormula="C25H27N8O10">
        <sbml:annotation xmlns:sbml="http://www.sbml.org/sbml/level3/version1/core">
          <rdf:RDF xmlns:rdf="http://www.w3.org/1999/02/22-rdf-syntax-ns#">
            <rdf:Description rdf:about="#M_cpd03524_c0">
              <bqbiol:is xmlns:bqbiol="http://biomodels.net/biology-qualifiers/">
                <rdf:Bag>
                  <rdf:li rdf:resource="http://identifiers.org/metanetx.chemical/MNXM33047"/>
                </rdf:Bag>
              </bqbiol:is>
            </rdf:Description>
          </rdf:RDF>
        </sbml:annotation>
      </species>
      <species boundaryCondition="false" constant="false" hasOnlySubstanceUnits="false" id="M_cpd00093_c0" name="Anthranilate_c0" metaid="M_cpd00093_c0" sboTerm="SBO:0000247" compartment="c0" fbc:charge="-1" fbc:chemicalFormula="C7H6NO2">
        <sbml:annotation xmlns:sbml="http://www.sbml.org/sbml/level3/version1/core">
          <rdf:RDF xmlns:rdf="http://www.w3.org/1999/02/22-rdf-syntax-ns#">
            <rdf:Description rdf:about="#M_cpd00093_c0">
              <bqbiol:is xmlns:bqbiol="http://biomodels.net/biology-qualifiers/">
                <rdf:Bag>
                  <rdf:li rdf:resource="http://identifiers.org/bigg.metabolite/anth"/>
                  <rdf:li rdf:resource="http://identifiers.org/biocyc/META:ANTHRANILATE"/>
                  <rdf:li rdf:resource="http://identifiers.org/biocyc/META:TRANS-RXN0-214"/>
                  <rdf:li rdf:resource="http://identifiers.org/chebi/CHEBI:13841"/>
                  <rdf:li rdf:resource="http://identifiers.org/chebi/CHEBI:16567"/>
                  <rdf:li rdf:resource="http://identifiers.org/chebi/CHEBI:22575"/>
                  <rdf:li rdf:resource="http://identifiers.org/chebi/CHEBI:22577"/>
                  <rdf:li rdf:resource="http://identifiers.org/chebi/CHEBI:22578"/>
                  <rdf:li rdf:resource="http://identifiers.org/chebi/CHEBI:2757"/>
                  <rdf:li rdf:resource="http://identifiers.org/chebi/CHEBI:30754"/>
                  <rdf:li rdf:resource="http://identifiers.org/chebi/CHEBI:40980"/>
                  <rdf:li rdf:resource="http://identifiers.org/hmdb/HMDB01123"/>
                  <rdf:li rdf:resource="http://identifiers.org/kegg.compound/C00108"/>
                  <rdf:li rdf:resource="http://identifiers.org/metanetx.chemical/MNXM188"/>
                  <rdf:li rdf:resource="http://identifiers.org/metanetx.reaction/MNXR4544"/>
                  <rdf:li rdf:resource="http://identifiers.org/ncbigi/312944880"/>
                  <rdf:li rdf:resource="http://identifiers.org/seed.compound/cpd00093"/>
                  <rdf:li rdf:resource="http://identifiers.org/umbbd.compound/c0345"/>
                  <rdf:li rdf:resource="http://identifiers.org/unipathway.compound/UPC00108"/>
                </rdf:Bag>
              </bqbiol:is>
            </rdf:Description>
          </rdf:RDF>
        </sbml:annotation>
      </species>
      <species boundaryCondition="false" constant="false" hasOnlySubstanceUnits="false" id="M_cpd02014_c0" name="N_Malonylanthranilate_c0" compartment="c0" fbc:charge="-2" fbc:chemicalFormula="C10H7NO5"/>
      <species boundaryCondition="false" constant="false" hasOnlySubstanceUnits="false" id="M_cpd00477_c0" name="N_Acetyl_L_glutamate_c0" metaid="M_cpd00477_c0" compartment="c0" fbc:charge="-2" fbc:chemicalFormula="C7H9NO5">
        <sbml:annotation xmlns:sbml="http://www.sbml.org/sbml/level3/version1/core">
          <rdf:RDF xmlns:rdf="http://www.w3.org/1999/02/22-rdf-syntax-ns#">
            <rdf:Description rdf:about="#M_cpd00477_c0">
              <bqbiol:is xmlns:bqbiol="http://biomodels.net/biology-qualifiers/">
                <rdf:Bag>
                  <rdf:li rdf:resource="http://identifiers.org/metanetx.chemical/MNXM730"/>
                </rdf:Bag>
              </bqbiol:is>
            </rdf:Description>
          </rdf:RDF>
        </sbml:annotation>
      </species>
      <species boundaryCondition="false" constant="false" hasOnlySubstanceUnits="false" id="M_cpd00477_e0" name="N_Acetyl_L_glutamate_e0" compartment="e0" fbc:charge="-2" fbc:chemicalFormula="C7H9NO5"/>
      <species boundaryCondition="false" constant="false" hasOnlySubstanceUnits="false" id="M_cpd00654_c0" name="Deoxycytidine_c0" metaid="M_cpd00654_c0" sboTerm="SBO:0000247" compartment="c0" fbc:charge="0" fbc:chemicalFormula="C9H13N3O4">
        <sbml:annotation xmlns:sbml="http://www.sbml.org/sbml/level3/version1/core">
          <rdf:RDF xmlns:rdf="http://www.w3.org/1999/02/22-rdf-syntax-ns#">
            <rdf:Description rdf:about="#M_cpd00654_c0">
              <bqbiol:is xmlns:bqbiol="http://biomodels.net/biology-qualifiers/">
                <rdf:Bag>
                  <rdf:li rdf:resource="http://identifiers.org/bigg.metabolite/dcyt"/>
                  <rdf:li rdf:resource="http://identifiers.org/biocyc/META:DEOXYCYTIDINE"/>
                  <rdf:li rdf:resource="http://identifiers.org/chebi/CHEBI:15698"/>
                  <rdf:li rdf:resource="http://identifiers.org/chebi/CHEBI:19240"/>
                  <rdf:li rdf:resource="http://identifiers.org/chebi/CHEBI:41417"/>
                  <rdf:li rdf:resource="http://identifiers.org/chebi/CHEBI:41430"/>
                  <rdf:li rdf:resource="http://identifiers.org/chebi/CHEBI:41434"/>
                  <rdf:li rdf:resource="http://identifiers.org/chebi/CHEBI:41806"/>
                  <rdf:li rdf:resource="http://identifiers.org/chebi/CHEBI:43597"/>
                  <rdf:li rdf:resource="http://identifiers.org/chebi/CHEBI:4407"/>
                  <rdf:li rdf:resource="http://identifiers.org/ec-code/4.2.1.59"/>
                  <rdf:li rdf:resource="http://identifiers.org/hmdb/HMDB00014"/>
                  <rdf:li rdf:resource="http://identifiers.org/kegg.compound/C00881"/>
                  <rdf:li rdf:resource="http://identifiers.org/kegg.compound/D06196"/>
                  <rdf:li rdf:resource="http://identifiers.org/kegg.reaction/R04535"/>
                  <rdf:li rdf:resource="http://identifiers.org/metanetx.chemical/MNXM704"/>
                  <rdf:li rdf:resource="http://identifiers.org/metanetx.reaction/MNXR68167"/>
                  <rdf:li rdf:resource="http://identifiers.org/ncbigi/312945007"/>
                  <rdf:li rdf:resource="http://identifiers.org/seed.compound/cpd00654"/>
                </rdf:Bag>
              </bqbiol:is>
            </rdf:Description>
          </rdf:RDF>
        </sbml:annotation>
      </species>
      <species boundaryCondition="false" constant="false" hasOnlySubstanceUnits="false" id="M_cpd11503_c0" name="6_methyl_octanoyl_ACP_c0" metaid="M_cpd11503_c0" compartment="c0" fbc:charge="-1" fbc:chemicalFormula="C20H37N2O8PRS">
        <sbml:annotation xmlns:sbml="http://www.sbml.org/sbml/level3/version1/core">
          <rdf:RDF xmlns:rdf="http://www.w3.org/1999/02/22-rdf-syntax-ns#">
            <rdf:Description rdf:about="#M_cpd11503_c0">
              <bqbiol:is xmlns:bqbiol="http://biomodels.net/biology-qualifiers/">
                <rdf:Bag>
                  <rdf:li rdf:resource="http://identifiers.org/metanetx.chemical/MNXM8195"/>
                </rdf:Bag>
              </bqbiol:is>
            </rdf:Description>
          </rdf:RDF>
        </sbml:annotation>
      </species>
      <species boundaryCondition="false" constant="false" hasOnlySubstanceUnits="false" id="M_cpd11504_c0" name="8_methyl_3_oxo_decanoyl_ACP_c0" metaid="M_cpd11504_c0" compartment="c0" fbc:charge="-1" fbc:chemicalFormula="C22H39N2O9PRS">
        <sbml:annotation xmlns:sbml="http://www.sbml.org/sbml/level3/version1/core">
          <rdf:RDF xmlns:rdf="http://www.w3.org/1999/02/22-rdf-syntax-ns#">
            <rdf:Description rdf:about="#M_cpd11504_c0">
              <bqbiol:is xmlns:bqbiol="http://biomodels.net/biology-qualifiers/">
                <rdf:Bag>
                  <rdf:li rdf:resource="http://identifiers.org/metanetx.chemical/MNXM10448"/>
                </rdf:Bag>
              </bqbiol:is>
            </rdf:Description>
          </rdf:RDF>
        </sbml:annotation>
      </species>
      <species boundaryCondition="false" constant="false" hasOnlySubstanceUnits="false" id="M_cpd11543_c0" name="15_methyl_trans_hexa_dec_2_enoyl_ACP_c0" metaid="M_cpd11543_c0" compartment="c0" fbc:charge="-1" fbc:chemicalFormula="C28H51N2O8PRS">
        <sbml:annotation xmlns:sbml="http://www.sbml.org/sbml/level3/version1/core">
          <rdf:RDF xmlns:rdf="http://www.w3.org/1999/02/22-rdf-syntax-ns#">
            <rdf:Description rdf:about="#M_cpd11543_c0">
              <bqbiol:is xmlns:bqbiol="http://biomodels.net/biology-qualifiers/">
                <rdf:Bag>
                  <rdf:li rdf:resource="http://identifiers.org/metanetx.chemical/MNXM8027"/>
                </rdf:Bag>
              </bqbiol:is>
            </rdf:Description>
          </rdf:RDF>
        </sbml:annotation>
      </species>
      <species boundaryCondition="false" constant="false" hasOnlySubstanceUnits="false" id="M_cpd11544_c0" name="15_methyl_hexa_decanoyl_ACP_c0" metaid="M_cpd11544_c0" compartment="c0" fbc:charge="-1" fbc:chemicalFormula="C28H53N2O8PRS">
        <sbml:annotation xmlns:sbml="http://www.sbml.org/sbml/level3/version1/core">
          <rdf:RDF xmlns:rdf="http://www.w3.org/1999/02/22-rdf-syntax-ns#">
            <rdf:Description rdf:about="#M_cpd11544_c0">
              <bqbiol:is xmlns:bqbiol="http://biomodels.net/biology-qualifiers/">
                <rdf:Bag>
                  <rdf:li rdf:resource="http://identifiers.org/metanetx.chemical/MNXM8026"/>
                </rdf:Bag>
              </bqbiol:is>
            </rdf:Description>
          </rdf:RDF>
        </sbml:annotation>
      </species>
      <species boundaryCondition="false" constant="false" hasOnlySubstanceUnits="false" id="M_cpd03349_c0" name="5_Hydroxykynurenamine_c0" compartment="c0" fbc:charge="1" fbc:chemicalFormula="C9H13N2O2"/>
      <species boundaryCondition="false" constant="false" hasOnlySubstanceUnits="false" id="M_cpd03362_c0" name="5_Hydroxykynurenine_c0" compartment="c0" fbc:charge="0" fbc:chemicalFormula="C10H12N2O4"/>
      <species boundaryCondition="false" constant="false" hasOnlySubstanceUnits="false" id="M_cpd02021_c0" name="Succinylbenzoyl_CoA_c0" metaid="M_cpd02021_c0" sboTerm="SBO:0000247" compartment="c0" fbc:charge="-4" fbc:chemicalFormula="C32H40N7O20P3S">
        <sbml:annotation xmlns:sbml="http://www.sbml.org/sbml/level3/version1/core">
          <rdf:RDF xmlns:rdf="http://www.w3.org/1999/02/22-rdf-syntax-ns#">
            <rdf:Description rdf:about="#M_cpd02021_c0">
              <bqbiol:is xmlns:bqbiol="http://biomodels.net/biology-qualifiers/">
                <rdf:Bag>
                  <rdf:li rdf:resource="http://identifiers.org/bigg.metabolite/sbzcoa"/>
                  <rdf:li rdf:resource="http://identifiers.org/biocyc/META:CPD-6972"/>
                  <rdf:li rdf:resource="http://identifiers.org/chebi/CHEBI:12700"/>
                  <rdf:li rdf:resource="http://identifiers.org/chebi/CHEBI:1279"/>
                  <rdf:li rdf:resource="http://identifiers.org/chebi/CHEBI:12836"/>
                  <rdf:li rdf:resource="http://identifiers.org/chebi/CHEBI:15509"/>
                  <rdf:li rdf:resource="http://identifiers.org/chebi/CHEBI:19779"/>
                  <rdf:li rdf:resource="http://identifiers.org/chebi/CHEBI:57364"/>
                  <rdf:li rdf:resource="http://identifiers.org/kegg.compound/C03160"/>
                  <rdf:li rdf:resource="http://identifiers.org/metanetx.chemical/MNXM1132"/>
                  <rdf:li rdf:resource="http://identifiers.org/metanetx.reaction/MNXR1307"/>
                  <rdf:li rdf:resource="http://identifiers.org/ncbigi/312945483"/>
                  <rdf:li rdf:resource="http://identifiers.org/seed.compound/cpd02021"/>
                  <rdf:li rdf:resource="http://identifiers.org/unipathway.compound/UPC03160"/>
                </rdf:Bag>
              </bqbiol:is>
            </rdf:Description>
          </rdf:RDF>
        </sbml:annotation>
      </species>
      <species boundaryCondition="false" constant="false" hasOnlySubstanceUnits="false" id="M_cpd02295_c0" name="1_4_Dihydroxy_2_naphthoate_c0" metaid="M_cpd02295_c0" sboTerm="SBO:0000247" compartment="c0" fbc:charge="-1" fbc:chemicalFormula="C11H7O4">
        <sbml:annotation xmlns:sbml="http://www.sbml.org/sbml/level3/version1/core">
          <rdf:RDF xmlns:rdf="http://www.w3.org/1999/02/22-rdf-syntax-ns#">
            <rdf:Description rdf:about="#M_cpd02295_c0">
              <bqbiol:is xmlns:bqbiol="http://biomodels.net/biology-qualifiers/">
                <rdf:Bag>
                  <rdf:li rdf:resource="http://identifiers.org/bigg.metabolite/dhna"/>
                  <rdf:li rdf:resource="http://identifiers.org/biocyc/META:DIHYDROXYNAPHTHOATE"/>
                  <rdf:li rdf:resource="http://identifiers.org/biocyc/META:RXN-14090"/>
                  <rdf:li rdf:resource="http://identifiers.org/chebi/CHEBI:11173"/>
                  <rdf:li rdf:resource="http://identifiers.org/chebi/CHEBI:18094"/>
                  <rdf:li rdf:resource="http://identifiers.org/chebi/CHEBI:18933"/>
                  <rdf:li rdf:resource="http://identifiers.org/chebi/CHEBI:539"/>
                  <rdf:li rdf:resource="http://identifiers.org/ec-code/3.1.3.6"/>
                  <rdf:li rdf:resource="http://identifiers.org/kegg.compound/C03657"/>
                  <rdf:li rdf:resource="http://identifiers.org/kegg.reaction/R02370"/>
                  <rdf:li rdf:resource="http://identifiers.org/metanetx.chemical/MNXM552"/>
                  <rdf:li rdf:resource="http://identifiers.org/metanetx.reaction/MNXR181"/>
                  <rdf:li rdf:resource="http://identifiers.org/ncbigi/312945025"/>
                  <rdf:li rdf:resource="http://identifiers.org/rhea/27894"/>
                  <rdf:li rdf:resource="http://identifiers.org/rhea/27895"/>
                  <rdf:li rdf:resource="http://identifiers.org/rhea/27896"/>
                  <rdf:li rdf:resource="http://identifiers.org/rhea/27897"/>
                  <rdf:li rdf:resource="http://identifiers.org/seed.compound/cpd02295"/>
                  <rdf:li rdf:resource="http://identifiers.org/unipathway.compound/UPC03657"/>
                </rdf:Bag>
              </bqbiol:is>
            </rdf:Description>
          </rdf:RDF>
        </sbml:annotation>
      </species>
      <species boundaryCondition="false" constant="false" hasOnlySubstanceUnits="false" id="M_cpd00036_e0" name="Succinate_e0" metaid="M_cpd00036_e0" sboTerm="SBO:0000247" compartment="e0" fbc:charge="-2" fbc:chemicalFormula="C4H4O4">
        <sbml:annotation xmlns:sbml="http://www.sbml.org/sbml/level3/version1/core">
          <rdf:RDF xmlns:rdf="http://www.w3.org/1999/02/22-rdf-syntax-ns#">
            <rdf:Description rdf:about="#M_cpd00036_e0">
              <bqbiol:is xmlns:bqbiol="http://biomodels.net/biology-qualifiers/">
                <rdf:Bag>
                  <rdf:li rdf:resource="http://identifiers.org/bigg.metabolite/succ"/>
                  <rdf:li rdf:resource="http://identifiers.org/biocyc/META:ACSERLY-RXN"/>
                  <rdf:li rdf:resource="http://identifiers.org/biocyc/META:SUC"/>
                  <rdf:li rdf:resource="http://identifiers.org/chebi/CHEBI:15125"/>
                  <rdf:li rdf:resource="http://identifiers.org/chebi/CHEBI:15741"/>
                  <rdf:li rdf:resource="http://identifiers.org/chebi/CHEBI:22941"/>
                  <rdf:li rdf:resource="http://identifiers.org/chebi/CHEBI:22943"/>
                  <rdf:li rdf:resource="http://identifiers.org/chebi/CHEBI:26803"/>
                  <rdf:li rdf:resource="http://identifiers.org/chebi/CHEBI:26807"/>
                  <rdf:li rdf:resource="http://identifiers.org/chebi/CHEBI:30031"/>
                  <rdf:li rdf:resource="http://identifiers.org/chebi/CHEBI:30779"/>
                  <rdf:li rdf:resource="http://identifiers.org/chebi/CHEBI:45639"/>
                  <rdf:li rdf:resource="http://identifiers.org/chebi/CHEBI:9304"/>
                  <rdf:li rdf:resource="http://identifiers.org/ec-code/2.5.1.65"/>
                  <rdf:li rdf:resource="http://identifiers.org/hmdb/HMDB00254"/>
                  <rdf:li rdf:resource="http://identifiers.org/kegg.compound/C00042"/>
                  <rdf:li rdf:resource="http://identifiers.org/kegg.reaction/R00897"/>
                  <rdf:li rdf:resource="http://identifiers.org/lipidmaps/LMFA01170043"/>
                  <rdf:li rdf:resource="http://identifiers.org/metanetx.chemical/MNXM25"/>
                  <rdf:li rdf:resource="http://identifiers.org/metanetx.reaction/MNXR30965"/>
                  <rdf:li rdf:resource="http://identifiers.org/ncbigi/312945508"/>
                  <rdf:li rdf:resource="http://identifiers.org/rhea/14829"/>
                  <rdf:li rdf:resource="http://identifiers.org/rhea/14830"/>
                  <rdf:li rdf:resource="http://identifiers.org/rhea/14831"/>
                  <rdf:li rdf:resource="http://identifiers.org/rhea/14832"/>
                  <rdf:li rdf:resource="http://identifiers.org/seed.compound/cpd00036"/>
                  <rdf:li rdf:resource="http://identifiers.org/umbbd.compound/c0312"/>
                  <rdf:li rdf:resource="http://identifiers.org/unipathway.compound/UPC00042"/>
                  <rdf:li rdf:resource="http://identifiers.org/unipathway.reaction/UCR00897"/>
                  <rdf:li rdf:resource="http://identifiers.org/unipathway.reaction/UER00200"/>
                </rdf:Bag>
              </bqbiol:is>
            </rdf:Description>
          </rdf:RDF>
        </sbml:annotation>
      </species>
      <species boundaryCondition="false" constant="false" hasOnlySubstanceUnits="false" id="M_cpd00036_c0" name="Succinate_c0" metaid="M_cpd00036_c0" sboTerm="SBO:0000247" compartment="c0" fbc:charge="-2" fbc:chemicalFormula="C4H4O4">
        <sbml:annotation xmlns:sbml="http://www.sbml.org/sbml/level3/version1/core">
          <rdf:RDF xmlns:rdf="http://www.w3.org/1999/02/22-rdf-syntax-ns#">
            <rdf:Description rdf:about="#M_cpd00036_c0">
              <bqbiol:is xmlns:bqbiol="http://biomodels.net/biology-qualifiers/">
                <rdf:Bag>
                  <rdf:li rdf:resource="http://identifiers.org/bigg.metabolite/succ"/>
                  <rdf:li rdf:resource="http://identifiers.org/biocyc/META:ACSERLY-RXN"/>
                  <rdf:li rdf:resource="http://identifiers.org/biocyc/META:SUC"/>
                  <rdf:li rdf:resource="http://identifiers.org/chebi/CHEBI:15125"/>
                  <rdf:li rdf:resource="http://identifiers.org/chebi/CHEBI:15741"/>
                  <rdf:li rdf:resource="http://identifiers.org/chebi/CHEBI:22941"/>
                  <rdf:li rdf:resource="http://identifiers.org/chebi/CHEBI:22943"/>
                  <rdf:li rdf:resource="http://identifiers.org/chebi/CHEBI:26803"/>
                  <rdf:li rdf:resource="http://identifiers.org/chebi/CHEBI:26807"/>
                  <rdf:li rdf:resource="http://identifiers.org/chebi/CHEBI:30031"/>
                  <rdf:li rdf:resource="http://identifiers.org/chebi/CHEBI:30779"/>
                  <rdf:li rdf:resource="http://identifiers.org/chebi/CHEBI:45639"/>
                  <rdf:li rdf:resource="http://identifiers.org/chebi/CHEBI:9304"/>
                  <rdf:li rdf:resource="http://identifiers.org/ec-code/2.5.1.65"/>
                  <rdf:li rdf:resource="http://identifiers.org/hmdb/HMDB00254"/>
                  <rdf:li rdf:resource="http://identifiers.org/kegg.compound/C00042"/>
                  <rdf:li rdf:resource="http://identifiers.org/kegg.reaction/R00897"/>
                  <rdf:li rdf:resource="http://identifiers.org/lipidmaps/LMFA01170043"/>
                  <rdf:li rdf:resource="http://identifiers.org/metanetx.chemical/MNXM25"/>
                  <rdf:li rdf:resource="http://identifiers.org/metanetx.reaction/MNXR30965"/>
                  <rdf:li rdf:resource="http://identifiers.org/ncbigi/312945508"/>
                  <rdf:li rdf:resource="http://identifiers.org/rhea/14829"/>
                  <rdf:li rdf:resource="http://identifiers.org/rhea/14830"/>
                  <rdf:li rdf:resource="http://identifiers.org/rhea/14831"/>
                  <rdf:li rdf:resource="http://identifiers.org/rhea/14832"/>
                  <rdf:li rdf:resource="http://identifiers.org/seed.compound/cpd00036"/>
                  <rdf:li rdf:resource="http://identifiers.org/umbbd.compound/c0312"/>
                  <rdf:li rdf:resource="http://identifiers.org/unipathway.compound/UPC00042"/>
                  <rdf:li rdf:resource="http://identifiers.org/unipathway.reaction/UCR00897"/>
                  <rdf:li rdf:resource="http://identifiers.org/unipathway.reaction/UER00200"/>
                </rdf:Bag>
              </bqbiol:is>
            </rdf:Description>
          </rdf:RDF>
        </sbml:annotation>
      </species>
      <species boundaryCondition="false" constant="false" hasOnlySubstanceUnits="false" id="M_cpd00259_c0" name="D_Lyxulose_c0" metaid="M_cpd00259_c0" sboTerm="SBO:0000247" compartment="c0" fbc:charge="0" fbc:chemicalFormula="C5H10O5">
        <sbml:annotation xmlns:sbml="http://www.sbml.org/sbml/level3/version1/core">
          <rdf:RDF xmlns:rdf="http://www.w3.org/1999/02/22-rdf-syntax-ns#">
            <rdf:Description rdf:about="#M_cpd00259_c0">
              <bqbiol:is xmlns:bqbiol="http://biomodels.net/biology-qualifiers/">
                <rdf:Bag>
                  <rdf:li rdf:resource="http://identifiers.org/bigg.metabolite/xylu__D"/>
                  <rdf:li rdf:resource="http://identifiers.org/biocyc/META:D-XYLULOSE"/>
                  <rdf:li rdf:resource="http://identifiers.org/biocyc/META:L-RIBULOSE"/>
                  <rdf:li rdf:resource="http://identifiers.org/biocyc/META:TRANS-RXN0-495"/>
                  <rdf:li rdf:resource="http://identifiers.org/chebi/CHEBI:13035"/>
                  <rdf:li rdf:resource="http://identifiers.org/chebi/CHEBI:13163"/>
                  <rdf:li rdf:resource="http://identifiers.org/chebi/CHEBI:16880"/>
                  <rdf:li rdf:resource="http://identifiers.org/chebi/CHEBI:17140"/>
                  <rdf:li rdf:resource="http://identifiers.org/chebi/CHEBI:21120"/>
                  <rdf:li rdf:resource="http://identifiers.org/chebi/CHEBI:21382"/>
                  <rdf:li rdf:resource="http://identifiers.org/chebi/CHEBI:4268"/>
                  <rdf:li rdf:resource="http://identifiers.org/chebi/CHEBI:46514"/>
                  <rdf:li rdf:resource="http://identifiers.org/chebi/CHEBI:6295"/>
                  <rdf:li rdf:resource="http://identifiers.org/hmdb/HMDB00654"/>
                  <rdf:li rdf:resource="http://identifiers.org/hmdb/HMDB01644"/>
                  <rdf:li rdf:resource="http://identifiers.org/hmdb/HMDB03371"/>
                  <rdf:li rdf:resource="http://identifiers.org/kegg.compound/C00310"/>
                  <rdf:li rdf:resource="http://identifiers.org/kegg.compound/C00508"/>
                  <rdf:li rdf:resource="http://identifiers.org/metanetx.chemical/MNXM685"/>
                  <rdf:li rdf:resource="http://identifiers.org/metanetx.reaction/MNXR1804"/>
                  <rdf:li rdf:resource="http://identifiers.org/ncbigi/312945642"/>
                  <rdf:li rdf:resource="http://identifiers.org/seed.compound/cpd00259"/>
                  <rdf:li rdf:resource="http://identifiers.org/seed.compound/cpd00397"/>
                  <rdf:li rdf:resource="http://identifiers.org/unipathway.compound/UPC00310"/>
                  <rdf:li rdf:resource="http://identifiers.org/unipathway.compound/UPC00508"/>
                </rdf:Bag>
              </bqbiol:is>
            </rdf:Description>
          </rdf:RDF>
        </sbml:annotation>
      </species>
      <species boundaryCondition="false" constant="false" hasOnlySubstanceUnits="false" id="M_cpd00198_c0" name="D_Xylulose5_phosphate_c0" metaid="M_cpd00198_c0" sboTerm="SBO:0000247" compartment="c0" fbc:charge="-1" fbc:chemicalFormula="C5H10O8P">
        <sbml:annotation xmlns:sbml="http://www.sbml.org/sbml/level3/version1/core">
          <rdf:RDF xmlns:rdf="http://www.w3.org/1999/02/22-rdf-syntax-ns#">
            <rdf:Description rdf:about="#M_cpd00198_c0">
              <bqbiol:is xmlns:bqbiol="http://biomodels.net/biology-qualifiers/">
                <rdf:Bag>
                  <rdf:li rdf:resource="http://identifiers.org/bigg.metabolite/xu5p__D"/>
                  <rdf:li rdf:resource="http://identifiers.org/biocyc/META:XYLULOSE-5-PHOSPHATE"/>
                  <rdf:li rdf:resource="http://identifiers.org/chebi/CHEBI:13036"/>
                  <rdf:li rdf:resource="http://identifiers.org/chebi/CHEBI:16332"/>
                  <rdf:li rdf:resource="http://identifiers.org/chebi/CHEBI:21121"/>
                  <rdf:li rdf:resource="http://identifiers.org/chebi/CHEBI:27354"/>
                  <rdf:li rdf:resource="http://identifiers.org/chebi/CHEBI:4269"/>
                  <rdf:li rdf:resource="http://identifiers.org/chebi/CHEBI:57737"/>
                  <rdf:li rdf:resource="http://identifiers.org/hmdb/HMDB00868"/>
                  <rdf:li rdf:resource="http://identifiers.org/hmdb/HMDB06212"/>
                  <rdf:li rdf:resource="http://identifiers.org/kegg.compound/C00231"/>
                  <rdf:li rdf:resource="http://identifiers.org/metanetx.chemical/MNXM186"/>
                  <rdf:li rdf:resource="http://identifiers.org/metanetx.reaction/MNXR82401"/>
                  <rdf:li rdf:resource="http://identifiers.org/ncbigi/312945639"/>
                  <rdf:li rdf:resource="http://identifiers.org/seed.compound/cpd00198"/>
                  <rdf:li rdf:resource="http://identifiers.org/unipathway.compound/UPC00231"/>
                </rdf:Bag>
              </bqbiol:is>
            </rdf:Description>
          </rdf:RDF>
        </sbml:annotation>
      </species>
      <species boundaryCondition="false" constant="false" hasOnlySubstanceUnits="false" id="M_cpd00072_c0" name="D_fructose_6_phosphate_c0" metaid="M_cpd00072_c0" sboTerm="SBO:0000247" compartment="c0" fbc:charge="-1" fbc:chemicalFormula="C6H12O9P">
        <sbml:annotation xmlns:sbml="http://www.sbml.org/sbml/level3/version1/core">
          <rdf:RDF xmlns:rdf="http://www.w3.org/1999/02/22-rdf-syntax-ns#">
            <rdf:Description rdf:about="#M_cpd00072_c0">
              <bqbiol:is xmlns:bqbiol="http://biomodels.net/biology-qualifiers/">
                <rdf:Bag>
                  <rdf:li rdf:resource="http://identifiers.org/bigg.metabolite/f6p"/>
                  <rdf:li rdf:resource="http://identifiers.org/biocyc/META:CPD-15709"/>
                  <rdf:li rdf:resource="http://identifiers.org/chebi/CHEBI:12926"/>
                  <rdf:li rdf:resource="http://identifiers.org/chebi/CHEBI:15946"/>
                  <rdf:li rdf:resource="http://identifiers.org/chebi/CHEBI:20935"/>
                  <rdf:li rdf:resource="http://identifiers.org/chebi/CHEBI:4124"/>
                  <rdf:li rdf:resource="http://identifiers.org/chebi/CHEBI:42406"/>
                  <rdf:li rdf:resource="http://identifiers.org/chebi/CHEBI:57579"/>
                  <rdf:li rdf:resource="http://identifiers.org/chebi/CHEBI:61527"/>
                  <rdf:li rdf:resource="http://identifiers.org/chebi/CHEBI:61553"/>
                  <rdf:li rdf:resource="http://identifiers.org/hmdb/HMDB00124"/>
                  <rdf:li rdf:resource="http://identifiers.org/kegg.compound/C00085"/>
                  <rdf:li rdf:resource="http://identifiers.org/metanetx.chemical/MNXM89629"/>
                  <rdf:li rdf:resource="http://identifiers.org/metanetx.reaction/MNXR81444"/>
                  <rdf:li rdf:resource="http://identifiers.org/ncbigi/312945072"/>
                  <rdf:li rdf:resource="http://identifiers.org/seed.compound/cpd00072"/>
                  <rdf:li rdf:resource="http://identifiers.org/unipathway.compound/UPC00085"/>
                </rdf:Bag>
              </bqbiol:is>
            </rdf:Description>
          </rdf:RDF>
        </sbml:annotation>
      </species>
      <species boundaryCondition="false" constant="false" hasOnlySubstanceUnits="false" id="M_cpd00290_c0" name="D_fructose_1_6_bisphosphate_c0" metaid="M_cpd00290_c0" sboTerm="SBO:0000247" compartment="c0" fbc:charge="-2" fbc:chemicalFormula="C6H12O12P2">
        <sbml:annotation xmlns:sbml="http://www.sbml.org/sbml/level3/version1/core">
          <rdf:RDF xmlns:rdf="http://www.w3.org/1999/02/22-rdf-syntax-ns#">
            <rdf:Description rdf:about="#M_cpd00290_c0">
              <bqbiol:is xmlns:bqbiol="http://biomodels.net/biology-qualifiers/">
                <rdf:Bag>
                  <rdf:li rdf:resource="http://identifiers.org/bigg.metabolite/fdp"/>
                  <rdf:li rdf:resource="http://identifiers.org/chebi/CHEBI:37736"/>
                  <rdf:li rdf:resource="http://identifiers.org/chebi/CHEBI:49299"/>
                  <rdf:li rdf:resource="http://identifiers.org/ec-code/1.4.3.6"/>
                  <rdf:li rdf:resource="http://identifiers.org/kegg.compound/C00354"/>
                  <rdf:li rdf:resource="http://identifiers.org/metanetx.chemical/MNXM417"/>
                  <rdf:li rdf:resource="http://identifiers.org/metanetx.reaction/MNXR81447"/>
                  <rdf:li rdf:resource="http://identifiers.org/ncbigi/312945078"/>
                  <rdf:li rdf:resource="http://identifiers.org/seed.compound/cpd00290"/>
                  <rdf:li rdf:resource="http://identifiers.org/unipathway.compound/UPC00354"/>
                </rdf:Bag>
              </bqbiol:is>
            </rdf:Description>
          </rdf:RDF>
        </sbml:annotation>
      </species>
      <species boundaryCondition="false" constant="false" hasOnlySubstanceUnits="false" id="M_cpd00101_c0" name="ribose_5_phosphate_c0" metaid="M_cpd00101_c0" sboTerm="SBO:0000247" compartment="c0" fbc:charge="-1" fbc:chemicalFormula="C5H10O8P">
        <sbml:annotation xmlns:sbml="http://www.sbml.org/sbml/level3/version1/core">
          <rdf:RDF xmlns:rdf="http://www.w3.org/1999/02/22-rdf-syntax-ns#">
            <rdf:Description rdf:about="#M_cpd00101_c0">
              <bqbiol:is xmlns:bqbiol="http://biomodels.net/biology-qualifiers/">
                <rdf:Bag>
                  <rdf:li rdf:resource="http://identifiers.org/bigg.metabolite/r5p"/>
                  <rdf:li rdf:resource="http://identifiers.org/biocyc/META:CPD-15318"/>
                  <rdf:li rdf:resource="http://identifiers.org/biocyc/META:HEMN-RXN"/>
                  <rdf:li rdf:resource="http://identifiers.org/chebi/CHEBI:10270"/>
                  <rdf:li rdf:resource="http://identifiers.org/chebi/CHEBI:12331"/>
                  <rdf:li rdf:resource="http://identifiers.org/chebi/CHEBI:18189"/>
                  <rdf:li rdf:resource="http://identifiers.org/chebi/CHEBI:22413"/>
                  <rdf:li rdf:resource="http://identifiers.org/ec-code/1.3.99.22"/>
                  <rdf:li rdf:resource="http://identifiers.org/kegg.compound/C03736"/>
                  <rdf:li rdf:resource="http://identifiers.org/kegg.reaction/R06895"/>
                  <rdf:li rdf:resource="http://identifiers.org/metanetx.chemical/MNXM15900"/>
                  <rdf:li rdf:resource="http://identifiers.org/metanetx.reaction/MNXR1273"/>
                  <rdf:li rdf:resource="http://identifiers.org/ncbigi/312945465"/>
                  <rdf:li rdf:resource="http://identifiers.org/rhea/15425"/>
                  <rdf:li rdf:resource="http://identifiers.org/rhea/15426"/>
                  <rdf:li rdf:resource="http://identifiers.org/rhea/15427"/>
                  <rdf:li rdf:resource="http://identifiers.org/rhea/15428"/>
                  <rdf:li rdf:resource="http://identifiers.org/seed.compound/cpd00101"/>
                  <rdf:li rdf:resource="http://identifiers.org/unipathway.reaction/UCR06895"/>
                  <rdf:li rdf:resource="http://identifiers.org/unipathway.reaction/UER00323"/>
                </rdf:Bag>
              </bqbiol:is>
            </rdf:Description>
          </rdf:RDF>
        </sbml:annotation>
      </species>
      <species boundaryCondition="false" constant="false" hasOnlySubstanceUnits="false" id="M_cpd00847_c0" name="Ribose_1_5_bisphosphate_c0" metaid="M_cpd00847_c0" sboTerm="SBO:0000247" compartment="c0" fbc:charge="-2" fbc:chemicalFormula="C5H10O11P2">
        <sbml:annotation xmlns:sbml="http://www.sbml.org/sbml/level3/version1/core">
          <rdf:RDF xmlns:rdf="http://www.w3.org/1999/02/22-rdf-syntax-ns#">
            <rdf:Description rdf:about="#M_cpd00847_c0">
              <bqbiol:is xmlns:bqbiol="http://biomodels.net/biology-qualifiers/">
                <rdf:Bag>
                  <rdf:li rdf:resource="http://identifiers.org/bigg.metabolite/r15bp"/>
                  <rdf:li rdf:resource="http://identifiers.org/biocyc/META:RIBOSE-15-BISPHOSPHATE"/>
                  <rdf:li rdf:resource="http://identifiers.org/chebi/CHEBI:13012"/>
                  <rdf:li rdf:resource="http://identifiers.org/chebi/CHEBI:17994"/>
                  <rdf:li rdf:resource="http://identifiers.org/chebi/CHEBI:21079"/>
                  <rdf:li rdf:resource="http://identifiers.org/chebi/CHEBI:4234"/>
                  <rdf:li rdf:resource="http://identifiers.org/chebi/CHEBI:58345"/>
                  <rdf:li rdf:resource="http://identifiers.org/chebi/CHEBI:68688"/>
                  <rdf:li rdf:resource="http://identifiers.org/chebi/CHEBI:68819"/>
                  <rdf:li rdf:resource="http://identifiers.org/ec-code/4.1.99.18"/>
                  <rdf:li rdf:resource="http://identifiers.org/hmdb/HMDB11688"/>
                  <rdf:li rdf:resource="http://identifiers.org/kegg.compound/C01151"/>
                  <rdf:li rdf:resource="http://identifiers.org/kegg.reaction/R09394"/>
                  <rdf:li rdf:resource="http://identifiers.org/metanetx.chemical/MNXM881"/>
                  <rdf:li rdf:resource="http://identifiers.org/metanetx.reaction/MNXR61132"/>
                  <rdf:li rdf:resource="http://identifiers.org/ncbigi/312945463"/>
                  <rdf:li rdf:resource="http://identifiers.org/seed.compound/cpd00847"/>
                  <rdf:li rdf:resource="http://identifiers.org/unipathway.compound/UPC01151"/>
                </rdf:Bag>
              </bqbiol:is>
            </rdf:Description>
          </rdf:RDF>
        </sbml:annotation>
      </species>
      <species boundaryCondition="false" constant="false" hasOnlySubstanceUnits="false" id="M_cpd15317_c0" name="1_Acyl_sn_glycero_3_phosphoethanolamine_hexadec_9_enoyl_c0" metaid="M_cpd15317_c0" compartment="c0" fbc:charge="0" fbc:chemicalFormula="C21H42NO7P">
        <sbml:annotation xmlns:sbml="http://www.sbml.org/sbml/level3/version1/core">
          <rdf:RDF xmlns:rdf="http://www.w3.org/1999/02/22-rdf-syntax-ns#">
            <rdf:Description rdf:about="#M_cpd15317_c0">
              <bqbiol:is xmlns:bqbiol="http://biomodels.net/biology-qualifiers/">
                <rdf:Bag>
                  <rdf:li rdf:resource="http://identifiers.org/metanetx.chemical/MNXM147671"/>
                </rdf:Bag>
              </bqbiol:is>
            </rdf:Description>
          </rdf:RDF>
        </sbml:annotation>
      </species>
      <species boundaryCondition="false" constant="false" hasOnlySubstanceUnits="false" id="M_cpd00908_c0" name="Glycerophosphoethanolamine_c0" metaid="M_cpd00908_c0" sboTerm="SBO:0000247" compartment="c0" fbc:charge="0" fbc:chemicalFormula="C5H14NO6P">
        <sbml:annotation xmlns:sbml="http://www.sbml.org/sbml/level3/version1/core">
          <rdf:RDF xmlns:rdf="http://www.w3.org/1999/02/22-rdf-syntax-ns#">
            <rdf:Description rdf:about="#M_cpd00908_c0">
              <bqbiol:is xmlns:bqbiol="http://biomodels.net/biology-qualifiers/">
                <rdf:Bag>
                  <rdf:li rdf:resource="http://identifiers.org/bigg.metabolite/g3pe"/>
                  <rdf:li rdf:resource="http://identifiers.org/biocyc/META:ALKYL-SN-GLYCERO-PHOSPHOETHANOLAMINE"/>
                  <rdf:li rdf:resource="http://identifiers.org/biocyc/META:L-1-GLYCEROPHOSPHORYLETHANOL-AMINE"/>
                  <rdf:li rdf:resource="http://identifiers.org/chebi/CHEBI:10647"/>
                  <rdf:li rdf:resource="http://identifiers.org/chebi/CHEBI:12842"/>
                  <rdf:li rdf:resource="http://identifiers.org/chebi/CHEBI:16929"/>
                  <rdf:li rdf:resource="http://identifiers.org/chebi/CHEBI:26699"/>
                  <rdf:li rdf:resource="http://identifiers.org/chebi/CHEBI:52330"/>
                  <rdf:li rdf:resource="http://identifiers.org/chebi/CHEBI:57952"/>
                  <rdf:li rdf:resource="http://identifiers.org/hmdb/HMDB59660"/>
                  <rdf:li rdf:resource="http://identifiers.org/kegg.compound/C01233"/>
                  <rdf:li rdf:resource="http://identifiers.org/metanetx.chemical/MNXM368"/>
                  <rdf:li rdf:resource="http://identifiers.org/metanetx.reaction/MNXR68254"/>
                  <rdf:li rdf:resource="http://identifiers.org/ncbigi/312945109"/>
                  <rdf:li rdf:resource="http://identifiers.org/seed.compound/cpd00908"/>
                </rdf:Bag>
              </bqbiol:is>
            </rdf:Description>
          </rdf:RDF>
        </sbml:annotation>
      </species>
      <species boundaryCondition="false" constant="false" hasOnlySubstanceUnits="false" id="M_cpd15237_c0" name="hexadecenoate_c0" metaid="M_cpd15237_c0" compartment="c0" fbc:charge="-1" fbc:chemicalFormula="C16H29O2">
        <sbml:annotation xmlns:sbml="http://www.sbml.org/sbml/level3/version1/core">
          <rdf:RDF xmlns:rdf="http://www.w3.org/1999/02/22-rdf-syntax-ns#">
            <rdf:Description rdf:about="#M_cpd15237_c0">
              <bqbiol:is xmlns:bqbiol="http://biomodels.net/biology-qualifiers/">
                <rdf:Bag>
                  <rdf:li rdf:resource="http://identifiers.org/chebi/CHEBI:24548"/>
                  <rdf:li rdf:resource="http://identifiers.org/chebi/CHEBI:78095"/>
                  <rdf:li rdf:resource="http://identifiers.org/metanetx.chemical/MNXM56352"/>
                </rdf:Bag>
              </bqbiol:is>
            </rdf:Description>
          </rdf:RDF>
        </sbml:annotation>
      </species>
      <species boundaryCondition="false" constant="false" hasOnlySubstanceUnits="false" id="M_cpd11576_e0" name="L_methionine_R_oxide_e0" metaid="M_cpd11576_e0" compartment="e0" fbc:charge="0" fbc:chemicalFormula="C5H11NO3S">
        <sbml:annotation xmlns:sbml="http://www.sbml.org/sbml/level3/version1/core">
          <rdf:RDF xmlns:rdf="http://www.w3.org/1999/02/22-rdf-syntax-ns#">
            <rdf:Description rdf:about="#M_cpd11576_e0">
              <bqbiol:is xmlns:bqbiol="http://biomodels.net/biology-qualifiers/">
                <rdf:Bag>
                  <rdf:li rdf:resource="http://identifiers.org/metanetx.chemical/MNXM8825"/>
                </rdf:Bag>
              </bqbiol:is>
            </rdf:Description>
          </rdf:RDF>
        </sbml:annotation>
      </species>
      <species boundaryCondition="false" constant="false" hasOnlySubstanceUnits="false" id="M_cpd11576_c0" name="L_methionine_R_oxide_c0" metaid="M_cpd11576_c0" compartment="c0" fbc:charge="0" fbc:chemicalFormula="C5H11NO3S">
        <sbml:annotation xmlns:sbml="http://www.sbml.org/sbml/level3/version1/core">
          <rdf:RDF xmlns:rdf="http://www.w3.org/1999/02/22-rdf-syntax-ns#">
            <rdf:Description rdf:about="#M_cpd11576_c0">
              <bqbiol:is xmlns:bqbiol="http://biomodels.net/biology-qualifiers/">
                <rdf:Bag>
                  <rdf:li rdf:resource="http://identifiers.org/metanetx.chemical/MNXM8825"/>
                </rdf:Bag>
              </bqbiol:is>
            </rdf:Description>
          </rdf:RDF>
        </sbml:annotation>
      </species>
      <species boundaryCondition="false" constant="false" hasOnlySubstanceUnits="false" id="M_cpd00191_c0" name="3_Oxopropanoate_c0" metaid="M_cpd00191_c0" sboTerm="SBO:0000247" compartment="c0" fbc:charge="-1" fbc:chemicalFormula="C3H3O3">
        <sbml:annotation xmlns:sbml="http://www.sbml.org/sbml/level3/version1/core">
          <rdf:RDF xmlns:rdf="http://www.w3.org/1999/02/22-rdf-syntax-ns#">
            <rdf:Description rdf:about="#M_cpd00191_c0">
              <bqbiol:is xmlns:bqbiol="http://biomodels.net/biology-qualifiers/">
                <rdf:Bag>
                  <rdf:li rdf:resource="http://identifiers.org/bigg.metabolite/msa"/>
                  <rdf:li rdf:resource="http://identifiers.org/biocyc/META:CPD-1135"/>
                  <rdf:li rdf:resource="http://identifiers.org/biocyc/META:MALONATE-S-ALD"/>
                  <rdf:li rdf:resource="http://identifiers.org/chebi/CHEBI:11877"/>
                  <rdf:li rdf:resource="http://identifiers.org/chebi/CHEBI:14564"/>
                  <rdf:li rdf:resource="http://identifiers.org/chebi/CHEBI:1651"/>
                  <rdf:li rdf:resource="http://identifiers.org/chebi/CHEBI:17960"/>
                  <rdf:li rdf:resource="http://identifiers.org/chebi/CHEBI:20180"/>
                  <rdf:li rdf:resource="http://identifiers.org/chebi/CHEBI:29480"/>
                  <rdf:li rdf:resource="http://identifiers.org/chebi/CHEBI:33190"/>
                  <rdf:li rdf:resource="http://identifiers.org/hmdb/HMDB11111"/>
                  <rdf:li rdf:resource="http://identifiers.org/hmdb/HMDB11666"/>
                  <rdf:li rdf:resource="http://identifiers.org/kegg.compound/C00222"/>
                  <rdf:li rdf:resource="http://identifiers.org/kegg.compound/C12069"/>
                  <rdf:li rdf:resource="http://identifiers.org/metanetx.chemical/MNXM244"/>
                  <rdf:li rdf:resource="http://identifiers.org/metanetx.reaction/MNXR786"/>
                  <rdf:li rdf:resource="http://identifiers.org/ncbigi/312945315"/>
                  <rdf:li rdf:resource="http://identifiers.org/seed.compound/cpd00191"/>
                  <rdf:li rdf:resource="http://identifiers.org/seed.compound/cpd08857"/>
                  <rdf:li rdf:resource="http://identifiers.org/umbbd.compound/c0287"/>
                  <rdf:li rdf:resource="http://identifiers.org/unipathway.compound/UPC00222"/>
                </rdf:Bag>
              </bqbiol:is>
            </rdf:Description>
          </rdf:RDF>
        </sbml:annotation>
      </species>
      <species boundaryCondition="false" constant="false" hasOnlySubstanceUnits="false" id="M_cpd04097_c0" name="Pb_c0" metaid="M_cpd04097_c0" compartment="c0" fbc:charge="2" fbc:chemicalFormula="Pb">
        <sbml:annotation xmlns:sbml="http://www.sbml.org/sbml/level3/version1/core">
          <rdf:RDF xmlns:rdf="http://www.w3.org/1999/02/22-rdf-syntax-ns#">
            <rdf:Description rdf:about="#M_cpd04097_c0">
              <bqbiol:is xmlns:bqbiol="http://biomodels.net/biology-qualifiers/">
                <rdf:Bag>
                  <rdf:li rdf:resource="http://identifiers.org/metanetx.chemical/MNXM19009"/>
                </rdf:Bag>
              </bqbiol:is>
            </rdf:Description>
          </rdf:RDF>
        </sbml:annotation>
      </species>
      <species boundaryCondition="false" constant="false" hasOnlySubstanceUnits="false" id="M_cpd04097_e0" name="Pb_e0" metaid="M_cpd04097_e0" compartment="e0" fbc:charge="2" fbc:chemicalFormula="Pb">
        <sbml:annotation xmlns:sbml="http://www.sbml.org/sbml/level3/version1/core">
          <rdf:RDF xmlns:rdf="http://www.w3.org/1999/02/22-rdf-syntax-ns#">
            <rdf:Description rdf:about="#M_cpd04097_e0">
              <bqbiol:is xmlns:bqbiol="http://biomodels.net/biology-qualifiers/">
                <rdf:Bag>
                  <rdf:li rdf:resource="http://identifiers.org/metanetx.chemical/MNXM19009"/>
                </rdf:Bag>
              </bqbiol:is>
            </rdf:Description>
          </rdf:RDF>
        </sbml:annotation>
      </species>
      <species boundaryCondition="false" constant="false" hasOnlySubstanceUnits="false" id="M_cpd00311_c0" name="Guanosine_c0" metaid="M_cpd00311_c0" sboTerm="SBO:0000247" compartment="c0" fbc:charge="0" fbc:chemicalFormula="C10H13N5O5">
        <sbml:annotation xmlns:sbml="http://www.sbml.org/sbml/level3/version1/core">
          <rdf:RDF xmlns:rdf="http://www.w3.org/1999/02/22-rdf-syntax-ns#">
            <rdf:Description rdf:about="#M_cpd00311_c0">
              <bqbiol:is xmlns:bqbiol="http://biomodels.net/biology-qualifiers/">
                <rdf:Bag>
                  <rdf:li rdf:resource="http://identifiers.org/bigg.metabolite/gsn"/>
                  <rdf:li rdf:resource="http://identifiers.org/biocyc/META:CPD-15142"/>
                  <rdf:li rdf:resource="http://identifiers.org/biocyc/META:GUANOSINE"/>
                  <rdf:li rdf:resource="http://identifiers.org/chebi/CHEBI:14375"/>
                  <rdf:li rdf:resource="http://identifiers.org/chebi/CHEBI:16750"/>
                  <rdf:li rdf:resource="http://identifiers.org/chebi/CHEBI:24444"/>
                  <rdf:li rdf:resource="http://identifiers.org/chebi/CHEBI:42840"/>
                  <rdf:li rdf:resource="http://identifiers.org/chebi/CHEBI:42847"/>
                  <rdf:li rdf:resource="http://identifiers.org/chebi/CHEBI:42853"/>
                  <rdf:li rdf:resource="http://identifiers.org/chebi/CHEBI:471737"/>
                  <rdf:li rdf:resource="http://identifiers.org/chebi/CHEBI:5564"/>
                  <rdf:li rdf:resource="http://identifiers.org/chebi/CHEBI:73141"/>
                  <rdf:li rdf:resource="http://identifiers.org/hmdb/HMDB00133"/>
                  <rdf:li rdf:resource="http://identifiers.org/kegg.compound/C00387"/>
                  <rdf:li rdf:resource="http://identifiers.org/metanetx.chemical/MNXM401"/>
                  <rdf:li rdf:resource="http://identifiers.org/metanetx.reaction/MNXR81565"/>
                  <rdf:li rdf:resource="http://identifiers.org/ncbigi/312945176"/>
                  <rdf:li rdf:resource="http://identifiers.org/seed.compound/cpd00311"/>
                </rdf:Bag>
              </bqbiol:is>
            </rdf:Description>
          </rdf:RDF>
        </sbml:annotation>
      </species>
      <species boundaryCondition="false" constant="false" hasOnlySubstanceUnits="false" id="M_cpd00013_c0" name="NH3_c0" metaid="M_cpd00013_c0" sboTerm="SBO:0000247" compartment="c0" fbc:charge="1" fbc:chemicalFormula="H4N">
        <sbml:annotation xmlns:sbml="http://www.sbml.org/sbml/level3/version1/core">
          <rdf:RDF xmlns:rdf="http://www.w3.org/1999/02/22-rdf-syntax-ns#">
            <rdf:Description rdf:about="#M_cpd00013_c0">
              <bqbiol:is xmlns:bqbiol="http://biomodels.net/biology-qualifiers/">
                <rdf:Bag>
                  <rdf:li rdf:resource="http://identifiers.org/bigg.metabolite/nh4"/>
                  <rdf:li rdf:resource="http://identifiers.org/biocyc/META:TRANS-RXN0-551"/>
                  <rdf:li rdf:resource="http://identifiers.org/metanetx.chemical/MNXM84"/>
                  <rdf:li rdf:resource="http://identifiers.org/metanetx.reaction/MNXR854"/>
                  <rdf:li rdf:resource="http://identifiers.org/ncbigi/312945330"/>
                  <rdf:li rdf:resource="http://identifiers.org/seed.compound/cpd00013"/>
                </rdf:Bag>
              </bqbiol:is>
            </rdf:Description>
          </rdf:RDF>
        </sbml:annotation>
      </species>
      <species boundaryCondition="false" constant="false" hasOnlySubstanceUnits="false" id="M_cpd01217_c0" name="Xanthosine_c0" metaid="M_cpd01217_c0" sboTerm="SBO:0000247" compartment="c0" fbc:charge="0" fbc:chemicalFormula="C10H12N4O6">
        <sbml:annotation xmlns:sbml="http://www.sbml.org/sbml/level3/version1/core">
          <rdf:RDF xmlns:rdf="http://www.w3.org/1999/02/22-rdf-syntax-ns#">
            <rdf:Description rdf:about="#M_cpd01217_c0">
              <bqbiol:is xmlns:bqbiol="http://biomodels.net/biology-qualifiers/">
                <rdf:Bag>
                  <rdf:li rdf:resource="http://identifiers.org/bigg.metabolite/xtsn"/>
                  <rdf:li rdf:resource="http://identifiers.org/biocyc/META:XANTHOSINE"/>
                  <rdf:li rdf:resource="http://identifiers.org/chebi/CHEBI:10066"/>
                  <rdf:li rdf:resource="http://identifiers.org/chebi/CHEBI:15323"/>
                  <rdf:li rdf:resource="http://identifiers.org/chebi/CHEBI:18107"/>
                  <rdf:li rdf:resource="http://identifiers.org/chebi/CHEBI:27327"/>
                  <rdf:li rdf:resource="http://identifiers.org/hmdb/HMDB00299"/>
                  <rdf:li rdf:resource="http://identifiers.org/kegg.compound/C01762"/>
                  <rdf:li rdf:resource="http://identifiers.org/metanetx.chemical/MNXM687"/>
                  <rdf:li rdf:resource="http://identifiers.org/metanetx.reaction/MNXR82400"/>
                  <rdf:li rdf:resource="http://identifiers.org/ncbigi/312945638"/>
                  <rdf:li rdf:resource="http://identifiers.org/seed.compound/cpd01217"/>
                  <rdf:li rdf:resource="http://identifiers.org/unipathway.compound/UPC01762"/>
                </rdf:Bag>
              </bqbiol:is>
            </rdf:Description>
          </rdf:RDF>
        </sbml:annotation>
      </species>
      <species boundaryCondition="false" constant="false" hasOnlySubstanceUnits="false" id="M_cpd15540_c0" name="Phosphatidylglycerol_dioctadecanoyl_c0" metaid="M_cpd15540_c0" sboTerm="SBO:0000247" compartment="c0" fbc:charge="-1" fbc:chemicalFormula="C42H82O10P">
        <sbml:annotation xmlns:sbml="http://www.sbml.org/sbml/level3/version1/core">
          <rdf:RDF xmlns:rdf="http://www.w3.org/1999/02/22-rdf-syntax-ns#">
            <rdf:Description rdf:about="#M_cpd15540_c0">
              <bqbiol:is xmlns:bqbiol="http://biomodels.net/biology-qualifiers/">
                <rdf:Bag>
                  <rdf:li rdf:resource="http://identifiers.org/bigg.metabolite/pg180"/>
                  <rdf:li rdf:resource="http://identifiers.org/biocyc/META:CPD-12822"/>
                  <rdf:li rdf:resource="http://identifiers.org/chebi/CHEBI:61056"/>
                  <rdf:li rdf:resource="http://identifiers.org/ec-code/3.6.1.26"/>
                  <rdf:li rdf:resource="http://identifiers.org/hmdb/HMDB10602"/>
                  <rdf:li rdf:resource="http://identifiers.org/lipidmaps/LMGP04010038"/>
                  <rdf:li rdf:resource="http://identifiers.org/metanetx.chemical/MNXM75102"/>
                  <rdf:li rdf:resource="http://identifiers.org/metanetx.reaction/MNXR68490"/>
                  <rdf:li rdf:resource="http://identifiers.org/ncbigi/312945395"/>
                  <rdf:li rdf:resource="http://identifiers.org/seed.compound/cpd15540"/>
                </rdf:Bag>
              </bqbiol:is>
            </rdf:Description>
          </rdf:RDF>
        </sbml:annotation>
      </species>
      <species boundaryCondition="false" constant="false" hasOnlySubstanceUnits="false" id="M_cpd00100_c0" name="Glycerol_c0" metaid="M_cpd00100_c0" sboTerm="SBO:0000247" compartment="c0" fbc:charge="0" fbc:chemicalFormula="C3H8O3">
        <sbml:annotation xmlns:sbml="http://www.sbml.org/sbml/level3/version1/core">
          <rdf:RDF xmlns:rdf="http://www.w3.org/1999/02/22-rdf-syntax-ns#">
            <rdf:Description rdf:about="#M_cpd00100_c0">
              <bqbiol:is xmlns:bqbiol="http://biomodels.net/biology-qualifiers/">
                <rdf:Bag>
                  <rdf:li rdf:resource="http://identifiers.org/bigg.metabolite/glyc"/>
                  <rdf:li rdf:resource="http://identifiers.org/biocyc/META:1-ALKYL-SN-GLYCEROL"/>
                  <rdf:li rdf:resource="http://identifiers.org/biocyc/META:ADCLY-RXN"/>
                  <rdf:li rdf:resource="http://identifiers.org/biocyc/META:GLYCEROL"/>
                  <rdf:li rdf:resource="http://identifiers.org/chebi/CHEBI:131422"/>
                  <rdf:li rdf:resource="http://identifiers.org/chebi/CHEBI:14334"/>
                  <rdf:li rdf:resource="http://identifiers.org/chebi/CHEBI:17754"/>
                  <rdf:li rdf:resource="http://identifiers.org/chebi/CHEBI:24351"/>
                  <rdf:li rdf:resource="http://identifiers.org/chebi/CHEBI:42998"/>
                  <rdf:li rdf:resource="http://identifiers.org/chebi/CHEBI:5448"/>
                  <rdf:li rdf:resource="http://identifiers.org/ec-code/4.1.3.38"/>
                  <rdf:li rdf:resource="http://identifiers.org/hmdb/HMDB00131"/>
                  <rdf:li rdf:resource="http://identifiers.org/kegg.compound/C00116"/>
                  <rdf:li rdf:resource="http://identifiers.org/kegg.compound/D00028"/>
                  <rdf:li rdf:resource="http://identifiers.org/kegg.reaction/R05553"/>
                  <rdf:li rdf:resource="http://identifiers.org/metanetx.chemical/MNXM89612"/>
                  <rdf:li rdf:resource="http://identifiers.org/metanetx.reaction/MNXR467"/>
                  <rdf:li rdf:resource="http://identifiers.org/ncbigi/312945159"/>
                  <rdf:li rdf:resource="http://identifiers.org/rhea/16201"/>
                  <rdf:li rdf:resource="http://identifiers.org/rhea/16202"/>
                  <rdf:li rdf:resource="http://identifiers.org/rhea/16203"/>
                  <rdf:li rdf:resource="http://identifiers.org/rhea/16204"/>
                  <rdf:li rdf:resource="http://identifiers.org/seed.compound/cpd00100"/>
                  <rdf:li rdf:resource="http://identifiers.org/umbbd.compound/c0066"/>
                  <rdf:li rdf:resource="http://identifiers.org/unipathway.compound/UPC00116"/>
                  <rdf:li rdf:resource="http://identifiers.org/unipathway.reaction/UCR05553"/>
                  <rdf:li rdf:resource="http://identifiers.org/unipathway.reaction/UER00150"/>
                </rdf:Bag>
              </bqbiol:is>
            </rdf:Description>
          </rdf:RDF>
        </sbml:annotation>
      </species>
      <species boundaryCondition="false" constant="false" hasOnlySubstanceUnits="false" id="M_cpd15793_c0" name="Stearoylcardiolipin_B_subtilis_c0" metaid="M_cpd15793_c0" compartment="c0" fbc:charge="-2" fbc:chemicalFormula="C81H156O17P2">
        <sbml:annotation xmlns:sbml="http://www.sbml.org/sbml/level3/version1/core">
          <rdf:RDF xmlns:rdf="http://www.w3.org/1999/02/22-rdf-syntax-ns#">
            <rdf:Description rdf:about="#M_cpd15793_c0">
              <bqbiol:is xmlns:bqbiol="http://biomodels.net/biology-qualifiers/">
                <rdf:Bag>
                  <rdf:li rdf:resource="http://identifiers.org/metanetx.chemical/MNXM6440"/>
                </rdf:Bag>
              </bqbiol:is>
            </rdf:Description>
          </rdf:RDF>
        </sbml:annotation>
      </species>
      <species boundaryCondition="false" constant="false" hasOnlySubstanceUnits="false" id="M_cpd00807_c0" name="L_histidinol_phosphate_c0" metaid="M_cpd00807_c0" sboTerm="SBO:0000247" compartment="c0" fbc:charge="0" fbc:chemicalFormula="C6H12N3O4P">
        <sbml:annotation xmlns:sbml="http://www.sbml.org/sbml/level3/version1/core">
          <rdf:RDF xmlns:rdf="http://www.w3.org/1999/02/22-rdf-syntax-ns#">
            <rdf:Description rdf:about="#M_cpd00807_c0">
              <bqbiol:is xmlns:bqbiol="http://biomodels.net/biology-qualifiers/">
                <rdf:Bag>
                  <rdf:li rdf:resource="http://identifiers.org/bigg.metabolite/hisp"/>
                  <rdf:li rdf:resource="http://identifiers.org/biocyc/META:L-HISTIDINOL-P"/>
                  <rdf:li rdf:resource="http://identifiers.org/chebi/CHEBI:13119"/>
                  <rdf:li rdf:resource="http://identifiers.org/chebi/CHEBI:16996"/>
                  <rdf:li rdf:resource="http://identifiers.org/chebi/CHEBI:21327"/>
                  <rdf:li rdf:resource="http://identifiers.org/chebi/CHEBI:43319"/>
                  <rdf:li rdf:resource="http://identifiers.org/chebi/CHEBI:57980"/>
                  <rdf:li rdf:resource="http://identifiers.org/chebi/CHEBI:6242"/>
                  <rdf:li rdf:resource="http://identifiers.org/ec-code/2.3.1.51"/>
                  <rdf:li rdf:resource="http://identifiers.org/kegg.compound/C01100"/>
                  <rdf:li rdf:resource="http://identifiers.org/metanetx.chemical/MNXM1482"/>
                  <rdf:li rdf:resource="http://identifiers.org/metanetx.reaction/MNXR81585"/>
                  <rdf:li rdf:resource="http://identifiers.org/ncbigi/312945203"/>
                  <rdf:li rdf:resource="http://identifiers.org/seed.compound/cpd00807"/>
                  <rdf:li rdf:resource="http://identifiers.org/unipathway.compound/UPC01100"/>
                </rdf:Bag>
              </bqbiol:is>
            </rdf:Description>
          </rdf:RDF>
        </sbml:annotation>
      </species>
      <species boundaryCondition="false" constant="false" hasOnlySubstanceUnits="false" id="M_cpd00930_c0" name="imidazole_acetol_phosphate_c0" metaid="M_cpd00930_c0" compartment="c0" fbc:charge="-1" fbc:chemicalFormula="C6H8N2O5P">
        <sbml:annotation xmlns:sbml="http://www.sbml.org/sbml/level3/version1/core">
          <rdf:RDF xmlns:rdf="http://www.w3.org/1999/02/22-rdf-syntax-ns#">
            <rdf:Description rdf:about="#M_cpd00930_c0">
              <bqbiol:is xmlns:bqbiol="http://biomodels.net/biology-qualifiers/">
                <rdf:Bag>
                  <rdf:li rdf:resource="http://identifiers.org/metanetx.chemical/MNXM1456"/>
                </rdf:Bag>
              </bqbiol:is>
            </rdf:Description>
          </rdf:RDF>
        </sbml:annotation>
      </species>
      <species boundaryCondition="false" constant="false" hasOnlySubstanceUnits="false" id="M_cpd03414_c0" name="UroporphyrinogenI_c0" metaid="M_cpd03414_c0" sboTerm="SBO:0000247" compartment="c0" fbc:charge="-8" fbc:chemicalFormula="C40H36N4O16">
        <sbml:annotation xmlns:sbml="http://www.sbml.org/sbml/level3/version1/core">
          <rdf:RDF xmlns:rdf="http://www.w3.org/1999/02/22-rdf-syntax-ns#">
            <rdf:Description rdf:about="#M_cpd03414_c0">
              <bqbiol:is xmlns:bqbiol="http://biomodels.net/biology-qualifiers/">
                <rdf:Bag>
                  <rdf:li rdf:resource="http://identifiers.org/bigg.metabolite/uppg1"/>
                  <rdf:li rdf:resource="http://identifiers.org/biocyc/META:CPD-11444"/>
                  <rdf:li rdf:resource="http://identifiers.org/biocyc/META:RXN0-5118"/>
                  <rdf:li rdf:resource="http://identifiers.org/chebi/CHEBI:27256"/>
                  <rdf:li rdf:resource="http://identifiers.org/chebi/CHEBI:28766"/>
                  <rdf:li rdf:resource="http://identifiers.org/chebi/CHEBI:62626"/>
                  <rdf:li rdf:resource="http://identifiers.org/chebi/CHEBI:9904"/>
                  <rdf:li rdf:resource="http://identifiers.org/ec-code/2.4"/>
                  <rdf:li rdf:resource="http://identifiers.org/hmdb/HMDB02211"/>
                  <rdf:li rdf:resource="http://identifiers.org/kegg.compound/C05766"/>
                  <rdf:li rdf:resource="http://identifiers.org/metanetx.chemical/MNXM1123"/>
                  <rdf:li rdf:resource="http://identifiers.org/metanetx.reaction/MNXR2941"/>
                  <rdf:li rdf:resource="http://identifiers.org/ncbigi/312946094"/>
                  <rdf:li rdf:resource="http://identifiers.org/rhea/28402"/>
                  <rdf:li rdf:resource="http://identifiers.org/rhea/28403"/>
                  <rdf:li rdf:resource="http://identifiers.org/rhea/28404"/>
                  <rdf:li rdf:resource="http://identifiers.org/rhea/28405"/>
                  <rdf:li rdf:resource="http://identifiers.org/seed.compound/cpd03414"/>
                </rdf:Bag>
              </bqbiol:is>
            </rdf:Description>
          </rdf:RDF>
        </sbml:annotation>
      </species>
      <species boundaryCondition="false" constant="false" hasOnlySubstanceUnits="false" id="M_cpd03416_c0" name="CoproporphyrinogenI_c0" metaid="M_cpd03416_c0" sboTerm="SBO:0000247" compartment="c0" fbc:charge="-4" fbc:chemicalFormula="C36H40N4O8">
        <sbml:annotation xmlns:sbml="http://www.sbml.org/sbml/level3/version1/core">
          <rdf:RDF xmlns:rdf="http://www.w3.org/1999/02/22-rdf-syntax-ns#">
            <rdf:Description rdf:about="#M_cpd03416_c0">
              <bqbiol:is xmlns:bqbiol="http://biomodels.net/biology-qualifiers/">
                <rdf:Bag>
                  <rdf:li rdf:resource="http://identifiers.org/bigg.metabolite/cpppg1"/>
                  <rdf:li rdf:resource="http://identifiers.org/biocyc/META:COPROPORPHYRINOGEN_I"/>
                  <rdf:li rdf:resource="http://identifiers.org/biocyc/META:RXN0-22"/>
                  <rdf:li rdf:resource="http://identifiers.org/chebi/CHEBI:23385"/>
                  <rdf:li rdf:resource="http://identifiers.org/chebi/CHEBI:28607"/>
                  <rdf:li rdf:resource="http://identifiers.org/chebi/CHEBI:3879"/>
                  <rdf:li rdf:resource="http://identifiers.org/chebi/CHEBI:39643"/>
                  <rdf:li rdf:resource="http://identifiers.org/chebi/CHEBI:62631"/>
                  <rdf:li rdf:resource="http://identifiers.org/hmdb/HMDB02158"/>
                  <rdf:li rdf:resource="http://identifiers.org/kegg.compound/C05768"/>
                  <rdf:li rdf:resource="http://identifiers.org/metanetx.chemical/MNXM1322"/>
                  <rdf:li rdf:resource="http://identifiers.org/metanetx.reaction/MNXR2819"/>
                  <rdf:li rdf:resource="http://identifiers.org/ncbigi/312946039"/>
                  <rdf:li rdf:resource="http://identifiers.org/rhea/29583"/>
                  <rdf:li rdf:resource="http://identifiers.org/rhea/29584"/>
                  <rdf:li rdf:resource="http://identifiers.org/rhea/29585"/>
                  <rdf:li rdf:resource="http://identifiers.org/rhea/29586"/>
                  <rdf:li rdf:resource="http://identifiers.org/seed.compound/cpd03416"/>
                </rdf:Bag>
              </bqbiol:is>
            </rdf:Description>
          </rdf:RDF>
        </sbml:annotation>
      </species>
      <species boundaryCondition="false" constant="false" hasOnlySubstanceUnits="false" id="M_cpd00154_e0" name="Xylose_e0" compartment="e0" fbc:charge="0" fbc:chemicalFormula="C5H10O5"/>
      <species boundaryCondition="false" constant="false" hasOnlySubstanceUnits="false" id="M_cpd00154_c0" name="Xylose_c0" compartment="c0" fbc:charge="0" fbc:chemicalFormula="C5H10O5"/>
      <species boundaryCondition="false" constant="false" hasOnlySubstanceUnits="false" id="M_cpd11999_c0" name="Deoxylimonate_c0" compartment="c0" fbc:charge="-1" fbc:chemicalFormula="C26H31O8"/>
      <species boundaryCondition="false" constant="false" hasOnlySubstanceUnits="false" id="M_cpd12503_c0" name="Deoxylimononic_acid_D_ring_lactone_c0" compartment="c0" fbc:charge="-2" fbc:chemicalFormula="C26H32O9"/>
      <species boundaryCondition="false" constant="false" hasOnlySubstanceUnits="false" id="M_cpd00118_c0" name="Putrescine_c0" metaid="M_cpd00118_c0" sboTerm="SBO:0000247" compartment="c0" fbc:charge="2" fbc:chemicalFormula="C4H14N2">
        <sbml:annotation xmlns:sbml="http://www.sbml.org/sbml/level3/version1/core">
          <rdf:RDF xmlns:rdf="http://www.w3.org/1999/02/22-rdf-syntax-ns#">
            <rdf:Description rdf:about="#M_cpd00118_c0">
              <bqbiol:is xmlns:bqbiol="http://biomodels.net/biology-qualifiers/">
                <rdf:Bag>
                  <rdf:li rdf:resource="http://identifiers.org/bigg.metabolite/ptrc"/>
                  <rdf:li rdf:resource="http://identifiers.org/biocyc/META:PUTRESCINE"/>
                  <rdf:li rdf:resource="http://identifiers.org/chebi/CHEBI:14972"/>
                  <rdf:li rdf:resource="http://identifiers.org/chebi/CHEBI:17148"/>
                  <rdf:li rdf:resource="http://identifiers.org/chebi/CHEBI:26405"/>
                  <rdf:li rdf:resource="http://identifiers.org/chebi/CHEBI:326268"/>
                  <rdf:li rdf:resource="http://identifiers.org/chebi/CHEBI:45092"/>
                  <rdf:li rdf:resource="http://identifiers.org/chebi/CHEBI:8650"/>
                  <rdf:li rdf:resource="http://identifiers.org/hmdb/HMDB01414"/>
                  <rdf:li rdf:resource="http://identifiers.org/hmdb/HMDB60243"/>
                  <rdf:li rdf:resource="http://identifiers.org/kegg.compound/C00134"/>
                  <rdf:li rdf:resource="http://identifiers.org/metanetx.chemical/MNXM118"/>
                  <rdf:li rdf:resource="http://identifiers.org/metanetx.reaction/MNXR68558"/>
                  <rdf:li rdf:resource="http://identifiers.org/ncbigi/312945452"/>
                  <rdf:li rdf:resource="http://identifiers.org/seed.compound/cpd00118"/>
                  <rdf:li rdf:resource="http://identifiers.org/unipathway.compound/UPC00134"/>
                </rdf:Bag>
              </bqbiol:is>
            </rdf:Description>
          </rdf:RDF>
        </sbml:annotation>
      </species>
      <species boundaryCondition="false" constant="false" hasOnlySubstanceUnits="false" id="M_cpd00264_c0" name="Spermidine_c0" metaid="M_cpd00264_c0" sboTerm="SBO:0000247" compartment="c0" fbc:charge="3" fbc:chemicalFormula="C7H22N3">
        <sbml:annotation xmlns:sbml="http://www.sbml.org/sbml/level3/version1/core">
          <rdf:RDF xmlns:rdf="http://www.w3.org/1999/02/22-rdf-syntax-ns#">
            <rdf:Description rdf:about="#M_cpd00264_c0">
              <bqbiol:is xmlns:bqbiol="http://biomodels.net/biology-qualifiers/">
                <rdf:Bag>
                  <rdf:li rdf:resource="http://identifiers.org/bigg.metabolite/spmd"/>
                  <rdf:li rdf:resource="http://identifiers.org/biocyc/META:SPERMIDINE"/>
                  <rdf:li rdf:resource="http://identifiers.org/biocyc/META:TRANS-RXN-14"/>
                  <rdf:li rdf:resource="http://identifiers.org/chebi/CHEBI:15095"/>
                  <rdf:li rdf:resource="http://identifiers.org/chebi/CHEBI:15097"/>
                  <rdf:li rdf:resource="http://identifiers.org/chebi/CHEBI:16610"/>
                  <rdf:li rdf:resource="http://identifiers.org/chebi/CHEBI:26732"/>
                  <rdf:li rdf:resource="http://identifiers.org/chebi/CHEBI:26733"/>
                  <rdf:li rdf:resource="http://identifiers.org/chebi/CHEBI:45647"/>
                  <rdf:li rdf:resource="http://identifiers.org/chebi/CHEBI:57834"/>
                  <rdf:li rdf:resource="http://identifiers.org/chebi/CHEBI:9218"/>
                  <rdf:li rdf:resource="http://identifiers.org/hmdb/HMDB01257"/>
                  <rdf:li rdf:resource="http://identifiers.org/kegg.compound/C00315"/>
                  <rdf:li rdf:resource="http://identifiers.org/metanetx.chemical/MNXM124"/>
                  <rdf:li rdf:resource="http://identifiers.org/metanetx.reaction/MNXR1330"/>
                  <rdf:li rdf:resource="http://identifiers.org/ncbigi/312945503"/>
                  <rdf:li rdf:resource="http://identifiers.org/seed.compound/cpd00264"/>
                  <rdf:li rdf:resource="http://identifiers.org/unipathway.compound/UPC00315"/>
                </rdf:Bag>
              </bqbiol:is>
            </rdf:Description>
          </rdf:RDF>
        </sbml:annotation>
      </species>
      <species boundaryCondition="false" constant="false" hasOnlySubstanceUnits="false" id="M_cpd00726_c0" name="1_3_Propanediamine_c0" compartment="c0" fbc:charge="2" fbc:chemicalFormula="C3H12N2"/>
      <species boundaryCondition="false" constant="false" hasOnlySubstanceUnits="false" id="M_cpd03802_c0" name="Homospermidine_c0" compartment="c0" fbc:charge="3" fbc:chemicalFormula="C8H24N3"/>
      <species boundaryCondition="false" constant="false" hasOnlySubstanceUnits="false" id="M_cpd02961_c0" name="Dihydroneopterin_c0" metaid="M_cpd02961_c0" sboTerm="SBO:0000247" compartment="c0" fbc:charge="0" fbc:chemicalFormula="C9H13N5O4">
        <sbml:annotation xmlns:sbml="http://www.sbml.org/sbml/level3/version1/core">
          <rdf:RDF xmlns:rdf="http://www.w3.org/1999/02/22-rdf-syntax-ns#">
            <rdf:Description rdf:about="#M_cpd02961_c0">
              <bqbiol:is xmlns:bqbiol="http://biomodels.net/biology-qualifiers/">
                <rdf:Bag>
                  <rdf:li rdf:resource="http://identifiers.org/bigg.metabolite/dhnpt"/>
                  <rdf:li rdf:resource="http://identifiers.org/biocyc/META:CPD-11770"/>
                  <rdf:li rdf:resource="http://identifiers.org/biocyc/META:DIHYDRO-NEO-PTERIN"/>
                  <rdf:li rdf:resource="http://identifiers.org/biocyc/META:RXN-14126"/>
                  <rdf:li rdf:resource="http://identifiers.org/chebi/CHEBI:1001"/>
                  <rdf:li rdf:resource="http://identifiers.org/chebi/CHEBI:11510"/>
                  <rdf:li rdf:resource="http://identifiers.org/chebi/CHEBI:17001"/>
                  <rdf:li rdf:resource="http://identifiers.org/chebi/CHEBI:19454"/>
                  <rdf:li rdf:resource="http://identifiers.org/chebi/CHEBI:30567"/>
                  <rdf:li rdf:resource="http://identifiers.org/chebi/CHEBI:44427"/>
                  <rdf:li rdf:resource="http://identifiers.org/chebi/CHEBI:71175"/>
                  <rdf:li rdf:resource="http://identifiers.org/ec-code/3.1.3.6"/>
                  <rdf:li rdf:resource="http://identifiers.org/hmdb/HMDB02275"/>
                  <rdf:li rdf:resource="http://identifiers.org/kegg.compound/C04874"/>
                  <rdf:li rdf:resource="http://identifiers.org/kegg.reaction/R01562"/>
                  <rdf:li rdf:resource="http://identifiers.org/metanetx.chemical/MNXM993"/>
                  <rdf:li rdf:resource="http://identifiers.org/metanetx.reaction/MNXR182"/>
                  <rdf:li rdf:resource="http://identifiers.org/ncbigi/312945026"/>
                  <rdf:li rdf:resource="http://identifiers.org/rhea/27898"/>
                  <rdf:li rdf:resource="http://identifiers.org/rhea/27899"/>
                  <rdf:li rdf:resource="http://identifiers.org/rhea/27900"/>
                  <rdf:li rdf:resource="http://identifiers.org/rhea/27901"/>
                  <rdf:li rdf:resource="http://identifiers.org/seed.compound/cpd02961"/>
                  <rdf:li rdf:resource="http://identifiers.org/unipathway.compound/UPC04874"/>
                </rdf:Bag>
              </bqbiol:is>
            </rdf:Description>
          </rdf:RDF>
        </sbml:annotation>
      </species>
      <species boundaryCondition="false" constant="false" hasOnlySubstanceUnits="false" id="M_cpd00229_c0" name="Glycolaldehyde_c0" metaid="M_cpd00229_c0" sboTerm="SBO:0000247" compartment="c0" fbc:charge="0" fbc:chemicalFormula="C2H4O2">
        <sbml:annotation xmlns:sbml="http://www.sbml.org/sbml/level3/version1/core">
          <rdf:RDF xmlns:rdf="http://www.w3.org/1999/02/22-rdf-syntax-ns#">
            <rdf:Description rdf:about="#M_cpd00229_c0">
              <bqbiol:is xmlns:bqbiol="http://biomodels.net/biology-qualifiers/">
                <rdf:Bag>
                  <rdf:li rdf:resource="http://identifiers.org/bigg.metabolite/gcald"/>
                  <rdf:li rdf:resource="http://identifiers.org/biocyc/META:ACNEULY-RXN"/>
                  <rdf:li rdf:resource="http://identifiers.org/biocyc/META:GLYCOLALDEHYDE"/>
                  <rdf:li rdf:resource="http://identifiers.org/chebi/CHEBI:14347"/>
                  <rdf:li rdf:resource="http://identifiers.org/chebi/CHEBI:17071"/>
                  <rdf:li rdf:resource="http://identifiers.org/chebi/CHEBI:24386"/>
                  <rdf:li rdf:resource="http://identifiers.org/chebi/CHEBI:5474"/>
                  <rdf:li rdf:resource="http://identifiers.org/ec-code/4.1.3.3"/>
                  <rdf:li rdf:resource="http://identifiers.org/hmdb/HMDB02165"/>
                  <rdf:li rdf:resource="http://identifiers.org/hmdb/HMDB03344"/>
                  <rdf:li rdf:resource="http://identifiers.org/kegg.compound/C00266"/>
                  <rdf:li rdf:resource="http://identifiers.org/kegg.reaction/R01811"/>
                  <rdf:li rdf:resource="http://identifiers.org/metanetx.chemical/MNXM349"/>
                  <rdf:li rdf:resource="http://identifiers.org/metanetx.reaction/MNXR26498"/>
                  <rdf:li rdf:resource="http://identifiers.org/ncbigi/312945127"/>
                  <rdf:li rdf:resource="http://identifiers.org/rhea/23296"/>
                  <rdf:li rdf:resource="http://identifiers.org/rhea/23297"/>
                  <rdf:li rdf:resource="http://identifiers.org/rhea/23298"/>
                  <rdf:li rdf:resource="http://identifiers.org/rhea/23299"/>
                  <rdf:li rdf:resource="http://identifiers.org/seed.compound/cpd00229"/>
                  <rdf:li rdf:resource="http://identifiers.org/umbbd.compound/c1397"/>
                  <rdf:li rdf:resource="http://identifiers.org/unipathway.compound/UPC00266"/>
                  <rdf:li rdf:resource="http://identifiers.org/unipathway.reaction/UCR01811"/>
                  <rdf:li rdf:resource="http://identifiers.org/unipathway.reaction/UER00680"/>
                </rdf:Bag>
              </bqbiol:is>
            </rdf:Description>
          </rdf:RDF>
        </sbml:annotation>
      </species>
      <species boundaryCondition="false" constant="false" hasOnlySubstanceUnits="false" id="M_cpd00954_c0" name="6_hydroxymethyl_dihydropterin_c0" metaid="M_cpd00954_c0" sboTerm="SBO:0000247" compartment="c0" fbc:charge="0" fbc:chemicalFormula="C7H9N5O2">
        <sbml:annotation xmlns:sbml="http://www.sbml.org/sbml/level3/version1/core">
          <rdf:RDF xmlns:rdf="http://www.w3.org/1999/02/22-rdf-syntax-ns#">
            <rdf:Description rdf:about="#M_cpd00954_c0">
              <bqbiol:is xmlns:bqbiol="http://biomodels.net/biology-qualifiers/">
                <rdf:Bag>
                  <rdf:li rdf:resource="http://identifiers.org/bigg.metabolite/6hmhpt"/>
                  <rdf:li rdf:resource="http://identifiers.org/biocyc/META:AMINO-OH-HYDROXYMETHYL-DIHYDROPTERIDINE"/>
                  <rdf:li rdf:resource="http://identifiers.org/chebi/CHEBI:1003"/>
                  <rdf:li rdf:resource="http://identifiers.org/chebi/CHEBI:11511"/>
                  <rdf:li rdf:resource="http://identifiers.org/chebi/CHEBI:17083"/>
                  <rdf:li rdf:resource="http://identifiers.org/chebi/CHEBI:19456"/>
                  <rdf:li rdf:resource="http://identifiers.org/chebi/CHEBI:44841"/>
                  <rdf:li rdf:resource="http://identifiers.org/kegg.compound/C01300"/>
                  <rdf:li rdf:resource="http://identifiers.org/metanetx.chemical/MNXM937"/>
                  <rdf:li rdf:resource="http://identifiers.org/metanetx.reaction/MNXR1968"/>
                  <rdf:li rdf:resource="http://identifiers.org/ncbigi/312944798"/>
                  <rdf:li rdf:resource="http://identifiers.org/seed.compound/cpd00954"/>
                  <rdf:li rdf:resource="http://identifiers.org/unipathway.compound/UPC01300"/>
                </rdf:Bag>
              </bqbiol:is>
            </rdf:Description>
          </rdf:RDF>
        </sbml:annotation>
      </species>
      <species boundaryCondition="false" constant="false" hasOnlySubstanceUnits="false" id="M_cpd00808_c0" name="L_ribulose_5_phosphate_c0" metaid="M_cpd00808_c0" sboTerm="SBO:0000247" compartment="c0" fbc:charge="-1" fbc:chemicalFormula="C5H10O8P">
        <sbml:annotation xmlns:sbml="http://www.sbml.org/sbml/level3/version1/core">
          <rdf:RDF xmlns:rdf="http://www.w3.org/1999/02/22-rdf-syntax-ns#">
            <rdf:Description rdf:about="#M_cpd00808_c0">
              <bqbiol:is xmlns:bqbiol="http://biomodels.net/biology-qualifiers/">
                <rdf:Bag>
                  <rdf:li rdf:resource="http://identifiers.org/bigg.metabolite/ru5p__L"/>
                  <rdf:li rdf:resource="http://identifiers.org/biocyc/META:L-RIBULOSE-5-P"/>
                  <rdf:li rdf:resource="http://identifiers.org/chebi/CHEBI:13164"/>
                  <rdf:li rdf:resource="http://identifiers.org/chebi/CHEBI:17666"/>
                  <rdf:li rdf:resource="http://identifiers.org/chebi/CHEBI:21383"/>
                  <rdf:li rdf:resource="http://identifiers.org/chebi/CHEBI:58226"/>
                  <rdf:li rdf:resource="http://identifiers.org/chebi/CHEBI:6296"/>
                  <rdf:li rdf:resource="http://identifiers.org/kegg.compound/C01101"/>
                  <rdf:li rdf:resource="http://identifiers.org/metanetx.chemical/MNXM901"/>
                  <rdf:li rdf:resource="http://identifiers.org/metanetx.reaction/MNXR68593"/>
                  <rdf:li rdf:resource="http://identifiers.org/ncbigi/312945478"/>
                  <rdf:li rdf:resource="http://identifiers.org/seed.compound/cpd00808"/>
                  <rdf:li rdf:resource="http://identifiers.org/unipathway.compound/UPC01101"/>
                </rdf:Bag>
              </bqbiol:is>
            </rdf:Description>
          </rdf:RDF>
        </sbml:annotation>
      </species>
      <species boundaryCondition="false" constant="false" hasOnlySubstanceUnits="false" id="M_cpd00202_c0" name="DMAPP_c0" metaid="M_cpd00202_c0" sboTerm="SBO:0000247" compartment="c0" fbc:charge="-2" fbc:chemicalFormula="C5H10O7P2">
        <sbml:annotation xmlns:sbml="http://www.sbml.org/sbml/level3/version1/core">
          <rdf:RDF xmlns:rdf="http://www.w3.org/1999/02/22-rdf-syntax-ns#">
            <rdf:Description rdf:about="#M_cpd00202_c0">
              <bqbiol:is xmlns:bqbiol="http://biomodels.net/biology-qualifiers/">
                <rdf:Bag>
                  <rdf:li rdf:resource="http://identifiers.org/bigg.metabolite/dmpp"/>
                  <rdf:li rdf:resource="http://identifiers.org/biocyc/META:CPD-4211"/>
                  <rdf:li rdf:resource="http://identifiers.org/biocyc/META:RXN-9524"/>
                  <rdf:li rdf:resource="http://identifiers.org/chebi/CHEBI:12280"/>
                  <rdf:li rdf:resource="http://identifiers.org/chebi/CHEBI:14169"/>
                  <rdf:li rdf:resource="http://identifiers.org/chebi/CHEBI:14883"/>
                  <rdf:li rdf:resource="http://identifiers.org/chebi/CHEBI:16057"/>
                  <rdf:li rdf:resource="http://identifiers.org/chebi/CHEBI:18108"/>
                  <rdf:li rdf:resource="http://identifiers.org/chebi/CHEBI:23803"/>
                  <rdf:li rdf:resource="http://identifiers.org/chebi/CHEBI:26245"/>
                  <rdf:li rdf:resource="http://identifiers.org/chebi/CHEBI:341937"/>
                  <rdf:li rdf:resource="http://identifiers.org/chebi/CHEBI:42074"/>
                  <rdf:li rdf:resource="http://identifiers.org/chebi/CHEBI:4616"/>
                  <rdf:li rdf:resource="http://identifiers.org/chebi/CHEBI:57623"/>
                  <rdf:li rdf:resource="http://identifiers.org/chebi/CHEBI:8394"/>
                  <rdf:li rdf:resource="http://identifiers.org/ec-code/2.3.1.86"/>
                  <rdf:li rdf:resource="http://identifiers.org/hmdb/HMDB01120"/>
                  <rdf:li rdf:resource="http://identifiers.org/hmdb/HMDB02101"/>
                  <rdf:li rdf:resource="http://identifiers.org/kegg.compound/C00235"/>
                  <rdf:li rdf:resource="http://identifiers.org/kegg.reaction/R04536"/>
                  <rdf:li rdf:resource="http://identifiers.org/lipidmaps/LMPR01010001"/>
                  <rdf:li rdf:resource="http://identifiers.org/metanetx.chemical/MNXM132"/>
                  <rdf:li rdf:resource="http://identifiers.org/metanetx.reaction/MNXR68191"/>
                  <rdf:li rdf:resource="http://identifiers.org/ncbigi/312945039"/>
                  <rdf:li rdf:resource="http://identifiers.org/seed.compound/cpd00202"/>
                  <rdf:li rdf:resource="http://identifiers.org/unipathway.compound/UPC00235"/>
                </rdf:Bag>
              </bqbiol:is>
            </rdf:Description>
          </rdf:RDF>
        </sbml:annotation>
      </species>
      <species boundaryCondition="false" constant="false" hasOnlySubstanceUnits="false" id="M_cpd08615_c0" name="1_Hydroxy_2_methyl_2_butenyl_4_diphosphate_c0" metaid="M_cpd08615_c0" sboTerm="SBO:0000247" compartment="c0" fbc:charge="-2" fbc:chemicalFormula="C5H10O8P2">
        <sbml:annotation xmlns:sbml="http://www.sbml.org/sbml/level3/version1/core">
          <rdf:RDF xmlns:rdf="http://www.w3.org/1999/02/22-rdf-syntax-ns#">
            <rdf:Description rdf:about="#M_cpd08615_c0">
              <bqbiol:is xmlns:bqbiol="http://biomodels.net/biology-qualifiers/">
                <rdf:Bag>
                  <rdf:li rdf:resource="http://identifiers.org/bigg.metabolite/h2mb4p"/>
                  <rdf:li rdf:resource="http://identifiers.org/biocyc/META:HYDROXY-METHYL-BUTENYL-DIP"/>
                  <rdf:li rdf:resource="http://identifiers.org/chebi/CHEBI:10952"/>
                  <rdf:li rdf:resource="http://identifiers.org/chebi/CHEBI:128753"/>
                  <rdf:li rdf:resource="http://identifiers.org/chebi/CHEBI:15664"/>
                  <rdf:li rdf:resource="http://identifiers.org/chebi/CHEBI:632"/>
                  <rdf:li rdf:resource="http://identifiers.org/kegg.compound/C11811"/>
                  <rdf:li rdf:resource="http://identifiers.org/lipidmaps/LMPR01010009"/>
                  <rdf:li rdf:resource="http://identifiers.org/metanetx.chemical/MNXM606"/>
                  <rdf:li rdf:resource="http://identifiers.org/metanetx.reaction/MNXR68303"/>
                  <rdf:li rdf:resource="http://identifiers.org/ncbigi/312945184"/>
                  <rdf:li rdf:resource="http://identifiers.org/seed.compound/cpd08615"/>
                  <rdf:li rdf:resource="http://identifiers.org/unipathway.compound/UPC11811"/>
                </rdf:Bag>
              </bqbiol:is>
            </rdf:Description>
          </rdf:RDF>
        </sbml:annotation>
      </species>
      <species boundaryCondition="false" constant="false" hasOnlySubstanceUnits="false" id="M_cpd11540_c0" name="13_methyl_tetra_decanoyl_ACP_c0" metaid="M_cpd11540_c0" compartment="c0" fbc:charge="-1" fbc:chemicalFormula="C26H49N2O8PRS">
        <sbml:annotation xmlns:sbml="http://www.sbml.org/sbml/level3/version1/core">
          <rdf:RDF xmlns:rdf="http://www.w3.org/1999/02/22-rdf-syntax-ns#">
            <rdf:Description rdf:about="#M_cpd11540_c0">
              <bqbiol:is xmlns:bqbiol="http://biomodels.net/biology-qualifiers/">
                <rdf:Bag>
                  <rdf:li rdf:resource="http://identifiers.org/metanetx.chemical/MNXM6644"/>
                </rdf:Bag>
              </bqbiol:is>
            </rdf:Description>
          </rdf:RDF>
        </sbml:annotation>
      </species>
      <species boundaryCondition="false" constant="false" hasOnlySubstanceUnits="false" id="M_cpd11541_c0" name="15_methyl_3_oxo_hexa_decanoyl_ACP_c0" metaid="M_cpd11541_c0" compartment="c0" fbc:charge="-1" fbc:chemicalFormula="C28H51N2O9PRS">
        <sbml:annotation xmlns:sbml="http://www.sbml.org/sbml/level3/version1/core">
          <rdf:RDF xmlns:rdf="http://www.w3.org/1999/02/22-rdf-syntax-ns#">
            <rdf:Description rdf:about="#M_cpd11541_c0">
              <bqbiol:is xmlns:bqbiol="http://biomodels.net/biology-qualifiers/">
                <rdf:Bag>
                  <rdf:li rdf:resource="http://identifiers.org/metanetx.chemical/MNXM9707"/>
                </rdf:Bag>
              </bqbiol:is>
            </rdf:Description>
          </rdf:RDF>
        </sbml:annotation>
      </species>
      <species boundaryCondition="false" constant="false" hasOnlySubstanceUnits="false" id="M_cpd03246_c0" name="Taurochenodeoxycholate_c0" compartment="c0" fbc:charge="-1" fbc:chemicalFormula="C26H44NO6S"/>
      <species boundaryCondition="false" constant="false" hasOnlySubstanceUnits="false" id="M_cpd00210_c0" name="Taurine_c0" metaid="M_cpd00210_c0" sboTerm="SBO:0000247" compartment="c0" fbc:charge="0" fbc:chemicalFormula="C2H7NO3S">
        <sbml:annotation xmlns:sbml="http://www.sbml.org/sbml/level3/version1/core">
          <rdf:RDF xmlns:rdf="http://www.w3.org/1999/02/22-rdf-syntax-ns#">
            <rdf:Description rdf:about="#M_cpd00210_c0">
              <bqbiol:is xmlns:bqbiol="http://biomodels.net/biology-qualifiers/">
                <rdf:Bag>
                  <rdf:li rdf:resource="http://identifiers.org/bigg.metabolite/taur"/>
                  <rdf:li rdf:resource="http://identifiers.org/biocyc/META:TAURINE"/>
                  <rdf:li rdf:resource="http://identifiers.org/biocyc/META:TRANS-RXN-108C"/>
                  <rdf:li rdf:resource="http://identifiers.org/chebi/CHEBI:15195"/>
                  <rdf:li rdf:resource="http://identifiers.org/chebi/CHEBI:15891"/>
                  <rdf:li rdf:resource="http://identifiers.org/chebi/CHEBI:26852"/>
                  <rdf:li rdf:resource="http://identifiers.org/chebi/CHEBI:32970"/>
                  <rdf:li rdf:resource="http://identifiers.org/chebi/CHEBI:45877"/>
                  <rdf:li rdf:resource="http://identifiers.org/chebi/CHEBI:507393"/>
                  <rdf:li rdf:resource="http://identifiers.org/chebi/CHEBI:9406"/>
                  <rdf:li rdf:resource="http://identifiers.org/hmdb/HMDB00251"/>
                  <rdf:li rdf:resource="http://identifiers.org/kegg.compound/C00245"/>
                  <rdf:li rdf:resource="http://identifiers.org/kegg.compound/D00047"/>
                  <rdf:li rdf:resource="http://identifiers.org/metanetx.chemical/MNXM282"/>
                  <rdf:li rdf:resource="http://identifiers.org/metanetx.reaction/MNXR1406"/>
                  <rdf:li rdf:resource="http://identifiers.org/ncbigi/312945531"/>
                  <rdf:li rdf:resource="http://identifiers.org/seed.compound/cpd00210"/>
                  <rdf:li rdf:resource="http://identifiers.org/unipathway.compound/UPC00245"/>
                </rdf:Bag>
              </bqbiol:is>
            </rdf:Description>
          </rdf:RDF>
        </sbml:annotation>
      </species>
      <species boundaryCondition="false" constant="false" hasOnlySubstanceUnits="false" id="M_cpd01663_c0" name="Chenodiol_c0" compartment="c0" fbc:charge="-1" fbc:chemicalFormula="C24H39O4"/>
      <species boundaryCondition="false" constant="false" hasOnlySubstanceUnits="false" id="M_cpd00080_c0" name="Glycerol_3_phosphate_c0" metaid="M_cpd00080_c0" sboTerm="SBO:0000247" compartment="c0" fbc:charge="-1" fbc:chemicalFormula="C3H8O6P">
        <sbml:annotation xmlns:sbml="http://www.sbml.org/sbml/level3/version1/core">
          <rdf:RDF xmlns:rdf="http://www.w3.org/1999/02/22-rdf-syntax-ns#">
            <rdf:Description rdf:about="#M_cpd00080_c0">
              <bqbiol:is xmlns:bqbiol="http://biomodels.net/biology-qualifiers/">
                <rdf:Bag>
                  <rdf:li rdf:resource="http://identifiers.org/bigg.metabolite/glyc3p"/>
                  <rdf:li rdf:resource="http://identifiers.org/biocyc/META:GLYCEROL-3P"/>
                  <rdf:li rdf:resource="http://identifiers.org/biocyc/META:TRANS-RXN-198"/>
                  <rdf:li rdf:resource="http://identifiers.org/biocyc/META:TRANS-RXN0-447"/>
                  <rdf:li rdf:resource="http://identifiers.org/chebi/CHEBI:10648"/>
                  <rdf:li rdf:resource="http://identifiers.org/chebi/CHEBI:12843"/>
                  <rdf:li rdf:resource="http://identifiers.org/chebi/CHEBI:12848"/>
                  <rdf:li rdf:resource="http://identifiers.org/chebi/CHEBI:15978"/>
                  <rdf:li rdf:resource="http://identifiers.org/chebi/CHEBI:26705"/>
                  <rdf:li rdf:resource="http://identifiers.org/chebi/CHEBI:42793"/>
                  <rdf:li rdf:resource="http://identifiers.org/chebi/CHEBI:57597"/>
                  <rdf:li rdf:resource="http://identifiers.org/hmdb/HMDB00126"/>
                  <rdf:li rdf:resource="http://identifiers.org/hmdb/HMDB02722"/>
                  <rdf:li rdf:resource="http://identifiers.org/kegg.compound/C00093"/>
                  <rdf:li rdf:resource="http://identifiers.org/metanetx.chemical/MNXM66"/>
                  <rdf:li rdf:resource="http://identifiers.org/metanetx.reaction/MNXR475"/>
                  <rdf:li rdf:resource="http://identifiers.org/ncbigi/312945162"/>
                  <rdf:li rdf:resource="http://identifiers.org/seed.compound/cpd00080"/>
                  <rdf:li rdf:resource="http://identifiers.org/unipathway.compound/UPC00093"/>
                </rdf:Bag>
              </bqbiol:is>
            </rdf:Description>
          </rdf:RDF>
        </sbml:annotation>
      </species>
      <species boundaryCondition="false" constant="false" hasOnlySubstanceUnits="false" id="M_cpd15686_c0" name="CDP_1_2_diisopentadecanoylglycerol_c0" metaid="M_cpd15686_c0" compartment="c0" fbc:charge="-2" fbc:chemicalFormula="C42H75N3O15P2">
        <sbml:annotation xmlns:sbml="http://www.sbml.org/sbml/level3/version1/core">
          <rdf:RDF xmlns:rdf="http://www.w3.org/1999/02/22-rdf-syntax-ns#">
            <rdf:Description rdf:about="#M_cpd15686_c0">
              <bqbiol:is xmlns:bqbiol="http://biomodels.net/biology-qualifiers/">
                <rdf:Bag>
                  <rdf:li rdf:resource="http://identifiers.org/metanetx.chemical/MNXM8381"/>
                </rdf:Bag>
              </bqbiol:is>
            </rdf:Description>
          </rdf:RDF>
        </sbml:annotation>
      </species>
      <species boundaryCondition="false" constant="false" hasOnlySubstanceUnits="false" id="M_cpd15719_c0" name="Diisopentadecanoylphosphatidylglycerophosphate_c0" metaid="M_cpd15719_c0" compartment="c0" fbc:charge="-2" fbc:chemicalFormula="C36H70O13P2">
        <sbml:annotation xmlns:sbml="http://www.sbml.org/sbml/level3/version1/core">
          <rdf:RDF xmlns:rdf="http://www.w3.org/1999/02/22-rdf-syntax-ns#">
            <rdf:Description rdf:about="#M_cpd15719_c0">
              <bqbiol:is xmlns:bqbiol="http://biomodels.net/biology-qualifiers/">
                <rdf:Bag>
                  <rdf:li rdf:resource="http://identifiers.org/metanetx.chemical/MNXM11396"/>
                </rdf:Bag>
              </bqbiol:is>
            </rdf:Description>
          </rdf:RDF>
        </sbml:annotation>
      </species>
      <species boundaryCondition="false" constant="false" hasOnlySubstanceUnits="false" id="M_cpd11439_c0" name="fa4coa_c0" metaid="M_cpd11439_c0" compartment="c0" fbc:charge="-3" fbc:chemicalFormula="C36H61N7O17P3S">
        <sbml:annotation xmlns:sbml="http://www.sbml.org/sbml/level3/version1/core">
          <rdf:RDF xmlns:rdf="http://www.w3.org/1999/02/22-rdf-syntax-ns#">
            <rdf:Description rdf:about="#M_cpd11439_c0">
              <bqbiol:is xmlns:bqbiol="http://biomodels.net/biology-qualifiers/">
                <rdf:Bag>
                  <rdf:li rdf:resource="http://identifiers.org/metanetx.chemical/MNXM5745"/>
                </rdf:Bag>
              </bqbiol:is>
            </rdf:Description>
          </rdf:RDF>
        </sbml:annotation>
      </species>
      <species boundaryCondition="false" constant="false" hasOnlySubstanceUnits="false" id="M_cpd15675_c0" name="1_anteisopentadecanoyl_sn_glycerol_3_phosphate_c0" metaid="M_cpd15675_c0" compartment="c0" fbc:charge="-1" fbc:chemicalFormula="C18H36O7P">
        <sbml:annotation xmlns:sbml="http://www.sbml.org/sbml/level3/version1/core">
          <rdf:RDF xmlns:rdf="http://www.w3.org/1999/02/22-rdf-syntax-ns#">
            <rdf:Description rdf:about="#M_cpd15675_c0">
              <bqbiol:is xmlns:bqbiol="http://biomodels.net/biology-qualifiers/">
                <rdf:Bag>
                  <rdf:li rdf:resource="http://identifiers.org/metanetx.chemical/MNXM9604"/>
                </rdf:Bag>
              </bqbiol:is>
            </rdf:Description>
          </rdf:RDF>
        </sbml:annotation>
      </species>
      <species boundaryCondition="false" constant="false" hasOnlySubstanceUnits="false" id="M_cpd15331_c0" name="1_tetradecanoyl_sn_glycerol_3_phosphate_c0" metaid="M_cpd15331_c0" sboTerm="SBO:0000247" compartment="c0" fbc:charge="-1" fbc:chemicalFormula="C17H34O7P">
        <sbml:annotation xmlns:sbml="http://www.sbml.org/sbml/level3/version1/core">
          <rdf:RDF xmlns:rdf="http://www.w3.org/1999/02/22-rdf-syntax-ns#">
            <rdf:Description rdf:about="#M_cpd15331_c0">
              <bqbiol:is xmlns:bqbiol="http://biomodels.net/biology-qualifiers/">
                <rdf:Bag>
                  <rdf:li rdf:resource="http://identifiers.org/bigg.metabolite/1tdecg3p"/>
                  <rdf:li rdf:resource="http://identifiers.org/biocyc/META:CPD0-2254"/>
                  <rdf:li rdf:resource="http://identifiers.org/chebi/CHEBI:62833"/>
                  <rdf:li rdf:resource="http://identifiers.org/chebi/CHEBI:72683"/>
                  <rdf:li rdf:resource="http://identifiers.org/lipidmaps/LMGP10050007"/>
                  <rdf:li rdf:resource="http://identifiers.org/metanetx.chemical/MNXM3426"/>
                  <rdf:li rdf:resource="http://identifiers.org/metanetx.reaction/MNXR129"/>
                  <rdf:li rdf:resource="http://identifiers.org/ncbigi/312944627"/>
                  <rdf:li rdf:resource="http://identifiers.org/seed.compound/cpd15331"/>
                </rdf:Bag>
              </bqbiol:is>
            </rdf:Description>
          </rdf:RDF>
        </sbml:annotation>
      </species>
      <species boundaryCondition="false" constant="false" hasOnlySubstanceUnits="false" id="M_cpd15522_c0" name="1_2_ditetradecanoyl_sn_glycerol_3_phosphate_c0" metaid="M_cpd15522_c0" sboTerm="SBO:0000247" compartment="c0" fbc:charge="-1" fbc:chemicalFormula="C31H60O8P">
        <sbml:annotation xmlns:sbml="http://www.sbml.org/sbml/level3/version1/core">
          <rdf:RDF xmlns:rdf="http://www.w3.org/1999/02/22-rdf-syntax-ns#">
            <rdf:Description rdf:about="#M_cpd15522_c0">
              <bqbiol:is xmlns:bqbiol="http://biomodels.net/biology-qualifiers/">
                <rdf:Bag>
                  <rdf:li rdf:resource="http://identifiers.org/bigg.metabolite/pa140"/>
                  <rdf:li rdf:resource="http://identifiers.org/biocyc/META:CPD0-1425"/>
                  <rdf:li rdf:resource="http://identifiers.org/chebi/CHEBI:62085"/>
                  <rdf:li rdf:resource="http://identifiers.org/chebi/CHEBI:83321"/>
                  <rdf:li rdf:resource="http://identifiers.org/chebi/CHEBI:83550"/>
                  <rdf:li rdf:resource="http://identifiers.org/chebi/CHEBI:84266"/>
                  <rdf:li rdf:resource="http://identifiers.org/lipidmaps/LMGP10010026"/>
                  <rdf:li rdf:resource="http://identifiers.org/metanetx.chemical/MNXM51017"/>
                  <rdf:li rdf:resource="http://identifiers.org/metanetx.reaction/MNXR55117"/>
                  <rdf:li rdf:resource="http://identifiers.org/ncbigi/312945368"/>
                  <rdf:li rdf:resource="http://identifiers.org/seed.compound/cpd15522"/>
                </rdf:Bag>
              </bqbiol:is>
            </rdf:Description>
          </rdf:RDF>
        </sbml:annotation>
      </species>
      <species boundaryCondition="false" constant="false" hasOnlySubstanceUnits="false" id="M_cpd15682_c0" name="1_2_diisohexadecanoyl_sn_glycerol_3_phosphate_c0" metaid="M_cpd15682_c0" compartment="c0" fbc:charge="-1" fbc:chemicalFormula="C35H68O8P">
        <sbml:annotation xmlns:sbml="http://www.sbml.org/sbml/level3/version1/core">
          <rdf:RDF xmlns:rdf="http://www.w3.org/1999/02/22-rdf-syntax-ns#">
            <rdf:Description rdf:about="#M_cpd15682_c0">
              <bqbiol:is xmlns:bqbiol="http://biomodels.net/biology-qualifiers/">
                <rdf:Bag>
                  <rdf:li rdf:resource="http://identifiers.org/metanetx.chemical/MNXM6581"/>
                </rdf:Bag>
              </bqbiol:is>
            </rdf:Description>
          </rdf:RDF>
        </sbml:annotation>
      </species>
      <species boundaryCondition="false" constant="false" hasOnlySubstanceUnits="false" id="M_cpd00112_c0" name="CMP_N_acetylneuraminate_c0" metaid="M_cpd00112_c0" compartment="c0" fbc:charge="-2" fbc:chemicalFormula="C20H29N4O16P">
        <sbml:annotation xmlns:sbml="http://www.sbml.org/sbml/level3/version1/core">
          <rdf:RDF xmlns:rdf="http://www.w3.org/1999/02/22-rdf-syntax-ns#">
            <rdf:Description rdf:about="#M_cpd00112_c0">
              <bqbiol:is xmlns:bqbiol="http://biomodels.net/biology-qualifiers/">
                <rdf:Bag>
                  <rdf:li rdf:resource="http://identifiers.org/metanetx.chemical/MNXM141"/>
                </rdf:Bag>
              </bqbiol:is>
            </rdf:Description>
          </rdf:RDF>
        </sbml:annotation>
      </species>
      <species boundaryCondition="false" constant="false" hasOnlySubstanceUnits="false" id="M_cpd03658_c0" name="GT1a_c0" compartment="c0" fbc:charge="-3" fbc:chemicalFormula="C78H127N5O47R"/>
      <species boundaryCondition="false" constant="false" hasOnlySubstanceUnits="false" id="M_cpd03659_c0" name="GQ1_c0" compartment="c0" fbc:charge="-4" fbc:chemicalFormula="C89H143N6O55R"/>
      <species boundaryCondition="false" constant="false" hasOnlySubstanceUnits="false" id="M_cpd00350_c0" name="Farnesyldiphosphate_c0" metaid="M_cpd00350_c0" sboTerm="SBO:0000247" compartment="c0" fbc:charge="-2" fbc:chemicalFormula="C15H26O7P2">
        <sbml:annotation xmlns:sbml="http://www.sbml.org/sbml/level3/version1/core">
          <rdf:RDF xmlns:rdf="http://www.w3.org/1999/02/22-rdf-syntax-ns#">
            <rdf:Description rdf:about="#M_cpd00350_c0">
              <bqbiol:is xmlns:bqbiol="http://biomodels.net/biology-qualifiers/">
                <rdf:Bag>
                  <rdf:li rdf:resource="http://identifiers.org/bigg.metabolite/frdp"/>
                  <rdf:li rdf:resource="http://identifiers.org/biocyc/META:FARNESYL-PP"/>
                  <rdf:li rdf:resource="http://identifiers.org/chebi/CHEBI:10700"/>
                  <rdf:li rdf:resource="http://identifiers.org/chebi/CHEBI:11488"/>
                  <rdf:li rdf:resource="http://identifiers.org/chebi/CHEBI:11491"/>
                  <rdf:li rdf:resource="http://identifiers.org/chebi/CHEBI:12854"/>
                  <rdf:li rdf:resource="http://identifiers.org/chebi/CHEBI:12874"/>
                  <rdf:li rdf:resource="http://identifiers.org/chebi/CHEBI:14231"/>
                  <rdf:li rdf:resource="http://identifiers.org/chebi/CHEBI:17407"/>
                  <rdf:li rdf:resource="http://identifiers.org/chebi/CHEBI:175763"/>
                  <rdf:li rdf:resource="http://identifiers.org/chebi/CHEBI:19789"/>
                  <rdf:li rdf:resource="http://identifiers.org/chebi/CHEBI:24016"/>
                  <rdf:li rdf:resource="http://identifiers.org/chebi/CHEBI:42496"/>
                  <rdf:li rdf:resource="http://identifiers.org/chebi/CHEBI:50277"/>
                  <rdf:li rdf:resource="http://identifiers.org/hmdb/HMDB00961"/>
                  <rdf:li rdf:resource="http://identifiers.org/hmdb/HMDB04201"/>
                  <rdf:li rdf:resource="http://identifiers.org/kegg.compound/C00448"/>
                  <rdf:li rdf:resource="http://identifiers.org/lipidmaps/LMPR0103010002"/>
                  <rdf:li rdf:resource="http://identifiers.org/metanetx.chemical/MNXM34"/>
                  <rdf:li rdf:resource="http://identifiers.org/metanetx.reaction/MNXR354"/>
                  <rdf:li rdf:resource="http://identifiers.org/ncbigi/312945099"/>
                  <rdf:li rdf:resource="http://identifiers.org/seed.compound/cpd00350"/>
                  <rdf:li rdf:resource="http://identifiers.org/unipathway.compound/UPC00448"/>
                </rdf:Bag>
              </bqbiol:is>
            </rdf:Description>
          </rdf:RDF>
        </sbml:annotation>
      </species>
      <species boundaryCondition="false" constant="false" hasOnlySubstanceUnits="false" id="M_cpd00289_c0" name="Geranylgeranyl_diphosphate_c0" metaid="M_cpd00289_c0" sboTerm="SBO:0000247" compartment="c0" fbc:charge="-2" fbc:chemicalFormula="C20H34O7P2">
        <sbml:annotation xmlns:sbml="http://www.sbml.org/sbml/level3/version1/core">
          <rdf:RDF xmlns:rdf="http://www.w3.org/1999/02/22-rdf-syntax-ns#">
            <rdf:Description rdf:about="#M_cpd00289_c0">
              <bqbiol:is xmlns:bqbiol="http://biomodels.net/biology-qualifiers/">
                <rdf:Bag>
                  <rdf:li rdf:resource="http://identifiers.org/bigg.metabolite/ggdp"/>
                  <rdf:li rdf:resource="http://identifiers.org/biocyc/META:GERANYLGERANYL-PP"/>
                  <rdf:li rdf:resource="http://identifiers.org/chebi/CHEBI:14300"/>
                  <rdf:li rdf:resource="http://identifiers.org/chebi/CHEBI:15831"/>
                  <rdf:li rdf:resource="http://identifiers.org/chebi/CHEBI:19786"/>
                  <rdf:li rdf:resource="http://identifiers.org/chebi/CHEBI:24230"/>
                  <rdf:li rdf:resource="http://identifiers.org/chebi/CHEBI:42968"/>
                  <rdf:li rdf:resource="http://identifiers.org/chebi/CHEBI:48861"/>
                  <rdf:li rdf:resource="http://identifiers.org/chebi/CHEBI:5335"/>
                  <rdf:li rdf:resource="http://identifiers.org/chebi/CHEBI:57533"/>
                  <rdf:li rdf:resource="http://identifiers.org/chebi/CHEBI:58756"/>
                  <rdf:li rdf:resource="http://identifiers.org/hmdb/HMDB04486"/>
                  <rdf:li rdf:resource="http://identifiers.org/hmdb/HMDB60109"/>
                  <rdf:li rdf:resource="http://identifiers.org/kegg.compound/C00353"/>
                  <rdf:li rdf:resource="http://identifiers.org/lipidmaps/LMPR0104010001"/>
                  <rdf:li rdf:resource="http://identifiers.org/metanetx.chemical/MNXM139"/>
                  <rdf:li rdf:resource="http://identifiers.org/metanetx.reaction/MNXR2472"/>
                  <rdf:li rdf:resource="http://identifiers.org/ncbigi/312945889"/>
                  <rdf:li rdf:resource="http://identifiers.org/seed.compound/cpd00289"/>
                  <rdf:li rdf:resource="http://identifiers.org/unipathway.compound/UPC00353"/>
                </rdf:Bag>
              </bqbiol:is>
            </rdf:Description>
          </rdf:RDF>
        </sbml:annotation>
      </species>
      <species boundaryCondition="false" constant="false" hasOnlySubstanceUnits="false" id="M_cpd02498_c0" name="2_3_Dihydroxy_isovalerate_c0" metaid="M_cpd02498_c0" sboTerm="SBO:0000247" compartment="c0" fbc:charge="-1" fbc:chemicalFormula="C5H9O4">
        <sbml:annotation xmlns:sbml="http://www.sbml.org/sbml/level3/version1/core">
          <rdf:RDF xmlns:rdf="http://www.w3.org/1999/02/22-rdf-syntax-ns#">
            <rdf:Description rdf:about="#M_cpd02498_c0">
              <bqbiol:is xmlns:bqbiol="http://biomodels.net/biology-qualifiers/">
                <rdf:Bag>
                  <rdf:li rdf:resource="http://identifiers.org/bigg.metabolite/23dhmb"/>
                  <rdf:li rdf:resource="http://identifiers.org/biocyc/META:CPD-13357"/>
                  <rdf:li rdf:resource="http://identifiers.org/chebi/CHEBI:10966"/>
                  <rdf:li rdf:resource="http://identifiers.org/chebi/CHEBI:15684"/>
                  <rdf:li rdf:resource="http://identifiers.org/chebi/CHEBI:18645"/>
                  <rdf:li rdf:resource="http://identifiers.org/chebi/CHEBI:305"/>
                  <rdf:li rdf:resource="http://identifiers.org/chebi/CHEBI:49072"/>
                  <rdf:li rdf:resource="http://identifiers.org/hmdb/HMDB12141"/>
                  <rdf:li rdf:resource="http://identifiers.org/kegg.compound/C04272"/>
                  <rdf:li rdf:resource="http://identifiers.org/lipidmaps/LMFA01050453"/>
                  <rdf:li rdf:resource="http://identifiers.org/metanetx.chemical/MNXM114097"/>
                  <rdf:li rdf:resource="http://identifiers.org/metanetx.reaction/MNXR54925"/>
                  <rdf:li rdf:resource="http://identifiers.org/ncbigi/312944635"/>
                  <rdf:li rdf:resource="http://identifiers.org/seed.compound/cpd02498"/>
                  <rdf:li rdf:resource="http://identifiers.org/unipathway.compound/UPC04272"/>
                </rdf:Bag>
              </bqbiol:is>
            </rdf:Description>
          </rdf:RDF>
        </sbml:annotation>
      </species>
      <species boundaryCondition="false" constant="false" hasOnlySubstanceUnits="false" id="M_cpd00123_c0" name="3_Methyl_2_oxobutanoate_c0" metaid="M_cpd00123_c0" sboTerm="SBO:0000247" compartment="c0" fbc:charge="-1" fbc:chemicalFormula="C5H7O3">
        <sbml:annotation xmlns:sbml="http://www.sbml.org/sbml/level3/version1/core">
          <rdf:RDF xmlns:rdf="http://www.w3.org/1999/02/22-rdf-syntax-ns#">
            <rdf:Description rdf:about="#M_cpd00123_c0">
              <bqbiol:is xmlns:bqbiol="http://biomodels.net/biology-qualifiers/">
                <rdf:Bag>
                  <rdf:li rdf:resource="http://identifiers.org/bigg.metabolite/3mob"/>
                  <rdf:li rdf:resource="http://identifiers.org/biocyc/META:2-KETO-ISOVALERATE"/>
                  <rdf:li rdf:resource="http://identifiers.org/biocyc/META:RXN0-1701"/>
                  <rdf:li rdf:resource="http://identifiers.org/biocyc/META:RXN0-2241"/>
                  <rdf:li rdf:resource="http://identifiers.org/chebi/CHEBI:11851"/>
                  <rdf:li rdf:resource="http://identifiers.org/chebi/CHEBI:1584"/>
                  <rdf:li rdf:resource="http://identifiers.org/chebi/CHEBI:16530"/>
                  <rdf:li rdf:resource="http://identifiers.org/chebi/CHEBI:20115"/>
                  <rdf:li rdf:resource="http://identifiers.org/chebi/CHEBI:43714"/>
                  <rdf:li rdf:resource="http://identifiers.org/hmdb/HMDB00019"/>
                  <rdf:li rdf:resource="http://identifiers.org/hmdb/HMDB04260"/>
                  <rdf:li rdf:resource="http://identifiers.org/kegg.compound/C00141"/>
                  <rdf:li rdf:resource="http://identifiers.org/lipidmaps/LMFA01020274"/>
                  <rdf:li rdf:resource="http://identifiers.org/metanetx.chemical/MNXM238"/>
                  <rdf:li rdf:resource="http://identifiers.org/metanetx.reaction/MNXR82521"/>
                  <rdf:li rdf:resource="http://identifiers.org/ncbigi/312944738"/>
                  <rdf:li rdf:resource="http://identifiers.org/seed.compound/cpd00123"/>
                  <rdf:li rdf:resource="http://identifiers.org/unipathway.compound/UPC00141"/>
                </rdf:Bag>
              </bqbiol:is>
            </rdf:Description>
          </rdf:RDF>
        </sbml:annotation>
      </species>
      <species boundaryCondition="false" constant="false" hasOnlySubstanceUnits="false" id="M_cpd11432_c0" name="fa11coa_c0" metaid="M_cpd11432_c0" compartment="c0" fbc:charge="-3" fbc:chemicalFormula="C38H65N7O17P3S">
        <sbml:annotation xmlns:sbml="http://www.sbml.org/sbml/level3/version1/core">
          <rdf:RDF xmlns:rdf="http://www.w3.org/1999/02/22-rdf-syntax-ns#">
            <rdf:Description rdf:about="#M_cpd11432_c0">
              <bqbiol:is xmlns:bqbiol="http://biomodels.net/biology-qualifiers/">
                <rdf:Bag>
                  <rdf:li rdf:resource="http://identifiers.org/metanetx.chemical/MNXM5741"/>
                </rdf:Bag>
              </bqbiol:is>
            </rdf:Description>
          </rdf:RDF>
        </sbml:annotation>
      </species>
      <species boundaryCondition="false" constant="false" hasOnlySubstanceUnits="false" id="M_cpd15671_c0" name="1_isoheptadecanoyl_sn_glycerol_3_phosphate_c0" metaid="M_cpd15671_c0" compartment="c0" fbc:charge="-1" fbc:chemicalFormula="C20H40O7P">
        <sbml:annotation xmlns:sbml="http://www.sbml.org/sbml/level3/version1/core">
          <rdf:RDF xmlns:rdf="http://www.w3.org/1999/02/22-rdf-syntax-ns#">
            <rdf:Description rdf:about="#M_cpd15671_c0">
              <bqbiol:is xmlns:bqbiol="http://biomodels.net/biology-qualifiers/">
                <rdf:Bag>
                  <rdf:li rdf:resource="http://identifiers.org/metanetx.chemical/MNXM9620"/>
                </rdf:Bag>
              </bqbiol:is>
            </rdf:Description>
          </rdf:RDF>
        </sbml:annotation>
      </species>
      <species boundaryCondition="false" constant="false" hasOnlySubstanceUnits="false" id="M_cpd00171_c0" name="D_Ribulose5_phosphate_c0" metaid="M_cpd00171_c0" sboTerm="SBO:0000247" compartment="c0" fbc:charge="-1" fbc:chemicalFormula="C5H10O8P">
        <sbml:annotation xmlns:sbml="http://www.sbml.org/sbml/level3/version1/core">
          <rdf:RDF xmlns:rdf="http://www.w3.org/1999/02/22-rdf-syntax-ns#">
            <rdf:Description rdf:about="#M_cpd00171_c0">
              <bqbiol:is xmlns:bqbiol="http://biomodels.net/biology-qualifiers/">
                <rdf:Bag>
                  <rdf:li rdf:resource="http://identifiers.org/bigg.metabolite/ru5p__D"/>
                  <rdf:li rdf:resource="http://identifiers.org/biocyc/META:RIBULOSE-5P"/>
                  <rdf:li rdf:resource="http://identifiers.org/biocyc/META:TRANS-RXN-100"/>
                  <rdf:li rdf:resource="http://identifiers.org/chebi/CHEBI:13018"/>
                  <rdf:li rdf:resource="http://identifiers.org/chebi/CHEBI:17363"/>
                  <rdf:li rdf:resource="http://identifiers.org/chebi/CHEBI:21088"/>
                  <rdf:li rdf:resource="http://identifiers.org/chebi/CHEBI:40192"/>
                  <rdf:li rdf:resource="http://identifiers.org/chebi/CHEBI:4243"/>
                  <rdf:li rdf:resource="http://identifiers.org/chebi/CHEBI:58121"/>
                  <rdf:li rdf:resource="http://identifiers.org/hmdb/HMDB00618"/>
                  <rdf:li rdf:resource="http://identifiers.org/hmdb/HMDB02033"/>
                  <rdf:li rdf:resource="http://identifiers.org/hmdb/HMDB02694"/>
                  <rdf:li rdf:resource="http://identifiers.org/kegg.compound/C00199"/>
                  <rdf:li rdf:resource="http://identifiers.org/metanetx.chemical/MNXM145"/>
                  <rdf:li rdf:resource="http://identifiers.org/metanetx.reaction/MNXR82054"/>
                  <rdf:li rdf:resource="http://identifiers.org/ncbigi/312945477"/>
                  <rdf:li rdf:resource="http://identifiers.org/seed.compound/cpd00171"/>
                  <rdf:li rdf:resource="http://identifiers.org/unipathway.compound/UPC00199"/>
                </rdf:Bag>
              </bqbiol:is>
            </rdf:Description>
          </rdf:RDF>
        </sbml:annotation>
      </species>
      <species boundaryCondition="false" constant="false" hasOnlySubstanceUnits="false" id="M_cpd00047_c0" name="Formate_c0" metaid="M_cpd00047_c0" sboTerm="SBO:0000247" compartment="c0" fbc:charge="-1" fbc:chemicalFormula="CHO2">
        <sbml:annotation xmlns:sbml="http://www.sbml.org/sbml/level3/version1/core">
          <rdf:RDF xmlns:rdf="http://www.w3.org/1999/02/22-rdf-syntax-ns#">
            <rdf:Description rdf:about="#M_cpd00047_c0">
              <bqbiol:is xmlns:bqbiol="http://biomodels.net/biology-qualifiers/">
                <rdf:Bag>
                  <rdf:li rdf:resource="http://identifiers.org/bigg.metabolite/for"/>
                  <rdf:li rdf:resource="http://identifiers.org/biocyc/META:CARBOXYL-GROUP"/>
                  <rdf:li rdf:resource="http://identifiers.org/biocyc/META:CPD-9845"/>
                  <rdf:li rdf:resource="http://identifiers.org/biocyc/META:FORMATE"/>
                  <rdf:li rdf:resource="http://identifiers.org/chebi/CHEBI:14276"/>
                  <rdf:li rdf:resource="http://identifiers.org/chebi/CHEBI:15740"/>
                  <rdf:li rdf:resource="http://identifiers.org/chebi/CHEBI:24081"/>
                  <rdf:li rdf:resource="http://identifiers.org/chebi/CHEBI:24082"/>
                  <rdf:li rdf:resource="http://identifiers.org/chebi/CHEBI:30751"/>
                  <rdf:li rdf:resource="http://identifiers.org/chebi/CHEBI:42460"/>
                  <rdf:li rdf:resource="http://identifiers.org/chebi/CHEBI:5145"/>
                  <rdf:li rdf:resource="http://identifiers.org/chebi/CHEBI:52343"/>
                  <rdf:li rdf:resource="http://identifiers.org/hmdb/HMDB00142"/>
                  <rdf:li rdf:resource="http://identifiers.org/kegg.compound/C00058"/>
                  <rdf:li rdf:resource="http://identifiers.org/metanetx.chemical/MNXM39"/>
                  <rdf:li rdf:resource="http://identifiers.org/metanetx.reaction/MNXR54944"/>
                  <rdf:li rdf:resource="http://identifiers.org/ncbigi/312945095"/>
[truncated: 4,227,901 more chars]
