# Supplementary material for: Metabolic Modeling of Pectobacterium parmentieri SCC3193 Provides Insights into Metabolic Pathways of Plant Pathogenic Bacteria
Source: Microorganisms. 2019 Apr 5;7(4):101. doi: 10.3390/microorganisms7040101 (PMC6518042; doi:10.3390/microorganisms7040101)
Supplement: Supplementary file 1 [file microorganisms-07-00101-s001.zip › kbase-carbon-glycerol.xlsx]

## Sheet: Foglio1
Compound	Name	Formula	Charge	Min uptake	Max uptake
				(mol/g CDW hr)	(mol/g CDW hr)
cpd00001	H2O	H2O	0	-100	100
cpd00007	O2	O2	0	-100	100
cpd00009	Phosphate	HO4P	-2	-100	5
cpd00011	CO2	CO2	0	-100	0
cpd00013	NH3	H4N	1	-100	5
cpd00030	Mn2+	Mn+2	2	-100	100
cpd00034	Zn2+	Zn	2	-100	100
cpd00048	Sulfate	O4S	-2	-100	5
cpd00058	Cu2+	Cu+2	2	-100	100
cpd00063	Ca2+	Ca	2	-100	100
cpd00067	H+	H	1	-100	100
cpd00099	Cl-	Cl	-1	-100	100
cpd00100	Glycerol	C3H8O3	0	-100	5
cpd00149	Co2+	Co+2	2	-100	100
cpd00205	K+	K	1	-100	100
cpd00254	Mg	Mg	2	-100	100
cpd00971	Na+	Na	1	-100	100
cpd10515	Fe2+	Fe	2	-100	100
cpd10516	fe3	Fe	3	-100	100
